# Supplementary material for: De novo transcriptome assembly and characterization of nine tissues of Lonicera japonica to identify potential candidate genes involved in chlorogenic acid, luteolosides, and secoiridoid biosynthesis pathways
Source: J Nat Med. 2016 Sep 14;71(1):1–15. doi: 10.1007/s11418-016-1041-x (PMC5214891; doi:10.1007/s11418-016-1041-x)
Supplement: Supplementary file 7 — Table S2 Top-hit annotation for all unigenes from L. japonica based on Blastx results (XLSX 23361 kb) [file 11418_2016_1041_MOESM7_ESM.xlsx]

## Sheet: Sheet1
Assigned.Unigene_id	Sequence.desc.	Sequence.length	Hit.desc.	Hit.ACC	E.Value	Similarity	Bit.Score	Alignment.length	Positives	length	SeqName	SeqDesc	GOTerms	Enzymes	KeggMaps
Unigene622	trans-cinnamate 4-monooxygenase	202	gi|2624383|emb|CAA70595.1|cinnamate 4-hydroxylase [Phaseolus vulgaris]	CAA70595	1.27e-32	91.0448	125.561	67	61	202	C534910	trans-cinnamate 4-monooxygenase	cytoplasm;catalytic activity;membrane;binding	ec:1.14.13.11-4-monooxygenase	Ubiquinone and other terpenoid-quinone biosynthesis;Stilbenoid, diarylheptanoid and gingerol biosynthesis;Flavonoid biosynthesis;Phenylpropanoid biosynthesis;Phenylalanine metabolism
Unigene10597	hydroxycinnamoyl-coenzyme a shikimate quinate hydroxycinnamoyltransferase	314	gi|225462586|ref|XP_002270079.1|PREDICTED: hydroxycinnamoyl-Coenzyme A shikimate/quinate hydroxycinnamoyltransferase [Vitis vinifera]	XP_002270079	1.34e-45	85.5769	162.54	104	89	314	C642895	hydroxycinnamoyl-coenzyme a shikimate quinate hydroxycinnamoyltransferase	transferase activity	ec:2.3.1.144
Unigene10752	cinnamate 4-hydroxylase	317	gi|147821469|emb|CAN70035.1|hypothetical protein VITISV_027249 [Vitis vinifera]	CAN70035	1.14e-57	92.381	196.052	105	97	317	C644841	cinnamate 4-hydroxylase	catalytic activity;membrane;binding	ec:1.14.13.11-4-monooxygenase	Ubiquinone and other terpenoid-quinone biosynthesis;Stilbenoid, diarylheptanoid and gingerol biosynthesis;Flavonoid biosynthesis;Phenylpropanoid biosynthesis;Phenylalanine metabolism
Unigene24624	caffeoyl- o-methyltransferase	1167	gi|47680455|gb|AAT37172.1|caffeoyl-CoA-O-methyltransferase [Broussonetia papyrifera]	AAT37172	1.13e-164	95.9514	473.011	247	237	1167	C800518	caffeoyl- o-methyltransferase	secondary metabolic process;biosynthetic process;transferase activity;binding;cellular process	ec:2.1.1.104-O-methyltransferase	Stilbenoid, diarylheptanoid and gingerol biosynthesis;Flavonoid biosynthesis;Phenylpropanoid biosynthesis;Phenylalanine metabolism
Unigene25169	chalcone synthase	1345	gi|386872740|gb|AFJ44312.1|chalcone synthase [Lonicera japonica]	AFJ44312	0	97.4293	767.689	389	379	1345	C808056	chalcone synthase	biosynthetic process;transferase activity	ec:2.3.1.74-synthase	Flavonoid biosynthesis
Unigene26529	4-coumarate: ligase	2294	gi|12229631|sp|O24145.1|4CL1_TOBACRecName: Full=4-coumarate--CoA ligase 1; Short=4CL 1; AltName: Full=4-coumaroyl-CoA synthase 1 gi|1663722|gb|AAB18637.1| 4-coumarate:coenzyme A ligase [Nicotiana tabacum]	O24145, AAB18637	0	92.5788	941.799	539	499	2294	C825632	4-coumarate: ligase	nucleotide binding;secondary metabolic process;catalytic activity;cellular process	ec:6.2.1.12-ligase;ec:1.13.12.7	Ubiquinone and other terpenoid-quinone biosynthesis;Phenylpropanoid biosynthesis;Phenylalanine metabolism
Unigene29788	bahd family clade v	325	gi|268326828|emb|CAT00085.1|hydroxycinnamoyl-CoA shikimate/quinate hydroxycinnamoyl transferase [Coffea arabica]	CAT00085	8.48e-47	80.1887	160.999	106	85	325	Lj_1_CCGTCC_L003_R1_001_(paired)_trimmed_(paired)_contig_104533	bahd family clade v	transferase activity
Unigene46424	cinnamate 4- partial	283	gi|401022446|gb|AFP89890.1|cinnamate 4-hydroxylase, partial [Neolamarckia cadamba]	AFP89890	1.45e-32	96.875	122.479	64	62	283	Lj_1_CCGTCC_L003_R1_001_(paired)_trimmed_(paired)_contig_129625	cinnamate 4- partial	catalytic activity;binding	ec:1.14.13.11-4-monooxygenase;ec:4.3.1.25-ammonia-lyase;ec:4.3.1.24-ammonia-lyase	Ubiquinone and other terpenoid-quinone biosynthesis;Stilbenoid, diarylheptanoid and gingerol biosynthesis;Flavonoid biosynthesis;Phenylpropanoid biosynthesis;Phenylalanine metabolismPhenylpropanoid biosynthesis;Phenylalanine metabolismPhenylpropanoid biosynthesis;Phenylalanine metabolism
Unigene48196	hydroxycinnamoyl- quinate hydroxycinnamoyltransferase	726	gi|341575449|gb|AEK80405.1|HQT [Lonicera japonica]	AEK80405	1.95e-89	91.875	281.952	160	147	726	Lj_1_CCGTCC_L003_R1_001_(paired)_trimmed_(paired)_contig_13175	hydroxycinnamoyl- quinate hydroxycinnamoyltransferase	transferase activity	ec:2.3.1.99-O-hydroxycinnamoyltransferase	Stilbenoid, diarylheptanoid and gingerol biosynthesis;Phenylpropanoid biosynthesis
Unigene51572	chalcone synthase	798	gi|386872740|gb|AFJ44312.1|chalcone synthase [Lonicera japonica]	AFJ44312	2.97e-171	97.7444	489.96	266	260	798	Lj_1_CCGTCC_L003_R1_001_(paired)_trimmed_(paired)_contig_20064	chalcone synthase	biosynthetic process;transferase activity	ec:2.3.1.74-synthase	Flavonoid biosynthesis
Unigene54739	allene oxide synthase	1963	gi|83404758|gb|ABC17856.1|allene oxide synthase protein [Lonicera japonica]	ABC17856	0	84.7495	689.878	459	389	1963	Lj_1_CCGTCC_L003_R1_001_(paired)_trimmed_(paired)_contig_273	allene oxide synthase	catabolic process;cellular protein modification process;biosynthetic process;plastid;thylakoid;response to biotic stimulus;response to abiotic stimulus;response to external stimulus;cell death;catalytic activity;oxygen binding;secondary metabolic process;signal transduction;transport;nucleobase-containing compound metabolic process;response to stress;mitochondrion;membrane;lipid metabolic process…	ec:4.2.1.92-dehydratase	alpha-Linolenic acid metabolism
Unigene54973	hydroxycinnamoyl transferase	1517	gi|407032662|gb|AFS68800.1|hydroxycinnamoyl transferase [Lonicera japonica]	AFS68800	0	99.5349	884.789	430	428	1517	Lj_1_CCGTCC_L003_R1_001_(paired)_trimmed_(paired)_contig_27895	hydroxycinnamoyl transferase	transferase activity	ec:2.3.1.133-O-hydroxycinnamoyltransferase	Stilbenoid, diarylheptanoid and gingerol biosynthesis;Flavonoid biosynthesis;Phenylpropanoid biosynthesis
Unigene55466	4-coumarate- ligase	952	gi|56713950|gb|AAW23965.1|putative 4-coumarate-CoA ligase [Solanum chilense]	AAW23965	9.01e-11	64.6154	68.1662	65	42	952	Lj_1_CCGTCC_L003_R1_001_(paired)_trimmed_(paired)_contig_29009	4-coumarate- ligase
Unigene57098	hydroxycinnamoyl-coenzyme a shikimate quinate hydroxycinnamoyltransferase	1688	gi|224139154|ref|XP_002326781.1|predicted protein [Populus trichocarpa] gi|222834103|gb|EEE72580.1| predicted protein [Populus trichocarpa]	XP_002326781, EEE72580	0	80.7256	590.882	441	356	1688	Lj_1_CCGTCC_L003_R1_001_(paired)_trimmed_(paired)_contig_32958	hydroxycinnamoyl-coenzyme a shikimate quinate hydroxycinnamoyltransferase	binding;transferase activity;plastid
Unigene57670	cinnamate 4-hydroxylase	437	gi|225445666|ref|XP_002266142.1|PREDICTED: trans-cinnamate 4-monooxygenase [Vitis vinifera]	XP_002266142	1.69e-41	77.4436	154.066	133	103	437	Lj_1_CCGTCC_L003_R1_001_(paired)_trimmed_(paired)_contig_34426	cinnamate 4-hydroxylase	catalytic activity;membrane;binding
Unigene58512	chalcone synthase	1712	gi|3288721|dbj|BAA31259.1|chalcone synthase [Vitis vinifera]	BAA31259	0	96.3918	726.087	388	374	1712	Lj_1_CCGTCC_L003_R1_001_(paired)_trimmed_(paired)_contig_3646	chalcone synthase	nucleus;response to abiotic stimulus;membrane;endoplasmic reticulum;biosynthetic process;transferase activity;vacuole;transport	ec:2.3.1.74-synthase	Flavonoid biosynthesis
Unigene59001	trans-cinnamate 4-hydroxylase	1593	gi|255565927|ref|XP_002523952.1|cinnamate 4-hydroxylase, putative [Ricinus communis] gi|223536799|gb|EEF38439.1| cinnamate 4-hydroxylase, putative [Ricinus communis]	XP_002523952, EEF38439	0	98.0583	765.763	412	404	1593	Lj_1_CCGTCC_L003_R1_001_(paired)_trimmed_(paired)_contig_3769	trans-cinnamate 4-hydroxylase	catalytic activity;binding	ec:1.14.13.11-4-monooxygenase	Ubiquinone and other terpenoid-quinone biosynthesis;Stilbenoid, diarylheptanoid and gingerol biosynthesis;Flavonoid biosynthesis;Phenylpropanoid biosynthesis;Phenylalanine metabolism
Unigene60043	chalcone isomerase	1219	gi|295687229|gb|ADG27840.1|chalcone isomerase [Gossypium hirsutum]	ADG27840	1.32e-102	91.6667	313.923	204	187	1219	Lj_1_CCGTCC_L003_R1_001_(paired)_trimmed_(paired)_contig_4023	chalcone isomerase	response to abiotic stimulus;catalytic activity;biosynthetic process;plastid	ec:5.5.1.6-isomerase	Flavonoid biosynthesis
Unigene63026	hydroxycinnamoyl-coenzyme a shikimate quinate hydroxycinnamoyltransferase	1818	gi|225443484|ref|XP_002270251.1|PREDICTED: hydroxycinnamoyl-Coenzyme A shikimate/quinate hydroxycinnamoyltransferase [Vitis vinifera]	XP_002270251	1.08e-170	70.7265	505.368	468	331	1818	Lj_1_CCGTCC_L003_R1_001_(paired)_trimmed_(paired)_contig_47518	hydroxycinnamoyl-coenzyme a shikimate quinate hydroxycinnamoyltransferase	transferase activity
Unigene66874	cytochrome p450	1084	gi|343796563|gb|AEM63674.1|p-coumarate 3'-hydroxylase [Platycodon grandiflorus]	AEM63674	3.24e-125	95.858	323.553	169	162	1084	Lj_1_CCGTCC_L003_R1_001_(paired)_trimmed_(paired)_contig_5672	cytochrome p450	secondary metabolic process;protein binding;catalytic activity;mitochondrion;endoplasmic reticulum;biosynthetic process;plasma membrane;response to stress;cellular process	ec:1.14.13.36-3'-monooxygenase;ec:1.14.13.21-3'-monooxygenase	Stilbenoid, diarylheptanoid and gingerol biosynthesis;Flavonoid biosynthesis;Phenylpropanoid biosynthesisFlavone and flavonol biosynthesis;Flavonoid biosynthesis
Unigene67524	4-coumarate-coa ligase	1290	gi|224133070|ref|XP_002327954.1|4-coumarate-coa ligase [Populus trichocarpa] gi|224133074|ref|XP_002327955.1| acyl:coa ligase [Populus trichocarpa] gi|222837363|gb|EEE75742.1| 4-coumarate-coa ligase [Populus trichocarpa] gi|222837364|gb|EEE75743.1| acyl:coa ligase [Populus trichocarpa]	XP_002327954, XP_002327955, EEE75742, EEE75743	1.76e-140	77.1053	424.091	380	293	1290	Lj_1_CCGTCC_L003_R1_001_(paired)_trimmed_(paired)_contig_58316	4-coumarate-coa ligase	catalytic activity
Unigene70207	cinnamate 4-hydroxylase	1739	gi|224126969|ref|XP_002319974.1|trans-cinnamate 4-monooxygenase [Populus trichocarpa] gi|224126973|ref|XP_002319975.1| cytochrome P450 cinnamate 4-hydroxylase [Populus trichocarpa] gi|118484027|gb|ABK93900.1| unknown [Populus trichocarpa] gi|222858350|gb|EEE95897.1| trans-cinnamate 4-monooxygenase [Populus trichocarpa] gi|222858351|gb|EEE95898.1| cytochrome P450 cinnamate 4-hydroxylase [Populus t…	XP_002319974, XP_002319975, ABK93900, EEE95897, EEE95898	0	91.5638	799.66	486	445	1739	Lj_1_CCGTCC_L003_R1_001_(paired)_trimmed_(paired)_contig_6441	cinnamate 4-hydroxylase	catalytic activity;binding	ec:1.14.13.11-4-monooxygenase	Ubiquinone and other terpenoid-quinone biosynthesis;Stilbenoid, diarylheptanoid and gingerol biosynthesis;Flavonoid biosynthesis;Phenylpropanoid biosynthesis;Phenylalanine metabolism
Unigene70614	chalcone isomerase	2080	gi|383289199|gb|AFH02720.1|chalcone isomerase, partial [Lonicera japonica]	AFH02720	3.23e-134	98.5366	404.831	205	202	2080	Lj_1_CCGTCC_L003_R1_001_(paired)_trimmed_(paired)_contig_653	chalcone isomerase	catalytic activity;biosynthetic process	ec:5.5.1.6-isomerase	Flavonoid biosynthesis
Unigene70879	caffeoyl- o-methyltransferase	431	gi|225428851|ref|XP_002285106.1|PREDICTED: caffeoyl-CoA O-methyltransferase [Vitis vinifera] gi|297741256|emb|CBI32387.3| unnamed protein product [Vitis vinifera]	XP_002285106, CBI32387	8.23e-94	99.2958	282.337	142	141	431	Lj_1_CCGTCC_L003_R1_001_(paired)_trimmed_(paired)_contig_65903	caffeoyl- o-methyltransferase	secondary metabolic process;catabolic process;biosynthetic process;transferase activity;binding;cellular process;response to stress	ec:2.1.1.104-O-methyltransferase	Stilbenoid, diarylheptanoid and gingerol biosynthesis;Flavonoid biosynthesis;Phenylpropanoid biosynthesis;Phenylalanine metabolism
Unigene71319	hydroxycinnamoyl- quinate hydroxycinnamoyltransferase	2020	gi|269924823|gb|ACZ52698.1|hydroxycinnamoyl-CoA quinate hydroxycinnamoyltransferase [Lonicera japonica]	ACZ52698	0	99.7722	876.315	439	438	2020	Lj_1_CCGTCC_L003_R1_001_(paired)_trimmed_(paired)_contig_6686	hydroxycinnamoyl- quinate hydroxycinnamoyltransferase	transferase activity	ec:2.3.1.99-O-hydroxycinnamoyltransferase	Stilbenoid, diarylheptanoid and gingerol biosynthesis;Phenylpropanoid biosynthesis
Unigene78395	4-coumarate-coa ligase	2214	gi|356508790|ref|XP_003523137.1|PREDICTED: 4-coumarate--CoA ligase-like 9-like [Glycine max]	XP_003523137	0	81.1009	630.943	545	442	2214	Lj_1_CCGTCC_L003_R1_001_(paired)_trimmed_(paired)_contig_8183	4-coumarate-coa ligase	peroxisome;biosynthetic process;transferase activity;cellular process	ec:6.2.1.12-ligase;ec:2.3.1.86-synthase;ec:1.13.12.7	Ubiquinone and other terpenoid-quinone biosynthesis;Phenylpropanoid biosynthesis;Phenylalanine metabolismFatty acid biosynthesis
Unigene81614	flavonol synthase	1235	gi|386872742|gb|AFJ44313.1|flavonol synthase [Lonicera japonica]	AFJ44313	0	91.9643	534.258	336	309	1235	Lj_1_CCGTCC_L003_R1_001_(paired)_trimmed_(paired)_contig_8810	flavonol synthase	cytoplasm;catalytic activity;biosynthetic process;carbohydrate binding	ec:1.14.11.23-synthase;ec:1.14.11.9-3-dioxygenase	Flavonoid biosynthesisFlavonoid biosynthesis
Unigene84875	cytochrome p450	2113	gi|402234623|gb|AFQ37421.1|p-coumaroyl quinate/shikimate 3'-hydroxylase [Lonicera japonica]	AFQ37421	0	99.6078	1049.65	510	508	2113	Lj_1_CCGTCC_L003_R1_001_(paired)_trimmed_(paired)_contig_9418	cytochrome p450	secondary metabolic process;protein binding;catalytic activity;mitochondrion;endoplasmic reticulum;biosynthetic process;plasma membrane;response to stress;cellular process	ec:1.14.13.36-3'-monooxygenase;ec:1.14.13.21-3'-monooxygenase	Stilbenoid, diarylheptanoid and gingerol biosynthesis;Flavonoid biosynthesis;Phenylpropanoid biosynthesisFlavone and flavonol biosynthesis;Flavonoid biosynthesis
Unigene88309	caffeoyl- o-methyltransferase	1407	gi|30580343|sp|Q42945.1|CAMT6_TOBACRecName: Full=Caffeoyl-CoA O-methyltransferase 6; AltName: Full=Trans-caffeoyl-CoA 3-O-methyltransferase 6; Short=CCoAMT-6; Short=CCoAOMT-6 gi|1103487|emb|CAA91228.1| caffeoyl-CoA O-methyltransferase [Nicotiana tabacum]	Q42945, CAA91228	1.31e-104	96.4706	322.783	170	164	1407	scaffold10180	caffeoyl- o-methyltransferase	secondary metabolic process;biosynthetic process;transferase activity;binding;cellular process	ec:2.1.1.104-O-methyltransferase	Stilbenoid, diarylheptanoid and gingerol biosynthesis;Flavonoid biosynthesis;Phenylpropanoid biosynthesis;Phenylalanine metabolism
Unigene91074	chalcone isomerase	1200	gi|383289199|gb|AFH02720.1|chalcone isomerase, partial [Lonicera japonica]	AFH02720	2.18e-138	98.5366	404.831	205	202	1200	scaffold13604	chalcone isomerase	catalytic activity;biosynthetic process	ec:5.5.1.6-isomerase	Flavonoid biosynthesis
Unigene91384	flavonol synthase	1696	gi|327248630|dbj|BAK09226.1|flavonol synthase [Gentiana triflora]	BAK09226	6.74e-133	83.9161	402.134	286	240	1696	scaffold14010	flavonol synthase	cytoplasm;catalytic activity;biosynthetic process;carbohydrate binding	ec:1.14.11.23-synthase;ec:1.14.11.9-3-dioxygenase	Flavonoid biosynthesisFlavonoid biosynthesis
Unigene91385	flavonol synthase	1748	gi|327248630|dbj|BAK09226.1|flavonol synthase [Gentiana triflora]	BAK09226	1.15e-132	83.9161	402.134	286	240	1748	scaffold14011	flavonol synthase	cytoplasm;catalytic activity;biosynthetic process;carbohydrate binding	ec:1.14.11.23-synthase;ec:1.14.11.9-3-dioxygenase	Flavonoid biosynthesisFlavonoid biosynthesis
Unigene92127	hydroxycinnamoyl- quinate hydroxycinnamoyltransferase	1527	gi|341575449|gb|AEK80405.1|HQT [Lonicera japonica]	AEK80405	2.89e-66	85.906	231.106	149	128	1527	scaffold14941	hydroxycinnamoyl- quinate hydroxycinnamoyltransferase	transferase activity	ec:2.3.1.99-O-hydroxycinnamoyltransferase	Stilbenoid, diarylheptanoid and gingerol biosynthesis;Phenylpropanoid biosynthesis
Unigene92128	hydroxycinnamoyl- quinate hydroxycinnamoyltransferase	1577	gi|341575449|gb|AEK80405.1|HQT [Lonicera japonica]	AEK80405	1.28e-158	89.1156	470.315	294	262	1577	scaffold14942	hydroxycinnamoyl- quinate hydroxycinnamoyltransferase	transferase activity	ec:2.3.1.99-O-hydroxycinnamoyltransferase	Stilbenoid, diarylheptanoid and gingerol biosynthesis;Phenylpropanoid biosynthesis
Unigene93522	hydroxycinnamoyl shikimate quinate hydroxycinnamoyltransferase-like protein	666	gi|224134056|ref|XP_002321725.1|hydroxycinnamoyl CoA shikimate/quinate hydroxycinnamoyltransferase-like protein [Populus trichocarpa] gi|222868721|gb|EEF05852.1| hydroxycinnamoyl CoA shikimate/quinate hydroxycinnamoyltransferase-like protein [Populus trichocarpa] gi|267799523|gb|ACY79409.1| omega-hydroxyacid hydroxycinnamoyltransferase [Populus trichocarpa]	XP_002321725, EEF05852, ACY79409	4.56e-19	76.4706	93.2041	68	52	666	scaffold1671	hydroxycinnamoyl shikimate quinate hydroxycinnamoyltransferase-like protein	secondary metabolic process;cytoplasm;biosynthetic process;transferase activity;cellular process
Unigene93537	hydroxycinnamoyl-coenzyme a shikimate quinate hydroxycinnamoyltransferase	1073	gi|298204877|emb|CBI34184.3|unnamed protein product [Vitis vinifera]	CBI34184	2.48e-55	78.3784	195.667	148	116	1073	scaffold16728	hydroxycinnamoyl-coenzyme a shikimate quinate hydroxycinnamoyltransferase	transferase activity
Unigene94182	caffeoyl- o-methyltransferase	985	gi|381218036|gb|AFG17073.1|caffeoyl-CoA O-methyltransferase [Paeonia lactiflora]	AFG17073	2.51e-122	98.2249	332.028	169	166	985	scaffold17537	caffeoyl- o-methyltransferase	secondary metabolic process;catabolic process;biosynthetic process;transferase activity;binding;cellular process;response to stress	ec:2.1.1.104-O-methyltransferase	Stilbenoid, diarylheptanoid and gingerol biosynthesis;Flavonoid biosynthesis;Phenylpropanoid biosynthesis;Phenylalanine metabolism
Unigene94672	trans-cinnamate 4-monooxygenase	2149	gi|1351206|sp|P48522.1|TCMO_CATRORecName: Full=Trans-cinnamate 4-monooxygenase; AltName: Full=Cinnamic acid 4-hydroxylase; Short=C4H; Short=CA4H; AltName: Full=Cytochrome P450 73; AltName: Full=Cytochrome P450C4H gi|473229|emb|CAA83552.1| cinnamate 4-hydroxylase (CYP73) [Catharanthus roseus]	P48522, CAA83552	0	97.281	633.254	331	322	2149	scaffold18187	trans-cinnamate 4-monooxygenase	secondary metabolic process;multicellular organismal development;endoplasmic reticulum;Golgi apparatus;biosynthetic process;vacuole;plasma membrane;response to stress;cellular process;growth;protein binding;catalytic activity;cell wall	ec:1.14.13.11-4-monooxygenase;ec:4.3.1.25-ammonia-lyase;ec:4.3.1.24-ammonia-lyase	Ubiquinone and other terpenoid-quinone biosynthesis;Stilbenoid, diarylheptanoid and gingerol biosynthesis;Flavonoid biosynthesis;Phenylpropanoid biosynthesis;Phenylalanine metabolismPhenylpropanoid biosynthesis;Phenylalanine metabolismPhenylpropanoid biosynthesis;Phenylalanine metabolism
Unigene95858	chalcone synthase	1379	gi|1345785|sp|P48386.1|CHS1_CAMSIRecName: Full=Chalcone synthase 1; AltName: Full=Naringenin-chalcone synthase 1 gi|567935|dbj|BAA05640.1| chalcone synthase [Camellia sinensis]	P48386, BAA05640	2.14e-180	98	293.123	150	147	1379	scaffold19759	chalcone synthase	biosynthetic process;transferase activity	ec:2.3.1.74-synthase	Flavonoid biosynthesis
Unigene95961	chalcone synthase	1434	gi|224072644|ref|XP_002303821.1|chalcone synthase [Populus trichocarpa] gi|222841253|gb|EEE78800.1| chalcone synthase [Populus trichocarpa]	XP_002303821, EEE78800	0	96.6495	710.294	388	375	1434	scaffold19901	chalcone synthase	biosynthetic process;transferase activity	ec:2.3.1.74-synthase	Flavonoid biosynthesis
Unigene96786	flavonol synthase	1164	gi|80973282|gb|ABB53382.1|flavonol synthase [Antirrhinum majus]	ABB53382	3.24e-41	58.216	157.918	213	124	1164	scaffold210	flavonol synthase	cytoplasm;catalytic activity;biosynthetic process;carbohydrate binding	ec:1.14.11.23-synthase;ec:1.14.11.9-3-dioxygenase	Flavonoid biosynthesisFlavonoid biosynthesis
Unigene99164	phenylalanine ammonia-lyase	4266	gi|343796557|gb|AEM63671.1|phenylalanine ammonia lyase 2 [Platycodon grandiflorus]	AEM63671	0	94.4046	1291.56	697	658	4266	scaffold24400	phenylalanine ammonia-lyase	secondary metabolic process;cytoplasm;catalytic activity;catabolic process;biosynthetic process;cellular process	ec:4.3.1.25-ammonia-lyase;ec:4.3.1.24-ammonia-lyase	Phenylpropanoid biosynthesis;Phenylalanine metabolismPhenylpropanoid biosynthesis;Phenylalanine metabolism
Unigene102214	hydroxycinnamoyl transferase	2081	gi|407032662|gb|AFS68800.1|hydroxycinnamoyl transferase [Lonicera japonica]	AFS68800	0	99.5349	884.789	430	428	2081	scaffold5419	hydroxycinnamoyl transferase	transferase activity	ec:2.3.1.133-O-hydroxycinnamoyltransferase	Stilbenoid, diarylheptanoid and gingerol biosynthesis;Flavonoid biosynthesis;Phenylpropanoid biosynthesis
Unigene103207	flavonol synthase	686	gi|357461597|ref|XP_003601080.1|Flavonol synthase/flavanone 3-hydroxylase [Medicago truncatula] gi|355490128|gb|AES71331.1| Flavonol synthase/flavanone 3-hydroxylase [Medicago truncatula]	XP_003601080, AES71331	1.92e-27	83.6735	75.0998	49	41	686	scaffold6591	flavonol synthase	catalytic activity;biosynthetic process;binding	ec:1.14.11.23-synthase	Flavonoid biosynthesis
Unigene103679	chalcone synthase	2727	gi|3288721|dbj|BAA31259.1|chalcone synthase [Vitis vinifera]	BAA31259	0	96.6565	611.683	329	318	2727	scaffold7180	chalcone synthase	nucleus;response to abiotic stimulus;membrane;endoplasmic reticulum;biosynthetic process;transferase activity;vacuole;transport	ec:2.3.1.74-synthase	Flavonoid biosynthesis
Unigene104390	trans-cinnamate 4-hydroxylase	1846	gi|9965897|gb|AAG10196.1|AF286647_1cinnamate-4-hydroxylase [Gossypium arboreum]	AAG10196	0	97.7324	797.734	441	431	1846	scaffold8049	trans-cinnamate 4-hydroxylase	secondary metabolic process;multicellular organismal development;endoplasmic reticulum;Golgi apparatus;biosynthetic process;vacuole;plasma membrane;response to stress;cellular process;growth;protein binding;catalytic activity;cell wall	ec:1.14.13.11-4-monooxygenase	Ubiquinone and other terpenoid-quinone biosynthesis;Stilbenoid, diarylheptanoid and gingerol biosynthesis;Flavonoid biosynthesis;Phenylpropanoid biosynthesis;Phenylalanine metabolism
Unigene105686	hydroxycinnamoyl-coenzyme a shikimate quinate hydroxycinnamoyltransferase	1690	gi|225443484|ref|XP_002270251.1|PREDICTED: hydroxycinnamoyl-Coenzyme A shikimate/quinate hydroxycinnamoyltransferase [Vitis vinifera]	XP_002270251	9.94e-150	72.9577	392.889	355	259	1690	scaffold96	hydroxycinnamoyl-coenzyme a shikimate quinate hydroxycinnamoyltransferase	transferase activity
Unigene105772	hydroxycinnamoyl-coenzyme a shikimate quinate hydroxycinnamoyltransferase	1784	gi|225443484|ref|XP_002270251.1|PREDICTED: hydroxycinnamoyl-Coenzyme A shikimate/quinate hydroxycinnamoyltransferase [Vitis vinifera]	XP_002270251	1.05e-180	72.6496	530.791	468	340	1784	scaffold97	hydroxycinnamoyl-coenzyme a shikimate quinate hydroxycinnamoyltransferase	transferase activity
Unigene126105	hydroxycinnamoyl shikimate quinate hydroxycinnamoyltransferase-like protein	287	gi|224134056|ref|XP_002321725.1|hydroxycinnamoyl CoA shikimate/quinate hydroxycinnamoyltransferase-like protein [Populus trichocarpa] gi|222868721|gb|EEF05852.1| hydroxycinnamoyl CoA shikimate/quinate hydroxycinnamoyltransferase-like protein [Populus trichocarpa] gi|267799523|gb|ACY79409.1| omega-hydroxyacid hydroxycinnamoyltransferase [Populus trichocarpa]	XP_002321725, EEF05852, ACY79409	1.71e-39	88.764	145.206	89	79	287	TR151606|c0_g1_i1	hydroxycinnamoyl shikimate quinate hydroxycinnamoyltransferase-like protein	secondary metabolic process;carbohydrate metabolic process;cytoplasm;cellular component organization;biosynthetic process;transferase activity;transport	ec:2.3.1.144;ec:2.3.1.110
Unigene131752	hydroxycinnamoyl shikimate quinate hydroxycinnamoyltransferase-like protein	883	gi|224055771|ref|XP_002298645.1|hydroxycinnamoyl CoA shikimate/quinate hydroxycinnamoyltransferase-like protein [Populus trichocarpa] gi|222845903|gb|EEE83450.1| hydroxycinnamoyl CoA shikimate/quinate hydroxycinnamoyltransferase-like protein [Populus trichocarpa]	XP_002298645, EEE83450	2.18e-144	89.3443	424.476	244	218	883	TR16588|c0_g1_i1	hydroxycinnamoyl shikimate quinate hydroxycinnamoyltransferase-like protein	secondary metabolic process;carbohydrate metabolic process;cytoplasm;cellular component organization;biosynthetic process;transferase activity;transport	ec:2.3.1.144;ec:2.3.1.110
Unigene131753	hydroxycinnamoyl shikimate quinate hydroxycinnamoyltransferase-like protein	231	gi|224055771|ref|XP_002298645.1|hydroxycinnamoyl CoA shikimate/quinate hydroxycinnamoyltransferase-like protein [Populus trichocarpa] gi|222845903|gb|EEE83450.1| hydroxycinnamoyl CoA shikimate/quinate hydroxycinnamoyltransferase-like protein [Populus trichocarpa]	XP_002298645, EEE83450	1e-09	79.4872	62.003	39	31	231	TR16588|c0_g2_i1	hydroxycinnamoyl shikimate quinate hydroxycinnamoyltransferase-like protein	transferase activity	ec:2.3.1.144
Unigene134363	hydroxycinnamoyl shikimate quinate hydroxycinnamoyltransferase-like protein	281	gi|268326822|emb|CAT00082.1|hydroxycinnamoyl-CoA shikimate/quinate hydroxycinnamoyl transferase [Coffea arabica]	CAT00082	2.58e-26	96.4912	108.612	57	55	281	TR172317|c0_g1_i1	hydroxycinnamoyl shikimate quinate hydroxycinnamoyltransferase-like protein	transferase activity	ec:2.3.1.144;ec:2.3.1.110
Unigene139393	cinnamate 4- partial	545	gi|403319800|gb|AFR37616.1|cinnamate 4-hydroxylase, partial [Populus trichocarpa] gi|403319802|gb|AFR37617.1| cinnamate 4-hydroxylase, partial [Populus trichocarpa] gi|403319804|gb|AFR37618.1| cinnamate 4-hydroxylase, partial [Populus trichocarpa] gi|403319806|gb|AFR37619.1| cinnamate 4-hydroxylase, partial [Populus trichocarpa] gi|403319808|gb|AFR37620.1| cinnamate 4-hydroxylase, partial [Populu…	AFR37616, AFR37617, AFR37618, AFR37619, AFR37620, AFR37621, AFR37622, AFR37623, AFR37624, AFR37625, AFR37626, AFR37639, AFR37640, AFR37642, AFR37644, AFR37645, AFR37646, AFR37648	4.18e-27	100	107.071	55	55	545	TR2236|c0_g1_i1	cinnamate 4- partial	catalytic activity;binding	ec:1.14.13.11-4-monooxygenase	Ubiquinone and other terpenoid-quinone biosynthesis;Stilbenoid, diarylheptanoid and gingerol biosynthesis;Flavonoid biosynthesis;Phenylpropanoid biosynthesis;Phenylalanine metabolism
Unigene142644	cinnamate 4-hydroxylase	310	gi|373501800|gb|AEY75219.1|cytochrome P450 CYP73A100 [Panax ginseng]	AEY75219	2.86e-57	93.2039	194.897	103	96	310	TR28889|c0_g2_i1	cinnamate 4-hydroxylase	secondary metabolic process;catalytic activity;membrane;biosynthetic process;binding	ec:1.14.13.11-4-monooxygenase	Ubiquinone and other terpenoid-quinone biosynthesis;Stilbenoid, diarylheptanoid and gingerol biosynthesis;Flavonoid biosynthesis;Phenylpropanoid biosynthesis;Phenylalanine metabolism
Unigene153158	flavonoid 3 -hydroxylase	2210	gi|225457235|ref|XP_002284165.1|PREDICTED: flavonoid 3'-monooxygenase [Vitis vinifera]	XP_002284165	0	89.1892	768.844	481	429	2210	TR46584|c0_g1_i1	flavonoid 3 -hydroxylase	response to abiotic stimulus;catalytic activity;membrane;endoplasmic reticulum;biosynthetic process;binding	ec:1.14.13.21-3'-monooxygenase	Flavone and flavonol biosynthesis;Flavonoid biosynthesis
Unigene154056	hydroxycinnamoyl shikimate quinate hydroxycinnamoyltransferase-like protein	1720	gi|224055771|ref|XP_002298645.1|hydroxycinnamoyl CoA shikimate/quinate hydroxycinnamoyltransferase-like protein [Populus trichocarpa] gi|222845903|gb|EEE83450.1| hydroxycinnamoyl CoA shikimate/quinate hydroxycinnamoyltransferase-like protein [Populus trichocarpa]	XP_002298645, EEE83450	0	87.6761	464.537	284	249	1720	TR47866|c0_g1_i1	hydroxycinnamoyl shikimate quinate hydroxycinnamoyltransferase-like protein	secondary metabolic process;carbohydrate metabolic process;cytoplasm;cellular component organization;biosynthetic process;transferase activity;transport	ec:2.3.1.144;ec:2.3.1.110
Unigene154323	flavonol synthase	649	gi|124020565|gb|ABM88786.1|flavonol synthase [Camellia sinensis]	ABM88786	4.1e-20	76.6667	76.6406	60	46	649	TR48239|c0_g2_i1	flavonol synthase	catalytic activity	ec:1.14.11
Unigene156872	phenylalanine ammonia-lyase	2617	gi|343796557|gb|AEM63671.1|phenylalanine ammonia lyase 2 [Platycodon grandiflorus]	AEM63671	0	94.5481	1293.1	697	659	2617	TR51911|c0_g1_i1	phenylalanine ammonia-lyase	secondary metabolic process;cytoplasm;catalytic activity;catabolic process;biosynthetic process;cellular process	ec:4.3.1.25-ammonia-lyase;ec:4.3.1.24-ammonia-lyase	Phenylpropanoid biosynthesis;Phenylalanine metabolismPhenylpropanoid biosynthesis;Phenylalanine metabolism
Unigene162900	chalcone synthase	622	gi|388883244|dbj|BAM17286.1|chalcone synthase [Petunia x hybrida]	BAM17286	2.45e-115	97.1098	345.125	173	168	622	TR59622|c0_g1_i1	chalcone synthase	protein binding;biosynthetic process;transferase activity	ec:2.3.1.74-synthase	Flavonoid biosynthesis
Unigene163820	cytochrome p450	1956	gi|343796563|gb|AEM63674.1|p-coumarate 3'-hydroxylase [Platycodon grandiflorus]	AEM63674	0	95.5193	937.176	491	469	1956	TR60685|c0_g1_i1	cytochrome p450	secondary metabolic process;protein binding;catalytic activity;mitochondrion;endoplasmic reticulum;biosynthetic process;plasma membrane;response to stress;cellular process	ec:1.14.13.36-3'-monooxygenase;ec:1.14.13.21-3'-monooxygenase	Stilbenoid, diarylheptanoid and gingerol biosynthesis;Flavonoid biosynthesis;Phenylpropanoid biosynthesisFlavone and flavonol biosynthesis;Flavonoid biosynthesis
Unigene165667	chalcone synthase	1003	gi|283945448|dbj|BAI66465.1|chalcone synthase [Camellia japonica] gi|325551313|gb|ADZ28512.1| chalcone synthase [Camellia nitidissima]	BAI66465, ADZ28512	5.39e-157	95.9677	456.833	248	238	1003	TR62722|c0_g1_i1	chalcone synthase	biosynthetic process;transferase activity	ec:2.3.1.74-synthase	Flavonoid biosynthesis
Unigene165995	4-coumarate-coa ligase	1047	gi|225425844|ref|XP_002265545.1|PREDICTED: 4-coumarate--CoA ligase-like 9 [Vitis vinifera] gi|297738374|emb|CBI27575.3| unnamed protein product [Vitis vinifera]	XP_002265545, CBI27575	4.02e-106	86.8293	332.798	205	178	1047	TR63066|c0_g1_i3	4-coumarate-coa ligase	biosynthetic process;transferase activity;cellular process	ec:2.3.1.86-synthase;ec:1.13.12.7	Fatty acid biosynthesis
Unigene167660	chalcone isomerase	1385	gi|359488858|ref|XP_002272854.2|PREDICTED: uncharacterized protein LOC100243977 [Vitis vinifera]	XP_002272854	3.68e-114	82.23	348.206	287	236	1385	TR64775|c0_g1_i1	chalcone isomerase	catalytic activity;mitochondrion;lipid metabolic process;lipid binding;plastid;cellular process
Unigene171649	caffeoyl- o-methyltransferase	1400	gi|47680455|gb|AAT37172.1|caffeoyl-CoA-O-methyltransferase [Broussonetia papyrifera]	AAT37172	1.9e-160	95.5466	465.307	247	236	1400	TR68509|c0_g1_i2	caffeoyl- o-methyltransferase	secondary metabolic process;biosynthetic process;transferase activity;binding;cellular process	ec:2.1.1.104-O-methyltransferase	Stilbenoid, diarylheptanoid and gingerol biosynthesis;Flavonoid biosynthesis;Phenylpropanoid biosynthesis;Phenylalanine metabolism
Unigene171650	caffeoyl- o-methyltransferase	1151	gi|30580349|sp|Q8H9B6.1|CAMT_SOLTURecName: Full=Caffeoyl-CoA O-methyltransferase; AltName: Full=Trans-caffeoyl-CoA 3-O-methyltransferase; Short=CCoAMT; Short=CCoAOMT gi|24745969|dbj|BAC23054.1| caffeoyl-CoA O-methyltransferase [Solanum tuberosum]	Q8H9B6, BAC23054	2.68e-165	97.9592	474.167	245	240	1151	TR68509|c0_g1_i3	caffeoyl- o-methyltransferase	secondary metabolic process;catabolic process;biosynthetic process;transferase activity;binding;cellular process;response to stress	ec:2.1.1.104-O-methyltransferase	Stilbenoid, diarylheptanoid and gingerol biosynthesis;Flavonoid biosynthesis;Phenylpropanoid biosynthesis;Phenylalanine metabolism
Unigene171924	allene oxide synthase	2190	gi|83404758|gb|ABC17856.1|allene oxide synthase protein [Lonicera japonica]	ABC17856	0	98.8212	884.404	509	503	2190	TR68731|c0_g1_i1	allene oxide synthase	catabolic process;cellular protein modification process;biosynthetic process;plastid;thylakoid;response to biotic stimulus;response to abiotic stimulus;response to external stimulus;cell death;catalytic activity;oxygen binding;secondary metabolic process;signal transduction;transport;nucleobase-containing compound metabolic process;response to stress;mitochondrion;membrane;lipid metabolic process…	ec:4.2.1.92-dehydratase	alpha-Linolenic acid metabolism
Unigene172748	chalcone synthase	1856	gi|3288721|dbj|BAA31259.1|chalcone synthase [Vitis vinifera]	BAA31259	0	96.3918	726.087	388	374	1856	TR69389|c0_g1_i1	chalcone synthase	nucleus;response to abiotic stimulus;membrane;endoplasmic reticulum;biosynthetic process;transferase activity;vacuole;transport	ec:2.3.1.74-synthase	Flavonoid biosynthesis
Unigene174835	chalcone synthase	357	gi|224156713|ref|XP_002337752.1|chalcone synthase [Populus trichocarpa] gi|222869656|gb|EEF06787.1| chalcone synthase [Populus trichocarpa]	XP_002337752, EEF06787	1.95e-56	100	188.734	93	93	357	TR71090|c0_g1_i2	chalcone synthase	biosynthetic process;transferase activity	ec:2.3.1.74-synthase	Flavonoid biosynthesis
Unigene174836	chalcone synthase	403	gi|347466188|gb|AEO96989.1|chalcone synthase [Gossypium hirsutum]	AEO96989	2.83e-30	87.6712	121.324	73	64	403	TR71090|c0_g1_i3	chalcone synthase	protein binding;biosynthetic process;transferase activity	ec:2.3.1.74-synthase	Flavonoid biosynthesis
Unigene174837	chalcone synthase	333	gi|2351210|dbj|BAA22045.1|chalcone synthase [Pisum sativum]	BAA22045	5.56e-63	79.4118	204.527	136	108	333	TR71090|c0_g1_i4	chalcone synthase	biosynthetic process;transferase activity	ec:2.3.1.74-synthase	Flavonoid biosynthesis
Unigene184771	hxxxd-type acyl-transferase-like protein	1719	gi|225433483|ref|XP_002264429.1|PREDICTED: hydroxycinnamoyl-Coenzyme A shikimate/quinate hydroxycinnamoyltransferase [Vitis vinifera]	XP_002264429	5.53e-168	71.3303	496.123	436	311	1719	TR77431|c0_g1_i1	hxxxd-type acyl-transferase-like protein	multicellular organismal development;membrane;lipid metabolic process;cytosol;biosynthetic process;plastid;cellular process;thylakoid
Unigene185079	4-coumarate-coa ligase	2658	gi|255540313|ref|XP_002511221.1|AMP dependent CoA ligase, putative [Ricinus communis] gi|223550336|gb|EEF51823.1| AMP dependent CoA ligase, putative [Ricinus communis]	XP_002511221, EEF51823	1.65e-129	75.9214	411.379	407	309	2658	TR77593|c0_g1_i2	4-coumarate-coa ligase	peroxisome;biosynthetic process;transferase activity;cellular process	ec:6.2.1.12-ligase;ec:2.3.1.86-synthase	Ubiquinone and other terpenoid-quinone biosynthesis;Phenylpropanoid biosynthesis;Phenylalanine metabolismFatty acid biosynthesis
Unigene186689	trans-cinnamate 4-hydroxylase	1994	gi|9965897|gb|AAG10196.1|AF286647_1cinnamate-4-hydroxylase [Gossypium arboreum]	AAG10196	0	98.5477	865.144	482	475	1994	TR78484|c0_g1_i1	trans-cinnamate 4-hydroxylase	catalytic activity;binding	ec:1.14.13.11-4-monooxygenase	Ubiquinone and other terpenoid-quinone biosynthesis;Stilbenoid, diarylheptanoid and gingerol biosynthesis;Flavonoid biosynthesis;Phenylpropanoid biosynthesis;Phenylalanine metabolism
Unigene186690	trans-cinnamate 4-hydroxylase	1994	gi|47933894|gb|AAT39513.1|cinnamate-4-hydroxylase [Camptotheca acuminata]	AAT39513	0	97.5155	874.389	483	471	1994	TR78484|c0_g1_i2	trans-cinnamate 4-hydroxylase	catalytic activity;binding	ec:1.14.13.11-4-monooxygenase	Ubiquinone and other terpenoid-quinone biosynthesis;Stilbenoid, diarylheptanoid and gingerol biosynthesis;Flavonoid biosynthesis;Phenylpropanoid biosynthesis;Phenylalanine metabolism
Unigene187812	allene oxide synthase	2156	gi|83404758|gb|ABC17856.1|allene oxide synthase protein [Lonicera japonica]	ABC17856	0	85.1852	694.115	459	391	2156	TR79003|c1_g1_i1	allene oxide synthase	catabolic process;cellular protein modification process;biosynthetic process;plastid;thylakoid;response to biotic stimulus;response to abiotic stimulus;response to external stimulus;cell death;catalytic activity;oxygen binding;secondary metabolic process;signal transduction;transport;nucleobase-containing compound metabolic process;response to stress;mitochondrion;membrane;lipid metabolic process…	ec:4.2.1.92-dehydratase	alpha-Linolenic acid metabolism
Unigene191348	4-coumarate-coa ligase	547	gi|297797333|ref|XP_002866551.1|hypothetical protein ARALYDRAFT_919627 [Arabidopsis lyrata subsp. lyrata] gi|297312386|gb|EFH42810.1| hypothetical protein ARALYDRAFT_919627 [Arabidopsis lyrata subsp. lyrata]	XP_002866551, EFH42810	2.33e-20	81.8182	96.6709	66	54	547	TR80565|c0_g1_i2	4-coumarate-coa ligase	nucleotide binding;peroxisome;lipid metabolic process;biosynthetic process;transferase activity;cellular process	ec:6.2.1.12-ligase;ec:2.3.1.86-synthase	Ubiquinone and other terpenoid-quinone biosynthesis;Phenylpropanoid biosynthesis;Phenylalanine metabolismFatty acid biosynthesis
Unigene191349	4-coumarate-coa ligase	527	gi|224133070|ref|XP_002327954.1|4-coumarate-coa ligase [Populus trichocarpa] gi|224133074|ref|XP_002327955.1| acyl:coa ligase [Populus trichocarpa] gi|222837363|gb|EEE75742.1| 4-coumarate-coa ligase [Populus trichocarpa] gi|222837364|gb|EEE75743.1| acyl:coa ligase [Populus trichocarpa]	XP_002327954, XP_002327955, EEE75742, EEE75743	4.59e-11	73.5294	46.9802	34	25	527	TR80565|c0_g1_i3	4-coumarate-coa ligase	peroxisome;biosynthetic process;transferase activity;cellular process	ec:6.2.1.12-ligase;ec:2.3.1.86-synthase	Ubiquinone and other terpenoid-quinone biosynthesis;Phenylpropanoid biosynthesis;Phenylalanine metabolismFatty acid biosynthesis
Unigene194969	4-coumarate-coa ligase	1838	gi|224133070|ref|XP_002327954.1|4-coumarate-coa ligase [Populus trichocarpa] gi|224133074|ref|XP_002327955.1| acyl:coa ligase [Populus trichocarpa] gi|222837363|gb|EEE75742.1| 4-coumarate-coa ligase [Populus trichocarpa] gi|222837364|gb|EEE75743.1| acyl:coa ligase [Populus trichocarpa]	XP_002327954, XP_002327955, EEE75742, EEE75743	0	80.5607	697.197	535	431	1838	TR81771|c0_g1_i1	4-coumarate-coa ligase	catalytic activity
Unigene194970	4-coumarate-coa ligase	2945	gi|224133070|ref|XP_002327954.1|4-coumarate-coa ligase [Populus trichocarpa] gi|224133074|ref|XP_002327955.1| acyl:coa ligase [Populus trichocarpa] gi|222837363|gb|EEE75742.1| 4-coumarate-coa ligase [Populus trichocarpa] gi|222837364|gb|EEE75743.1| acyl:coa ligase [Populus trichocarpa]	XP_002327954, XP_002327955, EEE75742, EEE75743	2.47e-150	77.6675	468.389	403	313	2945	TR81771|c0_g1_i3	4-coumarate-coa ligase	catalytic activity
Unigene194971	4-coumarate-coa ligase	2925	gi|224133070|ref|XP_002327954.1|4-coumarate-coa ligase [Populus trichocarpa] gi|224133074|ref|XP_002327955.1| acyl:coa ligase [Populus trichocarpa] gi|222837363|gb|EEE75742.1| 4-coumarate-coa ligase [Populus trichocarpa] gi|222837364|gb|EEE75743.1| acyl:coa ligase [Populus trichocarpa]	XP_002327954, XP_002327955, EEE75742, EEE75743	3.67e-131	77.1505	417.927	372	287	2925	TR81771|c0_g1_i4	4-coumarate-coa ligase	catalytic activity
Unigene197961	hydroxycinnamoyl- quinate hydroxycinnamoyltransferase	1746	gi|341575449|gb|AEK80405.1|HQT [Lonicera japonica]	AEK80405	0	88.9655	698.738	435	387	1746	TR82670|c0_g1_i1	hydroxycinnamoyl- quinate hydroxycinnamoyltransferase	transferase activity	ec:2.3.1.99-O-hydroxycinnamoyltransferase	Stilbenoid, diarylheptanoid and gingerol biosynthesis;Phenylpropanoid biosynthesis
Unigene198155	flavonol synthase	1537	gi|386872742|gb|AFJ44313.1|flavonol synthase [Lonicera japonica]	AFJ44313	0	94.9405	549.28	336	319	1537	TR82725|c1_g1_i2	flavonol synthase	cytoplasm;catalytic activity;biosynthetic process;carbohydrate binding	ec:1.14.11.23-synthase;ec:1.14.11.9-3-dioxygenase	Flavonoid biosynthesisFlavonoid biosynthesis
Unigene210123	flavonol synthase	1953	gi|224063126|ref|XP_002301003.1|flavonol synthase 2 [Populus trichocarpa] gi|222842729|gb|EEE80276.1| flavonol synthase 2 [Populus trichocarpa]	XP_002301003, EEE80276	4.44e-162	83.8806	479.945	335	281	1953	TR85537|c6_g4_i1	flavonol synthase	cytoplasm;catalytic activity;biosynthetic process;carbohydrate binding	ec:1.14.11.23-synthase;ec:1.14.11.9-3-dioxygenase	Flavonoid biosynthesisFlavonoid biosynthesis
Unigene210900	hydroxycinnamoyl shikimate quinate hydroxycinnamoyltransferase-like protein	2357	gi|224134056|ref|XP_002321725.1|hydroxycinnamoyl CoA shikimate/quinate hydroxycinnamoyltransferase-like protein [Populus trichocarpa] gi|222868721|gb|EEF05852.1| hydroxycinnamoyl CoA shikimate/quinate hydroxycinnamoyltransferase-like protein [Populus trichocarpa] gi|267799523|gb|ACY79409.1| omega-hydroxyacid hydroxycinnamoyltransferase [Populus trichocarpa]	XP_002321725, EEF05852, ACY79409	5.13e-111	75.4325	355.91	289	218	2357	TR85667|c2_g2_i3	hydroxycinnamoyl shikimate quinate hydroxycinnamoyltransferase-like protein	secondary metabolic process;carbohydrate metabolic process;cytoplasm;cellular component organization;biosynthetic process;transferase activity;transport
Unigene211703	limonoid udp glucosyltransferase	224	gi|75288886|sp|Q66PF4.1|CGT_FRAANRecName: Full=Cinnamate beta-D-glucosyltransferase; AltName: Full=UDP-glucose:cinnamate glucosyltransferase; Short=FaGT2 gi|51705411|gb|AAU09443.1| UDP-glucose glucosyltransferase [Fragaria x ananassa]	Q66PF4, AAU09443	2.85e-21	81.5385	95.1301	65	53	224	TR85808|c0_g1_i3	limonoid udp glucosyltransferase	transferase activity	ec:2.4.1.177
Unigene213838	cytochrome p450	1097	gi|225444716|ref|XP_002277926.1|PREDICTED: flavonoid 3'-monooxygenase [Vitis vinifera]	XP_002277926	2.13e-172	79.3566	501.516	373	296	1097	TR86218|c0_g2_i5	cytochrome p450	catalytic activity;binding
Unigene217648	hydroxycinnamoyl-coenzyme a shikimate quinate hydroxycinnamoyltransferase	1842	gi|224131290|ref|XP_002328502.1|predicted protein [Populus trichocarpa] gi|222838217|gb|EEE76582.1| predicted protein [Populus trichocarpa]	XP_002328502, EEE76582	4.91e-173	72.9437	511.146	462	337	1842	TR86919|c2_g1_i1	hydroxycinnamoyl-coenzyme a shikimate quinate hydroxycinnamoyltransferase
Unigene229297	hxxxd-type acyl-transferase-like protein	1667	gi|225459075|ref|XP_002283781.1|PREDICTED: hydroxycinnamoyl-Coenzyme A shikimate/quinate hydroxycinnamoyltransferase [Vitis vinifera]	XP_002283781	1.07e-140	69.9317	425.246	439	307	1667	TR88688|c6_g4_i1	hxxxd-type acyl-transferase-like protein	nucleus;multicellular organismal development;membrane;lipid metabolic process;cytosol;endoplasmic reticulum;biosynthetic process;plastid;cellular process;thylakoid
Unigene229300	hxxxd-type acyl-transferase-like protein	1025	gi|225459075|ref|XP_002283781.1|PREDICTED: hydroxycinnamoyl-Coenzyme A shikimate/quinate hydroxycinnamoyltransferase [Vitis vinifera]	XP_002283781	1.71e-48	70.0637	178.718	157	110	1025	TR88688|c6_g9_i1	hxxxd-type acyl-transferase-like protein	nucleus;multicellular organismal development;lipid metabolic process;cytosol;endoplasmic reticulum;biosynthetic process;cellular process
Unigene231328	hydroxycinnamoyl-coenzyme a shikimate quinate hydroxycinnamoyltransferase	1864	gi|225462588|ref|XP_002270252.1|PREDICTED: hydroxycinnamoyl-Coenzyme A shikimate/quinate hydroxycinnamoyltransferase [Vitis vinifera]	XP_002270252	0	79.6499	556.214	457	364	1864	TR88955|c0_g1_i1	hydroxycinnamoyl-coenzyme a shikimate quinate hydroxycinnamoyltransferase	transferase activity
Unigene231329	hydroxycinnamoyl-coenzyme a shikimate quinate hydroxycinnamoyltransferase	250	gi|225462588|ref|XP_002270252.1|PREDICTED: hydroxycinnamoyl-Coenzyme A shikimate/quinate hydroxycinnamoyltransferase [Vitis vinifera]	XP_002270252	3.91e-27	86.5672	110.538	67	58	250	TR88955|c0_g1_i2	hydroxycinnamoyl-coenzyme a shikimate quinate hydroxycinnamoyltransferase	transferase activity	ec:2.3.1.144
Unigene231330	hydroxycinnamoyl-coenzyme a shikimate quinate hydroxycinnamoyltransferase	1293	gi|225443484|ref|XP_002270251.1|PREDICTED: hydroxycinnamoyl-Coenzyme A shikimate/quinate hydroxycinnamoyltransferase [Vitis vinifera]	XP_002270251	4.75e-128	76.3158	389.808	304	232	1293	TR88955|c0_g1_i4	hydroxycinnamoyl-coenzyme a shikimate quinate hydroxycinnamoyltransferase	transferase activity
Unigene241527	chalcone synthase	578	gi|231805|sp|P22928.2|CHSJ_PETHYRecName: Full=Chalcone synthase J; AltName: Full=Naringenin-chalcone synthase J gi|20536|emb|CAA32737.1| chalcone synthase [Petunia x hybrida]	P22928, CAA32737	5.23e-108	96.3855	325.865	166	160	578	TR95416|c0_g1_i1	chalcone synthase	biosynthetic process;transferase activity	ec:2.3.1.74-synthase	Flavonoid biosynthesis
Unigene1	---NA---	199	No Blast Hit		NA	NA	NA	NA	NA	199	C530566	---NA---
Unigene2	---NA---	199	No Blast Hit		NA	NA	NA	NA	NA	199	C530570	---NA---
Unigene3	---NA---	199	No Blast Hit		NA	NA	NA	NA	NA	199	C530574	---NA---
Unigene4	---NA---	199	No Blast Hit		NA	NA	NA	NA	NA	199	C530600	---NA---
Unigene5	---NA---	199	No Blast Hit		NA	NA	NA	NA	NA	199	C530602	---NA---
Unigene6	---NA---	199	No Blast Hit		NA	NA	NA	NA	NA	199	C530608	---NA---
Unigene7	---NA---	199	No Blast Hit		NA	NA	NA	NA	NA	199	C530618	---NA---
Unigene8	---NA---	199	No Blast Hit		NA	NA	NA	NA	NA	199	C530620	---NA---
Unigene9	---NA---	199	No Blast Hit		NA	NA	NA	NA	NA	199	C530636	---NA---
Unigene10	---NA---	199	No Blast Hit		NA	NA	NA	NA	NA	199	C530654	---NA---
Unigene11	hypothetical protein VITISV_009132	199	gi|147800123|emb|CAN68820.1|hypothetical protein VITISV_009132 [Vitis vinifera]	CAN68820	4.06e-08	64.2857	57.7658	56	36	199	C530656	hypothetical protein VITISV_009132	binding
Unigene12	---NA---	199	No Blast Hit		NA	NA	NA	NA	NA	199	C530658	---NA---
Unigene13	---NA---	199	No Blast Hit		NA	NA	NA	NA	NA	199	C530662	---NA---
Unigene14	---NA---	199	No Blast Hit		NA	NA	NA	NA	NA	199	C530664	---NA---
Unigene15	---NA---	199	No Blast Hit		NA	NA	NA	NA	NA	199	C530666	---NA---
Unigene16	---NA---	199	No Blast Hit		NA	NA	NA	NA	NA	199	C530674	---NA---
Unigene17	---NA---	199	No Blast Hit		NA	NA	NA	NA	NA	199	C530678	---NA---
Unigene18	---NA---	199	No Blast Hit		NA	NA	NA	NA	NA	199	C530686	---NA---
Unigene19	---NA---	199	No Blast Hit		NA	NA	NA	NA	NA	199	C530688	---NA---
Unigene20	---NA---	199	No Blast Hit		NA	NA	NA	NA	NA	199	C530704	---NA---
Unigene21	---NA---	199	No Blast Hit		NA	NA	NA	NA	NA	199	C530706	---NA---
Unigene22	---NA---	199	No Blast Hit		NA	NA	NA	NA	NA	199	C530710	---NA---
Unigene23	heat shock protein	199	gi|224093608|ref|XP_002309942.1|predicted protein [Populus trichocarpa] gi|224150724|ref|XP_002337000.1| predicted protein [Populus trichocarpa] gi|222837553|gb|EEE75918.1| predicted protein [Populus trichocarpa] gi|222852845|gb|EEE90392.1| predicted protein [Populus trichocarpa]	XP_002309942, XP_002337000, EEE75918, EEE90392	9.52e-08	83.3333	53.1434	42	35	199	C530712	heat shock protein	nucleotide binding
Unigene24	---NA---	199	No Blast Hit		NA	NA	NA	NA	NA	199	C530714	---NA---
Unigene25	---NA---	199	No Blast Hit		NA	NA	NA	NA	NA	199	C530716	---NA---
Unigene26	---NA---	199	No Blast Hit		NA	NA	NA	NA	NA	199	C530720	---NA---
Unigene27	---NA---	199	No Blast Hit		NA	NA	NA	NA	NA	199	C530732	---NA---
Unigene28	---NA---	199	No Blast Hit		NA	NA	NA	NA	NA	199	C530738	---NA---
Unigene29	---NA---	199	No Blast Hit		NA	NA	NA	NA	NA	199	C530742	---NA---
Unigene30	---NA---	199	No Blast Hit		NA	NA	NA	NA	NA	199	C530750	---NA---
Unigene31	---NA---	199	No Blast Hit		NA	NA	NA	NA	NA	199	C530756	---NA---
Unigene32	---NA---	199	No Blast Hit		NA	NA	NA	NA	NA	199	C530760	---NA---
Unigene33	plasma membrane h+-atpase	199	gi|46430481|dbj|BAD16687.1|plasma membrane H+-ATPase [Daucus carota]	BAD16687	8.78e-28	90.7692	114.005	65	59	199	C530764	plasma membrane h+-atpase	nucleotide binding;membrane;biosynthetic process;nucleobase-containing compound metabolic process;transporter activity;hydrolase activity	ec:3.6.3.6-ATPase	Oxidative phosphorylation
Unigene34	---NA---	199	No Blast Hit		NA	NA	NA	NA	NA	199	C530774	---NA---
Unigene35	---NA---	199	No Blast Hit		NA	NA	NA	NA	NA	199	C530782	---NA---
Unigene36	---NA---	199	No Blast Hit		NA	NA	NA	NA	NA	199	C530788	---NA---
Unigene37	---NA---	199	No Blast Hit		NA	NA	NA	NA	NA	199	C530794	---NA---
Unigene38	---NA---	199	No Blast Hit		NA	NA	NA	NA	NA	199	C530802	---NA---
Unigene39	---NA---	199	No Blast Hit		NA	NA	NA	NA	NA	199	C530806	---NA---
Unigene40	---NA---	199	No Blast Hit		NA	NA	NA	NA	NA	199	C530826	---NA---
Unigene41	---NA---	199	No Blast Hit		NA	NA	NA	NA	NA	199	C530828	---NA---
Unigene42	---NA---	199	No Blast Hit		NA	NA	NA	NA	NA	199	C530852	---NA---
Unigene43	---NA---	199	No Blast Hit		NA	NA	NA	NA	NA	199	C530854	---NA---
Unigene44	---NA---	199	No Blast Hit		NA	NA	NA	NA	NA	199	C530858	---NA---
Unigene45	---NA---	199	No Blast Hit		NA	NA	NA	NA	NA	199	C530860	---NA---
Unigene46	s-adenosylmethionine synthase-like protein	199	gi|289064650|gb|ADC80645.1|S-adenosylmethionine synthase-like protein [Bauhinia guianensis]	ADC80645	1.12e-38	100	135.576	66	66	199	C530864	s-adenosylmethionine synthase-like protein	secondary metabolic process;biosynthetic process;nucleolus;nucleobase-containing compound metabolic process;plasma membrane;nucleotide binding;cytoplasm;cell wall;transferase activity	ec:2.5.1.6-adenosyltransferase	Cysteine and methionine metabolism
Unigene47	---NA---	199	No Blast Hit		NA	NA	NA	NA	NA	199	C530870	---NA---
Unigene48	---NA---	199	No Blast Hit		NA	NA	NA	NA	NA	199	C530874	---NA---
Unigene49	hypothetical protein VITISV_002943	199	gi|147841235|emb|CAN75609.1|hypothetical protein VITISV_002943 [Vitis vinifera]	CAN75609	6.06e-12	71.4286	68.9366	49	35	199	C530898	hypothetical protein VITISV_002943	catalytic activity;binding;cellular process
Unigene50	---NA---	199	No Blast Hit		NA	NA	NA	NA	NA	199	C530906	---NA---
Unigene51	---NA---	199	No Blast Hit		NA	NA	NA	NA	NA	199	C530924	---NA---
Unigene52	---NA---	199	No Blast Hit		NA	NA	NA	NA	NA	199	C530932	---NA---
Unigene53	---NA---	199	No Blast Hit		NA	NA	NA	NA	NA	199	C530942	---NA---
Unigene54	o-sialoglycoprotein endopeptidase	199	gi|154312090|ref|XP_001555373.1|conserved hypothetical protein [Botryotinia fuckeliana B05.10] gi|347836899|emb|CCD51471.1| similar to O-sialoglycoprotein endopeptidase [Botryotinia fuckeliana]	XP_001555373, CCD51471	3.39e-31	90.7692	120.168	65	59	199	C530948	o-sialoglycoprotein endopeptidase	protein metabolic process;chromatin binding;biosynthetic process;DNA metabolic process;nucleus;DNA binding;cellular component organization;cytosol;transferase activity;hydrolase activity
Unigene55	---NA---	199	No Blast Hit		NA	NA	NA	NA	NA	199	C530954	---NA---
Unigene56	---NA---	199	No Blast Hit		NA	NA	NA	NA	NA	199	C530968	---NA---
Unigene57	---NA---	199	No Blast Hit		NA	NA	NA	NA	NA	199	C530974	---NA---
Unigene58	---NA---	199	No Blast Hit		NA	NA	NA	NA	NA	199	C530980	---NA---
Unigene59	---NA---	199	No Blast Hit		NA	NA	NA	NA	NA	199	C530982	---NA---
Unigene60	serine threonine-protein kinase	199	gi|356566707|ref|XP_003551571.1|PREDICTED: receptor-like protein 12-like [Glycine max]	XP_003551571	1.1e-07	56.25	56.6102	64	36	199	C530986	serine threonine-protein kinase
Unigene61	---NA---	199	No Blast Hit		NA	NA	NA	NA	NA	199	C530992	---NA---
Unigene62	---NA---	199	No Blast Hit		NA	NA	NA	NA	NA	199	C530994	---NA---
Unigene63	---NA---	199	No Blast Hit		NA	NA	NA	NA	NA	199	C531002	---NA---
Unigene64	---NA---	199	No Blast Hit		NA	NA	NA	NA	NA	199	C531004	---NA---
Unigene65	---NA---	199	No Blast Hit		NA	NA	NA	NA	NA	199	C531006	---NA---
Unigene66	---NA---	199	No Blast Hit		NA	NA	NA	NA	NA	199	C531016	---NA---
Unigene67	hypothetical protein VITISV_009103	199	gi|147854320|emb|CAN83427.1|hypothetical protein VITISV_009103 [Vitis vinifera]	CAN83427	6.39e-08	60	56.9954	65	39	199	C531022	hypothetical protein VITISV_009103
Unigene68	kinase-like protein	199	gi|157283427|gb|ABV30740.1|kinase-like protein [Prunus avium]	ABV30740	8.08e-25	87.8788	99.7525	66	58	199	C531038	kinase-like protein	nucleotide binding;cellular protein modification process;signal transducer activity;kinase activity;intracellular	ec:2.7.11;ec:2.7.11.25
Unigene69	---NA---	199	No Blast Hit		NA	NA	NA	NA	NA	199	C531040	---NA---
Unigene70	---NA---	199	No Blast Hit		NA	NA	NA	NA	NA	199	C531042	---NA---
Unigene71	---NA---	199	No Blast Hit		NA	NA	NA	NA	NA	199	C531052	---NA---
Unigene72	---NA---	199	No Blast Hit		NA	NA	NA	NA	NA	199	C531062	---NA---
Unigene73	---NA---	199	No Blast Hit		NA	NA	NA	NA	NA	199	C531068	---NA---
Unigene74	---NA---	199	No Blast Hit		NA	NA	NA	NA	NA	199	C531074	---NA---
Unigene75	---NA---	199	No Blast Hit		NA	NA	NA	NA	NA	199	C531080	---NA---
Unigene76	---NA---	199	No Blast Hit		NA	NA	NA	NA	NA	199	C531082	---NA---
Unigene77	---NA---	199	No Blast Hit		NA	NA	NA	NA	NA	199	C531090	---NA---
Unigene78	exostosin family protein	199	gi|356563757|ref|XP_003550126.1|PREDICTED: probable glycosyltransferase At5g03795 [Glycine max]	XP_003550126	6.37e-25	85.9375	105.145	64	55	199	C531094	exostosin family protein	carbohydrate metabolic process;membrane;Golgi apparatus;biosynthetic process;transferase activity;cellular process	ec:2.4.1.224-4-alpha-N-acetylglucosaminyltransferase	Glycosaminoglycan biosynthesis - heparan sulfate / heparin
Unigene79	---NA---	199	No Blast Hit		NA	NA	NA	NA	NA	199	C531100	---NA---
Unigene80	---NA---	199	No Blast Hit		NA	NA	NA	NA	NA	199	C531106	---NA---
Unigene81	---NA---	199	No Blast Hit		NA	NA	NA	NA	NA	199	C531108	---NA---
Unigene82	---NA---	199	No Blast Hit		NA	NA	NA	NA	NA	199	C531112	---NA---
Unigene83	---NA---	199	No Blast Hit		NA	NA	NA	NA	NA	199	C531120	---NA---
Unigene84	---NA---	199	No Blast Hit		NA	NA	NA	NA	NA	199	C531122	---NA---
Unigene85	---NA---	199	No Blast Hit		NA	NA	NA	NA	NA	199	C531130	---NA---
Unigene86	---NA---	199	No Blast Hit		NA	NA	NA	NA	NA	199	C531134	---NA---
Unigene87	---NA---	199	No Blast Hit		NA	NA	NA	NA	NA	199	C531148	---NA---
Unigene88	---NA---	199	No Blast Hit		NA	NA	NA	NA	NA	199	C531158	---NA---
Unigene89	---NA---	199	No Blast Hit		NA	NA	NA	NA	NA	199	C531164	---NA---
Unigene90	---NA---	199	No Blast Hit		NA	NA	NA	NA	NA	199	C531168	---NA---
Unigene91	---NA---	199	No Blast Hit		NA	NA	NA	NA	NA	199	C531170	---NA---
Unigene92	---NA---	199	No Blast Hit		NA	NA	NA	NA	NA	199	C531172	---NA---
Unigene93	---NA---	199	No Blast Hit		NA	NA	NA	NA	NA	199	C531186	---NA---
Unigene94	---NA---	199	No Blast Hit		NA	NA	NA	NA	NA	199	C531192	---NA---
Unigene95	gag-pol polyprotein	199	gi|44917531|gb|AAS49090.1|At2g06190 [Arabidopsis thaliana]	AAS49090	6.85e-27	88.5246	104.76	61	54	199	C531196	gag-pol polyprotein	nucleus;DNA binding;RNA binding;mitochondrion;biosynthetic process;transferase activity;DNA metabolic process	ec:2.7.7.49
Unigene96	---NA---	199	No Blast Hit		NA	NA	NA	NA	NA	199	C531204	---NA---
Unigene97	---NA---	199	No Blast Hit		NA	NA	NA	NA	NA	199	C531208	---NA---
Unigene98	---NA---	199	No Blast Hit		NA	NA	NA	NA	NA	199	C531214	---NA---
Unigene99	rna binding	199	gi|255554274|ref|XP_002518177.1|conserved hypothetical protein [Ricinus communis] gi|223542773|gb|EEF44310.1| conserved hypothetical protein [Ricinus communis]	XP_002518177, EEF44310	3.02e-06	68.4211	49.2914	38	26	199	C531222	rna binding
Unigene100	---NA---	199	No Blast Hit		NA	NA	NA	NA	NA	199	C531224	---NA---
Unigene101	---NA---	199	No Blast Hit		NA	NA	NA	NA	NA	199	C531226	---NA---
Unigene102	---NA---	199	No Blast Hit		NA	NA	NA	NA	NA	199	C531228	---NA---
Unigene103	---NA---	199	No Blast Hit		NA	NA	NA	NA	NA	199	C531232	---NA---
Unigene104	---NA---	199	No Blast Hit		NA	NA	NA	NA	NA	199	C531240	---NA---
Unigene105	---NA---	199	No Blast Hit		NA	NA	NA	NA	NA	199	C531242	---NA---
Unigene106	---NA---	199	No Blast Hit		NA	NA	NA	NA	NA	199	C531244	---NA---
Unigene107	---NA---	199	No Blast Hit		NA	NA	NA	NA	NA	199	C531248	---NA---
Unigene108	---NA---	199	No Blast Hit		NA	NA	NA	NA	NA	199	C531266	---NA---
Unigene109	---NA---	199	No Blast Hit		NA	NA	NA	NA	NA	199	C531270	---NA---
Unigene110	---NA---	199	No Blast Hit		NA	NA	NA	NA	NA	199	C531282	---NA---
Unigene111	---NA---	199	No Blast Hit		NA	NA	NA	NA	NA	199	C531286	---NA---
Unigene112	hypothetical protein VITISV_011589	199	gi|147859260|emb|CAN83963.1|hypothetical protein VITISV_011589 [Vitis vinifera]	CAN83963	5.7e-22	80.303	93.5893	66	53	199	C531292	hypothetical protein VITISV_011589	nucleic acid binding;DNA metabolic process
Unigene113	---NA---	199	No Blast Hit		NA	NA	NA	NA	NA	199	C531296	---NA---
Unigene114	---NA---	199	No Blast Hit		NA	NA	NA	NA	NA	199	C531300	---NA---
Unigene115	---NA---	199	No Blast Hit		NA	NA	NA	NA	NA	199	C531302	---NA---
Unigene116	---NA---	199	No Blast Hit		NA	NA	NA	NA	NA	199	C531310	---NA---
Unigene117	---NA---	199	No Blast Hit		NA	NA	NA	NA	NA	199	C531312	---NA---
Unigene118	---NA---	199	No Blast Hit		NA	NA	NA	NA	NA	199	C531318	---NA---
Unigene119	---NA---	199	No Blast Hit		NA	NA	NA	NA	NA	199	C531320	---NA---
Unigene120	---NA---	199	No Blast Hit		NA	NA	NA	NA	NA	199	C531346	---NA---
Unigene121	---NA---	199	No Blast Hit		NA	NA	NA	NA	NA	199	C531356	---NA---
Unigene122	---NA---	199	No Blast Hit		NA	NA	NA	NA	NA	199	C531358	---NA---
Unigene123	---NA---	199	No Blast Hit		NA	NA	NA	NA	NA	199	C531362	---NA---
Unigene124	tir-nbs-lrr resistance protein	199	gi|224122448|ref|XP_002318839.1|tir-nbs-lrr resistance protein [Populus trichocarpa] gi|222859512|gb|EEE97059.1| tir-nbs-lrr resistance protein [Populus trichocarpa]	XP_002318839, EEE97059	3.59e-15	74.2424	78.1814	66	49	199	C531364	tir-nbs-lrr resistance protein	nucleotide binding;cellular process
Unigene125	---NA---	199	No Blast Hit		NA	NA	NA	NA	NA	199	C531366	---NA---
Unigene126	---NA---	199	No Blast Hit		NA	NA	NA	NA	NA	199	C531370	---NA---
Unigene127	---NA---	199	No Blast Hit		NA	NA	NA	NA	NA	199	C531382	---NA---
Unigene128	---NA---	199	No Blast Hit		NA	NA	NA	NA	NA	199	C531408	---NA---
Unigene129	---NA---	199	No Blast Hit		NA	NA	NA	NA	NA	199	C531418	---NA---
Unigene130	---NA---	199	No Blast Hit		NA	NA	NA	NA	NA	199	C531424	---NA---
Unigene131	---NA---	199	No Blast Hit		NA	NA	NA	NA	NA	199	C531432	---NA---
Unigene132	---NA---	199	No Blast Hit		NA	NA	NA	NA	NA	199	C531436	---NA---
Unigene133	---NA---	199	No Blast Hit		NA	NA	NA	NA	NA	199	C531446	---NA---
Unigene134	---NA---	199	No Blast Hit		NA	NA	NA	NA	NA	199	C531448	---NA---
Unigene135	---NA---	199	No Blast Hit		NA	NA	NA	NA	NA	199	C531452	---NA---
Unigene136	---NA---	199	No Blast Hit		NA	NA	NA	NA	NA	199	C531454	---NA---
Unigene137	---NA---	199	No Blast Hit		NA	NA	NA	NA	NA	199	C531456	---NA---
Unigene138	---NA---	199	No Blast Hit		NA	NA	NA	NA	NA	199	C531460	---NA---
Unigene139	---NA---	199	No Blast Hit		NA	NA	NA	NA	NA	199	C531462	---NA---
Unigene140	---NA---	199	No Blast Hit		NA	NA	NA	NA	NA	199	C531468	---NA---
Unigene141	---NA---	199	No Blast Hit		NA	NA	NA	NA	NA	199	C531474	---NA---
Unigene142	---NA---	199	No Blast Hit		NA	NA	NA	NA	NA	199	C531486	---NA---
Unigene143	invertase inhibitor-like	199	gi|388494906|gb|AFK35519.1|unknown [Lotus japonicus]	AFK35519	4.23e-23	81.8182	95.5153	66	54	199	C531490	invertase inhibitor-like	enzyme regulator activity;hydrolase activity	ec:3.1.1.11-pectin demethoxylase	Starch and sucrose metabolism;Pentose and glucuronate interconversions
Unigene144	---NA---	199	No Blast Hit		NA	NA	NA	NA	NA	199	C531498	---NA---
Unigene145	---NA---	199	No Blast Hit		NA	NA	NA	NA	NA	199	C531500	---NA---
Unigene146	---NA---	199	No Blast Hit		NA	NA	NA	NA	NA	199	C531526	---NA---
Unigene147	---NA---	199	No Blast Hit		NA	NA	NA	NA	NA	199	C531532	---NA---
Unigene148	---NA---	199	No Blast Hit		NA	NA	NA	NA	NA	199	C531536	---NA---
Unigene149	---NA---	199	No Blast Hit		NA	NA	NA	NA	NA	199	C531538	---NA---
Unigene150	cc-nbs-lrr resistance protein	199	gi|359494521|ref|XP_003634795.1|PREDICTED: putative disease resistance protein RGA1-like [Vitis vinifera]	XP_003634795	4.31e-06	74	51.9878	50	37	199	C531554	cc-nbs-lrr resistance protein
Unigene151	---NA---	199	No Blast Hit		NA	NA	NA	NA	NA	199	C531560	---NA---
Unigene152	---NA---	199	No Blast Hit		NA	NA	NA	NA	NA	199	C531568	---NA---
Unigene153	---NA---	199	No Blast Hit		NA	NA	NA	NA	NA	199	C531570	---NA---
Unigene154	---NA---	199	No Blast Hit		NA	NA	NA	NA	NA	199	C531572	---NA---
Unigene155	---NA---	199	No Blast Hit		NA	NA	NA	NA	NA	199	C531588	---NA---
Unigene156	---NA---	199	No Blast Hit		NA	NA	NA	NA	NA	199	C531602	---NA---
Unigene157	---NA---	199	No Blast Hit		NA	NA	NA	NA	NA	199	C531610	---NA---
Unigene158	---NA---	199	No Blast Hit		NA	NA	NA	NA	NA	199	C531612	---NA---
Unigene159	---NA---	199	No Blast Hit		NA	NA	NA	NA	NA	199	C531614	---NA---
Unigene160	---NA---	199	No Blast Hit		NA	NA	NA	NA	NA	199	C531624	---NA---
Unigene161	---NA---	199	No Blast Hit		NA	NA	NA	NA	NA	199	C531646	---NA---
Unigene162	---NA---	199	No Blast Hit		NA	NA	NA	NA	NA	199	C531648	---NA---
Unigene163	---NA---	199	No Blast Hit		NA	NA	NA	NA	NA	199	C531654	---NA---
Unigene164	---NA---	199	No Blast Hit		NA	NA	NA	NA	NA	199	C531656	---NA---
Unigene165	---NA---	199	No Blast Hit		NA	NA	NA	NA	NA	199	C531664	---NA---
Unigene166	beta-glucan-binding protein	199	gi|255599623|ref|XP_002537268.1|endo-1,3(4)-beta-glucanase, putative [Ricinus communis] gi|223516901|gb|EEF25115.1| endo-1,3(4)-beta-glucanase, putative [Ricinus communis]	XP_002537268, EEF25115	6.8e-31	89.2308	117.087	65	58	199	C531676	beta-glucan-binding protein	cytoplasm;catabolic process;signal transduction;cellular protein modification process;biosynthetic process;transport;response to stress;hydrolase activity	ec:3.2.1.6
Unigene167	---NA---	199	No Blast Hit		NA	NA	NA	NA	NA	199	C531682	---NA---
Unigene168	protein	199	gi|75321780|sp|Q5W274.1|PDR3_TOBACRecName: Full=Pleiotropic drug resistance protein 3; AltName: Full=NtPDR3 gi|55056942|emb|CAH39853.1| PDR-like ABC transporter [Nicotiana tabacum]	Q5W274, CAH39853	3.62e-32	92.4242	127.102	66	61	199	C531690	protein	nucleotide binding;nucleus;membrane;transporter activity;cellular process;hydrolase activity	ec:3.6.3.28
Unigene169	---NA---	199	No Blast Hit		NA	NA	NA	NA	NA	199	C531692	---NA---
Unigene170	---NA---	199	No Blast Hit		NA	NA	NA	NA	NA	199	C531696	---NA---
Unigene171	---NA---	199	No Blast Hit		NA	NA	NA	NA	NA	199	C531704	---NA---
Unigene172	---NA---	199	No Blast Hit		NA	NA	NA	NA	NA	199	C531706	---NA---
Unigene173	udp-glycosyltransferase 74f2	199	gi|224129334|ref|XP_002320558.1|predicted protein [Populus trichocarpa] gi|222861331|gb|EEE98873.1| predicted protein [Populus trichocarpa]	XP_002320558, EEE98873	3.46e-23	78.4615	98.9821	65	51	199	C531710	udp-glycosyltransferase 74f2	transferase activity
Unigene174	---NA---	199	No Blast Hit		NA	NA	NA	NA	NA	199	C531712	---NA---
Unigene175	mlo-like protein	199	gi|147782558|emb|CAN68336.1|hypothetical protein VITISV_025977 [Vitis vinifera]	CAN68336	7.6e-22	87.3016	93.5893	63	55	199	C531720	mlo-like protein	response to biotic stimulus;protein binding;cytoplasm;membrane;response to stress
Unigene176	---NA---	199	No Blast Hit		NA	NA	NA	NA	NA	199	C531724	---NA---
Unigene177	nucleotide-binding site leucine-rich repeat partial	199	gi|255553307|ref|XP_002517696.1|TMV resistance protein N, putative [Ricinus communis] gi|223543328|gb|EEF44860.1| TMV resistance protein N, putative [Ricinus communis]	XP_002517696, EEF44860	1.08e-20	79.1045	93.9745	67	53	199	C531734	nucleotide-binding site leucine-rich repeat partial	nucleotide binding;nucleus;signal transduction;response to stress
Unigene178	---NA---	199	No Blast Hit		NA	NA	NA	NA	NA	199	C531736	---NA---
Unigene179	---NA---	199	No Blast Hit		NA	NA	NA	NA	NA	199	C531744	---NA---
Unigene180	---NA---	199	No Blast Hit		NA	NA	NA	NA	NA	199	C531746	---NA---
Unigene181	---NA---	199	No Blast Hit		NA	NA	NA	NA	NA	199	C531752	---NA---
Unigene182	---NA---	199	No Blast Hit		NA	NA	NA	NA	NA	199	C531766	---NA---
Unigene183	---NA---	199	No Blast Hit		NA	NA	NA	NA	NA	199	C531768	---NA---
Unigene184	---NA---	199	No Blast Hit		NA	NA	NA	NA	NA	199	C531782	---NA---
Unigene185	---NA---	199	No Blast Hit		NA	NA	NA	NA	NA	199	C531792	---NA---
Unigene186	---NA---	199	No Blast Hit		NA	NA	NA	NA	NA	199	C531800	---NA---
Unigene187	---NA---	199	No Blast Hit		NA	NA	NA	NA	NA	199	C531816	---NA---
Unigene188	---NA---	199	No Blast Hit		NA	NA	NA	NA	NA	199	C531820	---NA---
Unigene189	---NA---	199	No Blast Hit		NA	NA	NA	NA	NA	199	C531834	---NA---
Unigene190	---NA---	199	No Blast Hit		NA	NA	NA	NA	NA	199	C531838	---NA---
Unigene191	---NA---	199	No Blast Hit		NA	NA	NA	NA	NA	199	C531842	---NA---
Unigene192	---NA---	199	No Blast Hit		NA	NA	NA	NA	NA	199	C531850	---NA---
Unigene193	---NA---	199	No Blast Hit		NA	NA	NA	NA	NA	199	C531852	---NA---
Unigene194	---NA---	199	No Blast Hit		NA	NA	NA	NA	NA	199	C531854	---NA---
Unigene195	---NA---	199	No Blast Hit		NA	NA	NA	NA	NA	199	C531866	---NA---
Unigene196	---NA---	199	No Blast Hit		NA	NA	NA	NA	NA	199	C531870	---NA---
Unigene197	---NA---	199	No Blast Hit		NA	NA	NA	NA	NA	199	C531878	---NA---
Unigene198	---NA---	199	No Blast Hit		NA	NA	NA	NA	NA	199	C531880	---NA---
Unigene199	---NA---	199	No Blast Hit		NA	NA	NA	NA	NA	199	C531886	---NA---
Unigene200	---NA---	199	No Blast Hit		NA	NA	NA	NA	NA	199	C531890	---NA---
Unigene201	---NA---	199	No Blast Hit		NA	NA	NA	NA	NA	199	C531898	---NA---
Unigene202	---NA---	199	No Blast Hit		NA	NA	NA	NA	NA	199	C531904	---NA---
Unigene203	---NA---	199	No Blast Hit		NA	NA	NA	NA	NA	199	C531914	---NA---
Unigene204	---NA---	199	No Blast Hit		NA	NA	NA	NA	NA	199	C531920	---NA---
Unigene205	hypothetical protein VITISV_002943	199	gi|147841235|emb|CAN75609.1|hypothetical protein VITISV_002943 [Vitis vinifera]	CAN75609	1.93e-12	66.6667	70.4774	66	44	199	C531922	hypothetical protein VITISV_002943	binding;intracellular;cellular process
Unigene206	hypothetical protein VITISV_016416	199	gi|147773391|emb|CAN60272.1|hypothetical protein VITISV_016416 [Vitis vinifera]	CAN60272	8.39e-21	77.2727	93.9745	66	51	199	C531926	hypothetical protein VITISV_016416	binding;hydrolase activity
Unigene207	---NA---	199	No Blast Hit		NA	NA	NA	NA	NA	199	C531930	---NA---
Unigene208	---NA---	199	No Blast Hit		NA	NA	NA	NA	NA	199	C531936	---NA---
Unigene209	---NA---	199	No Blast Hit		NA	NA	NA	NA	NA	199	C531940	---NA---
Unigene210	retrotransposon ty1-copia subclass	199	gi|241993361|gb|ACS74199.1|putative gag-pol polyprotein [Fragaria x ananassa]	ACS74199	8.68e-18	76.1905	85.8853	63	48	199	C531942	retrotransposon ty1-copia subclass	binding
Unigene211	---NA---	200	No Blast Hit		NA	NA	NA	NA	NA	200	C531944	---NA---
Unigene212	---NA---	200	No Blast Hit		NA	NA	NA	NA	NA	200	C531946	---NA---
Unigene213	---NA---	200	No Blast Hit		NA	NA	NA	NA	NA	200	C531950	---NA---
Unigene214	---NA---	200	No Blast Hit		NA	NA	NA	NA	NA	200	C531952	---NA---
Unigene215	---NA---	200	No Blast Hit		NA	NA	NA	NA	NA	200	C531954	---NA---
Unigene216	---NA---	200	No Blast Hit		NA	NA	NA	NA	NA	200	C531964	---NA---
Unigene217	plasma membrane associated protein	200	gi|312599845|gb|ADQ91848.1|late embryogenesis abundant protein group 9 protein [Arachis hypogaea]	ADQ91848	4.04e-13	79.2453	68.9366	53	42	200	C531972	plasma membrane associated protein	cytoplasm;membrane;extracellular region
Unigene218	---NA---	200	No Blast Hit		NA	NA	NA	NA	NA	200	C531974	---NA---
Unigene219	PREDICTED: uncharacterized protein LOC100797074	200	gi|356572904|ref|XP_003554605.1|PREDICTED: uncharacterized protein LOC100797074 [Glycine max]	XP_003554605	1.18e-06	58.3333	50.447	60	35	200	C531976	PREDICTED: uncharacterized protein LOC100797074
Unigene220	---NA---	200	No Blast Hit		NA	NA	NA	NA	NA	200	C531984	---NA---
Unigene221	sulfate transporter	200	gi|225442781|ref|XP_002285217.1|PREDICTED: uncharacterized protein LOC100241221 [Vitis vinifera]	XP_002285217	1.83e-18	79.1045	86.2705	67	53	200	C531996	sulfate transporter	membrane;vacuole;transporter activity;cellular process
Unigene222	---NA---	200	No Blast Hit		NA	NA	NA	NA	NA	200	C532000	---NA---
Unigene223	---NA---	200	No Blast Hit		NA	NA	NA	NA	NA	200	C532008	---NA---
Unigene224	---NA---	200	No Blast Hit		NA	NA	NA	NA	NA	200	C532016	---NA---
Unigene225	---NA---	200	No Blast Hit		NA	NA	NA	NA	NA	200	C532032	---NA---
Unigene226	predicted protein	200	gi|224145236|ref|XP_002325573.1|predicted protein [Populus trichocarpa] gi|222862448|gb|EEE99954.1| predicted protein [Populus trichocarpa]	XP_002325573, EEE99954	1.27e-13	86.9565	70.8626	46	40	200	C532036	predicted protein
Unigene227	glutamate receptor	200	gi|225464311|ref|XP_002269290.1|PREDICTED: glutamate receptor 2.7-like [Vitis vinifera]	XP_002269290	8.69e-11	65.2778	65.4698	72	47	200	C532042	glutamate receptor	cellular homeostasis;protein binding;membrane;receptor activity;signal transducer activity;intracellular;transporter activity;response to stress
Unigene228	---NA---	200	No Blast Hit		NA	NA	NA	NA	NA	200	C532046	---NA---
Unigene229	---NA---	200	No Blast Hit		NA	NA	NA	NA	NA	200	C532048	---NA---
Unigene230	---NA---	200	No Blast Hit		NA	NA	NA	NA	NA	200	C532052	---NA---
Unigene231	---NA---	200	No Blast Hit		NA	NA	NA	NA	NA	200	C532054	---NA---
Unigene232	---NA---	200	No Blast Hit		NA	NA	NA	NA	NA	200	C532058	---NA---
Unigene233	---NA---	200	No Blast Hit		NA	NA	NA	NA	NA	200	C532068	---NA---
Unigene234	---NA---	200	No Blast Hit		NA	NA	NA	NA	NA	200	C532070	---NA---
Unigene235	---NA---	200	No Blast Hit		NA	NA	NA	NA	NA	200	C532076	---NA---
Unigene236	---NA---	200	No Blast Hit		NA	NA	NA	NA	NA	200	C532078	---NA---
Unigene237	probable lrr receptor-like serine threonine-protein kinase at1g56140	200	gi|147845996|emb|CAN79895.1|hypothetical protein VITISV_005500 [Vitis vinifera]	CAN79895	3.55e-07	60.6061	55.0694	66	40	200	C532080	probable lrr receptor-like serine threonine-protein kinase at1g56140
Unigene238	pentatricopeptide repeat-containing protein	200	gi|359488050|ref|XP_002263119.2|PREDICTED: pentatricopeptide repeat-containing protein At1g12300, mitochondrial-like [Vitis vinifera]	XP_002263119	2.71e-14	74.2424	75.485	66	49	200	C532082	pentatricopeptide repeat-containing protein	intracellular
Unigene239	---NA---	200	No Blast Hit		NA	NA	NA	NA	NA	200	C532092	---NA---
Unigene240	---NA---	200	No Blast Hit		NA	NA	NA	NA	NA	200	C532096	---NA---
Unigene241	---NA---	200	No Blast Hit		NA	NA	NA	NA	NA	200	C532098	---NA---
Unigene242	---NA---	200	No Blast Hit		NA	NA	NA	NA	NA	200	C532104	---NA---
Unigene243	---NA---	200	No Blast Hit		NA	NA	NA	NA	NA	200	C532106	---NA---
Unigene244	---NA---	200	No Blast Hit		NA	NA	NA	NA	NA	200	C532114	---NA---
Unigene245	---NA---	200	No Blast Hit		NA	NA	NA	NA	NA	200	C532124	---NA---
Unigene246	serine-threonine protein plant-	200	gi|113205420|gb|ABI34387.1|Leucine rich repeat containing protein, putative [Solanum demissum]	ABI34387	5.23e-09	63.0769	60.077	65	41	200	C532130	serine-threonine protein plant-	cellular protein modification process;receptor activity;signal transducer activity;transport;plasma membrane;response to stress;nucleotide binding;response to biotic stimulus;protein binding;cell death;response to external stimulus;response to endogenous stimulus;kinase activity	ec:2.7.11
Unigene247	---NA---	200	No Blast Hit		NA	NA	NA	NA	NA	200	C532132	---NA---
Unigene248	---NA---	200	No Blast Hit		NA	NA	NA	NA	NA	200	C532134	---NA---
Unigene249	---NA---	200	No Blast Hit		NA	NA	NA	NA	NA	200	C532148	---NA---
Unigene250	---NA---	200	No Blast Hit		NA	NA	NA	NA	NA	200	C532154	---NA---
Unigene251	---NA---	200	No Blast Hit		NA	NA	NA	NA	NA	200	C532160	---NA---
Unigene252	---NA---	200	No Blast Hit		NA	NA	NA	NA	NA	200	C532166	---NA---
Unigene253	---NA---	200	No Blast Hit		NA	NA	NA	NA	NA	200	C532170	---NA---
Unigene254	---NA---	200	No Blast Hit		NA	NA	NA	NA	NA	200	C532174	---NA---
Unigene255	---NA---	200	No Blast Hit		NA	NA	NA	NA	NA	200	C532192	---NA---
Unigene256	---NA---	200	No Blast Hit		NA	NA	NA	NA	NA	200	C532202	---NA---
Unigene257	nbs-lrr resistance protein	200	gi|224147377|ref|XP_002336466.1|nbs-lrr resistance protein [Populus trichocarpa] gi|222835078|gb|EEE73527.1| nbs-lrr resistance protein [Populus trichocarpa]	XP_002336466, EEE73527	7.33e-06	62.8571	51.2174	70	44	200	C532208	nbs-lrr resistance protein
Unigene258	---NA---	200	No Blast Hit		NA	NA	NA	NA	NA	200	C532210	---NA---
Unigene259	---NA---	200	No Blast Hit		NA	NA	NA	NA	NA	200	C532212	---NA---
Unigene260	---NA---	200	No Blast Hit		NA	NA	NA	NA	NA	200	C532226	---NA---
Unigene261	---NA---	200	No Blast Hit		NA	NA	NA	NA	NA	200	C532230	---NA---
Unigene262	---NA---	200	No Blast Hit		NA	NA	NA	NA	NA	200	C532232	---NA---
Unigene263	---NA---	200	No Blast Hit		NA	NA	NA	NA	NA	200	C532234	---NA---
Unigene264	---NA---	200	No Blast Hit		NA	NA	NA	NA	NA	200	C532236	---NA---
Unigene265	---NA---	200	No Blast Hit		NA	NA	NA	NA	NA	200	C532240	---NA---
Unigene266	---NA---	200	No Blast Hit		NA	NA	NA	NA	NA	200	C532246	---NA---
Unigene267	---NA---	200	No Blast Hit		NA	NA	NA	NA	NA	200	C532254	---NA---
Unigene268	pentatricopeptide repeat-containing protein	200	gi|225443015|ref|XP_002267278.1|PREDICTED: pentatricopeptide repeat-containing protein At1g52640, mitochondrial-like [Vitis vinifera]	XP_002267278	3.27e-32	95.4545	125.561	66	63	200	C532270	pentatricopeptide repeat-containing protein	mitochondrion
Unigene269	---NA---	200	No Blast Hit		NA	NA	NA	NA	NA	200	C532288	---NA---
Unigene270	---NA---	200	No Blast Hit		NA	NA	NA	NA	NA	200	C532302	---NA---
Unigene271	---NA---	200	No Blast Hit		NA	NA	NA	NA	NA	200	C532308	---NA---
Unigene272	retrotransposon polyprotein	200	gi|27901709|gb|AAO26690.1|AF478377_1gag-pol polyprotein [Vitis vinifera]	AAO26690	7.7e-27	89.3939	108.227	66	59	200	C532312	retrotransposon polyprotein	nucleic acid binding;DNA metabolic process
Unigene273	---NA---	200	No Blast Hit		NA	NA	NA	NA	NA	200	C532314	---NA---
Unigene274	---NA---	200	No Blast Hit		NA	NA	NA	NA	NA	200	C532318	---NA---
Unigene275	---NA---	200	No Blast Hit		NA	NA	NA	NA	NA	200	C532322	---NA---
Unigene276	---NA---	200	No Blast Hit		NA	NA	NA	NA	NA	200	C532326	---NA---
Unigene277	---NA---	200	No Blast Hit		NA	NA	NA	NA	NA	200	C532334	---NA---
Unigene278	---NA---	200	No Blast Hit		NA	NA	NA	NA	NA	200	C532342	---NA---
Unigene279	---NA---	200	No Blast Hit		NA	NA	NA	NA	NA	200	C532344	---NA---
Unigene280	---NA---	200	No Blast Hit		NA	NA	NA	NA	NA	200	C532352	---NA---
Unigene281	---NA---	200	No Blast Hit		NA	NA	NA	NA	NA	200	C532368	---NA---
Unigene282	---NA---	200	No Blast Hit		NA	NA	NA	NA	NA	200	C532374	---NA---
Unigene283	---NA---	200	No Blast Hit		NA	NA	NA	NA	NA	200	C532376	---NA---
Unigene284	---NA---	200	No Blast Hit		NA	NA	NA	NA	NA	200	C532380	---NA---
Unigene285	---NA---	200	No Blast Hit		NA	NA	NA	NA	NA	200	C532386	---NA---
Unigene286	---NA---	200	No Blast Hit		NA	NA	NA	NA	NA	200	C532390	---NA---
Unigene287	---NA---	200	No Blast Hit		NA	NA	NA	NA	NA	200	C532392	---NA---
Unigene288	---NA---	200	No Blast Hit		NA	NA	NA	NA	NA	200	C532400	---NA---
Unigene289	---NA---	200	No Blast Hit		NA	NA	NA	NA	NA	200	C532404	---NA---
Unigene290	---NA---	200	No Blast Hit		NA	NA	NA	NA	NA	200	C532422	---NA---
Unigene291	---NA---	200	No Blast Hit		NA	NA	NA	NA	NA	200	C532436	---NA---
Unigene292	mannose-p-dolichol utilization defect 1 protein	200	gi|367052233|ref|XP_003656495.1|hypothetical protein THITE_2171226 [Thielavia terrestris NRRL 8126] gi|347003760|gb|AEO70159.1| hypothetical protein THITE_2171226 [Thielavia terrestris NRRL 8126]	XP_003656495, AEO70159	1.17e-19	81.25	87.8113	64	52	200	C532450	mannose-p-dolichol utilization defect 1 protein
Unigene293	---NA---	200	No Blast Hit		NA	NA	NA	NA	NA	200	C532454	---NA---
Unigene294	---NA---	200	No Blast Hit		NA	NA	NA	NA	NA	200	C532468	---NA---
Unigene295	---NA---	200	No Blast Hit		NA	NA	NA	NA	NA	200	C532470	---NA---
Unigene296	---NA---	200	No Blast Hit		NA	NA	NA	NA	NA	200	C532486	---NA---
Unigene297	---NA---	200	No Blast Hit		NA	NA	NA	NA	NA	200	C532500	---NA---
Unigene298	---NA---	200	No Blast Hit		NA	NA	NA	NA	NA	200	C532508	---NA---
Unigene299	---NA---	200	No Blast Hit		NA	NA	NA	NA	NA	200	C532516	---NA---
Unigene300	---NA---	200	No Blast Hit		NA	NA	NA	NA	NA	200	C532532	---NA---
Unigene301	---NA---	200	No Blast Hit		NA	NA	NA	NA	NA	200	C532544	---NA---
Unigene302	---NA---	200	No Blast Hit		NA	NA	NA	NA	NA	200	C532546	---NA---
Unigene303	---NA---	200	No Blast Hit		NA	NA	NA	NA	NA	200	C532558	---NA---
Unigene304	chitinase 1	200	gi|225435136|ref|XP_002281665.1|PREDICTED: chitinase 2-like [Vitis vinifera]	XP_002281665	4.12e-28	89.3939	111.309	66	59	200	C532568	chitinase 1	carbohydrate metabolic process;catabolic process;binding;hydrolase activity	ec:3.2.1.14-chitodextrinase	Amino sugar and nucleotide sugar metabolism
Unigene305	multidrug resistance protein	200	gi|14715462|dbj|BAB62040.1|CjMDR1 [Coptis japonica]	BAB62040	1.88e-20	90.9091	93.5893	66	60	200	C532578	multidrug resistance protein	nucleotide binding;nucleus;plasma membrane;transporter activity;cellular process;hydrolase activity	ec:3.6.3.44;ec:3.6.3.27
Unigene306	---NA---	200	No Blast Hit		NA	NA	NA	NA	NA	200	C532590	---NA---
Unigene307	gag protein	200	gi|109676380|gb|ABG37671.1|integrase [Populus trichocarpa]	ABG37671	1.27e-20	78.7879	93.9745	66	52	200	C532596	gag protein	binding
Unigene308	---NA---	200	No Blast Hit		NA	NA	NA	NA	NA	200	C532606	---NA---
Unigene309	---NA---	200	No Blast Hit		NA	NA	NA	NA	NA	200	C532610	---NA---
Unigene310	---NA---	200	No Blast Hit		NA	NA	NA	NA	NA	200	C532624	---NA---
Unigene311	hypothetical protein VITISV_026526	200	gi|147786907|emb|CAN62317.1|hypothetical protein VITISV_026526 [Vitis vinifera]	CAN62317	1.38e-13	76.1194	73.559	67	51	200	C532636	hypothetical protein VITISV_026526	binding
Unigene312	---NA---	200	No Blast Hit		NA	NA	NA	NA	NA	200	C532648	---NA---
Unigene313	---NA---	200	No Blast Hit		NA	NA	NA	NA	NA	200	C532650	---NA---
Unigene314	integrase core domain containing protein	200	gi|147864588|emb|CAN79805.1|hypothetical protein VITISV_031503 [Vitis vinifera]	CAN79805	1.56e-21	87.5	93.2041	56	49	200	C532660	integrase core domain containing protein	nucleic acid binding;DNA metabolic process
Unigene315	---NA---	200	No Blast Hit		NA	NA	NA	NA	NA	200	C532662	---NA---
Unigene316	---NA---	200	No Blast Hit		NA	NA	NA	NA	NA	200	C532670	---NA---
Unigene317	---NA---	200	No Blast Hit		NA	NA	NA	NA	NA	200	C532674	---NA---
Unigene318	---NA---	200	No Blast Hit		NA	NA	NA	NA	NA	200	C532676	---NA---
Unigene319	---NA---	200	No Blast Hit		NA	NA	NA	NA	NA	200	C532688	---NA---
Unigene320	---NA---	200	No Blast Hit		NA	NA	NA	NA	NA	200	C532694	---NA---
Unigene321	---NA---	200	No Blast Hit		NA	NA	NA	NA	NA	200	C532710	---NA---
Unigene322	prenylated rab acceptor	200	gi|356570025|ref|XP_003553193.1|PREDICTED: LOW QUALITY PROTEIN: PRA1 family protein B4-like [Glycine max]	XP_003553193	1.64e-13	58.9744	69.707	78	46	200	C532716	prenylated rab acceptor	endosome;Golgi apparatus
Unigene323	---NA---	200	No Blast Hit		NA	NA	NA	NA	NA	200	C532730	---NA---
Unigene324	---NA---	200	No Blast Hit		NA	NA	NA	NA	NA	200	C532740	---NA---
Unigene325	---NA---	200	No Blast Hit		NA	NA	NA	NA	NA	200	C532744	---NA---
Unigene326	---NA---	200	No Blast Hit		NA	NA	NA	NA	NA	200	C532746	---NA---
Unigene327	---NA---	200	No Blast Hit		NA	NA	NA	NA	NA	200	C532752	---NA---
Unigene328	---NA---	200	No Blast Hit		NA	NA	NA	NA	NA	200	C532774	---NA---
Unigene329	far1-related protein	200	gi|115454973|ref|NP_001051087.1|Os03g0718200 [Oryza sativa Japonica Group] gi|113549558|dbj|BAF13001.1| Os03g0718200, partial [Oryza sativa Japonica Group]	NP_001051087, BAF13001	7.39e-10	60	60.8474	60	36	200	C532776	far1-related protein	binding
Unigene330	---NA---	200	No Blast Hit		NA	NA	NA	NA	NA	200	C532782	---NA---
Unigene331	---NA---	200	No Blast Hit		NA	NA	NA	NA	NA	200	C532784	---NA---
Unigene332	---NA---	200	No Blast Hit		NA	NA	NA	NA	NA	200	C532796	---NA---
Unigene333	---NA---	200	No Blast Hit		NA	NA	NA	NA	NA	200	C532800	---NA---
Unigene334	---NA---	200	No Blast Hit		NA	NA	NA	NA	NA	200	C532804	---NA---
Unigene335	---NA---	200	No Blast Hit		NA	NA	NA	NA	NA	200	C532814	---NA---
Unigene336	---NA---	200	No Blast Hit		NA	NA	NA	NA	NA	200	C532820	---NA---
Unigene337	---NA---	200	No Blast Hit		NA	NA	NA	NA	NA	200	C532838	---NA---
Unigene338	---NA---	200	No Blast Hit		NA	NA	NA	NA	NA	200	C532842	---NA---
Unigene339	---NA---	200	No Blast Hit		NA	NA	NA	NA	NA	200	C532846	---NA---
Unigene340	(+)-delta-cadinene synthase	200	gi|410591621|sp|B3TPQ6.1|BCUSY_MAGGARecName: Full=Beta-cubebene synthase; Short=Mg25 gi|184097728|gb|ACC66281.1| beta-cubebene synthase [Magnolia grandiflora]	B3TPQ6, ACC66281	2.11e-27	94.9153	111.694	59	56	200	C532848	(+)-delta-cadinene synthase	catalytic activity;lipid metabolic process;cytosol;biosynthetic process;binding;cellular process	ec:4.2.3.13-synthase;ec:4.2.3.23-synthase	Sesquiterpenoid and triterpenoid biosynthesisSesquiterpenoid and triterpenoid biosynthesis
Unigene341	---NA---	200	No Blast Hit		NA	NA	NA	NA	NA	200	C532852	---NA---
Unigene342	---NA---	200	No Blast Hit		NA	NA	NA	NA	NA	200	C532860	---NA---
Unigene343	---NA---	200	No Blast Hit		NA	NA	NA	NA	NA	200	C532868	---NA---
Unigene344	---NA---	200	No Blast Hit		NA	NA	NA	NA	NA	200	C532878	---NA---
Unigene345	---NA---	200	No Blast Hit		NA	NA	NA	NA	NA	200	C532892	---NA---
Unigene346	---NA---	200	No Blast Hit		NA	NA	NA	NA	NA	200	C532898	---NA---
Unigene347	---NA---	200	No Blast Hit		NA	NA	NA	NA	NA	200	C532906	---NA---
Unigene348	---NA---	200	No Blast Hit		NA	NA	NA	NA	NA	200	C532908	---NA---
Unigene349	---NA---	200	No Blast Hit		NA	NA	NA	NA	NA	200	C532910	---NA---
Unigene350	---NA---	200	No Blast Hit		NA	NA	NA	NA	NA	200	C532916	---NA---
Unigene351	---NA---	200	No Blast Hit		NA	NA	NA	NA	NA	200	C532922	---NA---
Unigene352	---NA---	200	No Blast Hit		NA	NA	NA	NA	NA	200	C532924	---NA---
Unigene353	---NA---	200	No Blast Hit		NA	NA	NA	NA	NA	200	C532946	---NA---
Unigene354	---NA---	200	No Blast Hit		NA	NA	NA	NA	NA	200	C532958	---NA---
Unigene355	---NA---	200	No Blast Hit		NA	NA	NA	NA	NA	200	C532962	---NA---
Unigene356	glutamate receptor -like	200	gi|147788918|emb|CAN69344.1|hypothetical protein VITISV_006017 [Vitis vinifera]	CAN69344	4.01e-26	84.6154	106.686	65	55	200	C532998	glutamate receptor -like	nucleic acid binding;nucleotide binding;DNA metabolic process
Unigene357	---NA---	200	No Blast Hit		NA	NA	NA	NA	NA	200	C533002	---NA---
Unigene358	---NA---	200	No Blast Hit		NA	NA	NA	NA	NA	200	C533006	---NA---
Unigene359	---NA---	200	No Blast Hit		NA	NA	NA	NA	NA	200	C533008	---NA---
Unigene360	---NA---	200	No Blast Hit		NA	NA	NA	NA	NA	200	C533014	---NA---
Unigene361	---NA---	200	No Blast Hit		NA	NA	NA	NA	NA	200	C533016	---NA---
Unigene362	---NA---	200	No Blast Hit		NA	NA	NA	NA	NA	200	C533022	---NA---
Unigene363	---NA---	200	No Blast Hit		NA	NA	NA	NA	NA	200	C533024	---NA---
Unigene364	---NA---	200	No Blast Hit		NA	NA	NA	NA	NA	200	C533028	---NA---
Unigene365	hypothetical protein VITISV_041690	200	gi|147783660|emb|CAN74795.1|hypothetical protein VITISV_041690 [Vitis vinifera]	CAN74795	2.11e-17	69.2308	84.3445	65	45	200	C533042	hypothetical protein VITISV_041690	binding;intracellular;cellular process;hydrolase activity
Unigene366	---NA---	200	No Blast Hit		NA	NA	NA	NA	NA	200	C533048	---NA---
Unigene367	cysteine histidine-rich c1 domain-containing protein	200	gi|356503485|ref|XP_003520538.1|PREDICTED: uncharacterized protein LOC100784177 [Glycine max]	XP_003520538	8.06e-07	54.5455	52.7582	66	36	200	C533052	cysteine histidine-rich c1 domain-containing protein
Unigene368	---NA---	200	No Blast Hit		NA	NA	NA	NA	NA	200	C533062	---NA---
Unigene369	ribosomal protein s3	200	gi|323690407|gb|ADX99136.1|ribosomal protein S3 [Verbena officinalis]	ADX99136	8.08e-26	100	103.219	51	51	200	C533080	ribosomal protein s3	RNA binding;mitochondrion;structural molecule activity;ribosome;plastid;translation
Unigene370	---NA---	200	No Blast Hit		NA	NA	NA	NA	NA	200	C533094	---NA---
Unigene371	---NA---	200	No Blast Hit		NA	NA	NA	NA	NA	200	C533102	---NA---
Unigene372	---NA---	200	No Blast Hit		NA	NA	NA	NA	NA	200	C533106	---NA---
Unigene373	---NA---	200	No Blast Hit		NA	NA	NA	NA	NA	200	C533108	---NA---
Unigene374	---NA---	200	No Blast Hit		NA	NA	NA	NA	NA	200	C533130	---NA---
Unigene375	---NA---	200	No Blast Hit		NA	NA	NA	NA	NA	200	C533138	---NA---
Unigene376	---NA---	200	No Blast Hit		NA	NA	NA	NA	NA	200	C533140	---NA---
Unigene377	---NA---	200	No Blast Hit		NA	NA	NA	NA	NA	200	C533146	---NA---
Unigene378	cycloartenol synthase	200	gi|359484934|ref|XP_002269012.2|PREDICTED: lupeol synthase-like [Vitis vinifera]	XP_002269012	2.91e-15	87.1795	72.7886	39	34	200	C533148	cycloartenol synthase	catalytic activity;multicellular organismal development;lipid metabolic process;cellular component organization;biosynthetic process;vacuole;nucleobase-containing compound metabolic process	ec:5.4.99.8-synthase	Steroid biosynthesis
Unigene379	---NA---	200	No Blast Hit		NA	NA	NA	NA	NA	200	C533156	---NA---
Unigene380	hypothetical protein ARALYDRAFT_916349	200	gi|297801656|ref|XP_002868712.1|hypothetical protein ARALYDRAFT_916349 [Arabidopsis lyrata subsp. lyrata] gi|297314548|gb|EFH44971.1| hypothetical protein ARALYDRAFT_916349 [Arabidopsis lyrata subsp. lyrata]	XP_002868712, EFH44971	2.98e-10	83.7209	61.2326	43	36	200	C533164	hypothetical protein ARALYDRAFT_916349	nucleus
Unigene381	---NA---	200	No Blast Hit		NA	NA	NA	NA	NA	200	C533168	---NA---
Unigene382	---NA---	200	No Blast Hit		NA	NA	NA	NA	NA	200	C533172	---NA---
Unigene383	---NA---	200	No Blast Hit		NA	NA	NA	NA	NA	200	C533180	---NA---
Unigene384	---NA---	200	No Blast Hit		NA	NA	NA	NA	NA	200	C533194	---NA---
Unigene385	---NA---	200	No Blast Hit		NA	NA	NA	NA	NA	200	C533200	---NA---
Unigene386	---NA---	200	No Blast Hit		NA	NA	NA	NA	NA	200	C533202	---NA---
Unigene387	---NA---	200	No Blast Hit		NA	NA	NA	NA	NA	200	C533216	---NA---
Unigene388	hypothetical protein VITISV_007694	200	gi|147821704|emb|CAN65997.1|hypothetical protein VITISV_007694 [Vitis vinifera]	CAN65997	1.63e-06	58.4615	53.1434	65	38	200	C533218	hypothetical protein VITISV_007694
Unigene389	---NA---	200	No Blast Hit		NA	NA	NA	NA	NA	200	C533224	---NA---
Unigene390	---NA---	200	No Blast Hit		NA	NA	NA	NA	NA	200	C533240	---NA---
Unigene391	---NA---	200	No Blast Hit		NA	NA	NA	NA	NA	200	C533246	---NA---
Unigene392	---NA---	200	No Blast Hit		NA	NA	NA	NA	NA	200	C533254	---NA---
Unigene393	---NA---	200	No Blast Hit		NA	NA	NA	NA	NA	200	C533256	---NA---
Unigene394	---NA---	200	No Blast Hit		NA	NA	NA	NA	NA	200	C533260	---NA---
Unigene395	---NA---	200	No Blast Hit		NA	NA	NA	NA	NA	200	C533264	---NA---
Unigene396	---NA---	200	No Blast Hit		NA	NA	NA	NA	NA	200	C533268	---NA---
Unigene397	---NA---	200	No Blast Hit		NA	NA	NA	NA	NA	200	C533280	---NA---
Unigene398	far-red impaired response protein	200	gi|125558229|gb|EAZ03765.1|hypothetical protein OsI_25894 [Oryza sativa Indica Group]	EAZ03765	5.65e-18	74.2424	83.9593	66	49	200	C533282	far-red impaired response protein
Unigene399	---NA---	200	No Blast Hit		NA	NA	NA	NA	NA	200	C533290	---NA---
Unigene400	---NA---	200	No Blast Hit		NA	NA	NA	NA	NA	200	C533292	---NA---
Unigene401	---NA---	200	No Blast Hit		NA	NA	NA	NA	NA	200	C533294	---NA---
Unigene402	---NA---	200	No Blast Hit		NA	NA	NA	NA	NA	200	C533298	---NA---
Unigene403	---NA---	200	No Blast Hit		NA	NA	NA	NA	NA	200	C533304	---NA---
Unigene404	---NA---	200	No Blast Hit		NA	NA	NA	NA	NA	200	C533308	---NA---
Unigene405	---NA---	200	No Blast Hit		NA	NA	NA	NA	NA	200	C533312	---NA---
Unigene406	---NA---	200	No Blast Hit		NA	NA	NA	NA	NA	200	C533344	---NA---
Unigene407	---NA---	200	No Blast Hit		NA	NA	NA	NA	NA	200	C533348	---NA---
Unigene408	---NA---	200	No Blast Hit		NA	NA	NA	NA	NA	200	C533360	---NA---
Unigene409	protein kinase superfamily protein	200	gi|224114147|ref|XP_002316680.1|predicted protein [Populus trichocarpa] gi|222859745|gb|EEE97292.1| predicted protein [Populus trichocarpa]	XP_002316680, EEE97292	9.21e-17	78.3333	82.4185	60	47	200	C533362	protein kinase superfamily protein	protein binding;cytoplasm;response to endogenous stimulus;cellular protein modification process;receptor activity;signal transducer activity;kinase activity;plasma membrane	ec:2.7.11
Unigene410	---NA---	200	No Blast Hit		NA	NA	NA	NA	NA	200	C533364	---NA---
Unigene411	---NA---	200	No Blast Hit		NA	NA	NA	NA	NA	200	C533366	---NA---
Unigene412	---NA---	200	No Blast Hit		NA	NA	NA	NA	NA	200	C533368	---NA---
Unigene413	gdsl esterase lipase at5g22810-like	200	gi|297743156|emb|CBI36023.3|unnamed protein product [Vitis vinifera]	CBI36023	7.64e-19	77.5862	83.5741	58	45	200	C533372	gdsl esterase lipase at5g22810-like	multicellular organismal development;anatomical structure morphogenesis;biosynthetic process;extracellular region;transport;carbohydrate metabolic process;response to abiotic stimulus;response to external stimulus;cytoplasm;lipid metabolic process;cellular component organization;cell differentiation;cell growth;hydrolase activity
Unigene414	---NA---	200	No Blast Hit		NA	NA	NA	NA	NA	200	C533382	---NA---
Unigene415	---NA---	200	No Blast Hit		NA	NA	NA	NA	NA	200	C533392	---NA---
Unigene416	---NA---	200	No Blast Hit		NA	NA	NA	NA	NA	200	C533404	---NA---
Unigene417	---NA---	200	No Blast Hit		NA	NA	NA	NA	NA	200	C533410	---NA---
Unigene418	---NA---	200	No Blast Hit		NA	NA	NA	NA	NA	200	C533412	---NA---
Unigene419	---NA---	200	No Blast Hit		NA	NA	NA	NA	NA	200	C533414	---NA---
Unigene420	---NA---	200	No Blast Hit		NA	NA	NA	NA	NA	200	C533418	---NA---
Unigene421	---NA---	200	No Blast Hit		NA	NA	NA	NA	NA	200	C533420	---NA---
Unigene422	protein	201	gi|147791774|emb|CAN66051.1|hypothetical protein VITISV_018870 [Vitis vinifera]	CAN66051	1.45e-21	85.7143	97.0561	63	54	201	C533452	protein	catalytic activity
Unigene423	ankyrin repeat-containing protein at3g12360-like	201	gi|147780679|emb|CAN77986.1|hypothetical protein VITISV_043628 [Vitis vinifera]	CAN77986	5.19e-13	71.2121	68.9366	66	47	201	C533460	ankyrin repeat-containing protein at3g12360-like
Unigene424	---NA---	201	No Blast Hit		NA	NA	NA	NA	NA	201	C533472	---NA---
Unigene425	---NA---	201	No Blast Hit		NA	NA	NA	NA	NA	201	C533478	---NA---
Unigene426	---NA---	201	No Blast Hit		NA	NA	NA	NA	NA	201	C533482	---NA---
Unigene427	---NA---	201	No Blast Hit		NA	NA	NA	NA	NA	201	C533488	---NA---
Unigene428	---NA---	201	No Blast Hit		NA	NA	NA	NA	NA	201	C533498	---NA---
Unigene429	---NA---	201	No Blast Hit		NA	NA	NA	NA	NA	201	C533500	---NA---
Unigene430	methylenetetrahydrofolate reductase	201	gi|296090221|emb|CBI40040.3|unnamed protein product [Vitis vinifera]	CBI40040	6.5e-16	86	79.7221	50	43	201	C533516	methylenetetrahydrofolate reductase	nucleus;catalytic activity;cytosol;cellular process	ec:1.5.1.20-reductase [NAD(P)H]	One carbon pool by folate;Carbon fixation pathways in prokaryotes
Unigene431	---NA---	201	No Blast Hit		NA	NA	NA	NA	NA	201	C533522	---NA---
Unigene432	---NA---	201	No Blast Hit		NA	NA	NA	NA	NA	201	C533524	---NA---
Unigene433	---NA---	201	No Blast Hit		NA	NA	NA	NA	NA	201	C533526	---NA---
Unigene434	acyl- synthetase	201	gi|218188780|gb|EEC71207.1|hypothetical protein OsI_03121 [Oryza sativa Indica Group] gi|222618978|gb|EEE55110.1| hypothetical protein OsJ_02872 [Oryza sativa Japonica Group]	EEC71207, EEE55110	1.37e-35	98.4848	134.806	66	65	201	C533530	acyl- synthetase	catalytic activity;lipid metabolic process;plastid;cellular process	ec:6.2.1.3-ligase	Fatty acid biosynthesis;Fatty acid degradation
Unigene435	---NA---	201	No Blast Hit		NA	NA	NA	NA	NA	201	C533534	---NA---
Unigene436	---NA---	201	No Blast Hit		NA	NA	NA	NA	NA	201	C533554	---NA---
Unigene437	---NA---	201	No Blast Hit		NA	NA	NA	NA	NA	201	C533562	---NA---
Unigene438	---NA---	201	No Blast Hit		NA	NA	NA	NA	NA	201	C533568	---NA---
Unigene439	---NA---	201	No Blast Hit		NA	NA	NA	NA	NA	201	C533572	---NA---
Unigene440	---NA---	201	No Blast Hit		NA	NA	NA	NA	NA	201	C533574	---NA---
Unigene441	---NA---	201	No Blast Hit		NA	NA	NA	NA	NA	201	C533576	---NA---
Unigene442	---NA---	201	No Blast Hit		NA	NA	NA	NA	NA	201	C533584	---NA---
Unigene443	---NA---	201	No Blast Hit		NA	NA	NA	NA	NA	201	C533596	---NA---
Unigene444	---NA---	201	No Blast Hit		NA	NA	NA	NA	NA	201	C533604	---NA---
Unigene445	---NA---	201	No Blast Hit		NA	NA	NA	NA	NA	201	C533606	---NA---
Unigene446	---NA---	201	No Blast Hit		NA	NA	NA	NA	NA	201	C533610	---NA---
Unigene447	---NA---	201	No Blast Hit		NA	NA	NA	NA	NA	201	C533616	---NA---
Unigene448	histone h3	201	gi|322801773|gb|EFZ22370.1|hypothetical protein SINV_16114 [Solenopsis invicta]	EFZ22370	1.71e-21	86.2069	90.5077	58	50	201	C533618	histone h3	nucleus;DNA binding;protein binding;membrane;metabolic process;cellular component organization;extracellular region
Unigene449	---NA---	201	No Blast Hit		NA	NA	NA	NA	NA	201	C533632	---NA---
Unigene450	---NA---	201	No Blast Hit		NA	NA	NA	NA	NA	201	C533638	---NA---
Unigene451	---NA---	201	No Blast Hit		NA	NA	NA	NA	NA	201	C533656	---NA---
Unigene452	---NA---	201	No Blast Hit		NA	NA	NA	NA	NA	201	C533658	---NA---
Unigene453	---NA---	201	No Blast Hit		NA	NA	NA	NA	NA	201	C533660	---NA---
Unigene454	---NA---	201	No Blast Hit		NA	NA	NA	NA	NA	201	C533666	---NA---
Unigene455	---NA---	201	No Blast Hit		NA	NA	NA	NA	NA	201	C533668	---NA---
Unigene456	---NA---	201	No Blast Hit		NA	NA	NA	NA	NA	201	C533670	---NA---
Unigene457	---NA---	201	No Blast Hit		NA	NA	NA	NA	NA	201	C533688	---NA---
Unigene458	---NA---	201	No Blast Hit		NA	NA	NA	NA	NA	201	C533690	---NA---
Unigene459	---NA---	201	No Blast Hit		NA	NA	NA	NA	NA	201	C533714	---NA---
Unigene460	---NA---	201	No Blast Hit		NA	NA	NA	NA	NA	201	C533728	---NA---
Unigene461	---NA---	201	No Blast Hit		NA	NA	NA	NA	NA	201	C533732	---NA---
Unigene462	---NA---	201	No Blast Hit		NA	NA	NA	NA	NA	201	C533734	---NA---
Unigene463	---NA---	201	No Blast Hit		NA	NA	NA	NA	NA	201	C533748	---NA---
Unigene464	mandelonitrile lyase	201	gi|62900446|sp|O82784.1|MDL4_PRUSERecName: Full=(R)-mandelonitrile lyase 4; AltName: Full=Hydroxynitrile lyase 4; Short=(R)-oxynitrilase 4; Flags: Precursor gi|3676469|gb|AAC61980.1| (R)-(+)-mandelonitrile lyase isoform MDL4 precursor [Prunus serotina] gi|3676471|gb|AAC61981.1| (R)-(+)-mandelonitrile lyase isoform MDL4 precursor [Prunus serotina] gi|4105127|gb|AAD02265.1| (R)-(+)-mandelonitrile l…	O82784, AAC61980, AAC61981, AAD02265, AAD02266	3.87e-10	82.2222	63.1586	45	37	201	C533752	mandelonitrile lyase	nucleotide binding;catalytic activity;vacuole	ec:4.1.2.10-lyase	Cyanoamino acid metabolism
Unigene465	---NA---	201	No Blast Hit		NA	NA	NA	NA	NA	201	C533754	---NA---
Unigene466	---NA---	201	No Blast Hit		NA	NA	NA	NA	NA	201	C533762	---NA---
Unigene467	---NA---	201	No Blast Hit		NA	NA	NA	NA	NA	201	C533766	---NA---
Unigene468	---NA---	201	No Blast Hit		NA	NA	NA	NA	NA	201	C533772	---NA---
Unigene469	---NA---	201	No Blast Hit		NA	NA	NA	NA	NA	201	C533778	---NA---
Unigene470	---NA---	201	No Blast Hit		NA	NA	NA	NA	NA	201	C533784	---NA---
Unigene471	---NA---	201	No Blast Hit		NA	NA	NA	NA	NA	201	C533786	---NA---
Unigene472	---NA---	201	No Blast Hit		NA	NA	NA	NA	NA	201	C533800	---NA---
Unigene473	---NA---	201	No Blast Hit		NA	NA	NA	NA	NA	201	C533802	---NA---
Unigene474	---NA---	201	No Blast Hit		NA	NA	NA	NA	NA	201	C533814	---NA---
Unigene475	---NA---	201	No Blast Hit		NA	NA	NA	NA	NA	201	C533820	---NA---
Unigene476	hypothetical protein VITISV_035898	201	gi|147855269|emb|CAN79624.1|hypothetical protein VITISV_035898 [Vitis vinifera]	CAN79624	8.77e-13	66.6667	71.2478	66	44	201	C533826	hypothetical protein VITISV_035898	binding;hydrolase activity
Unigene477	---NA---	201	No Blast Hit		NA	NA	NA	NA	NA	201	C533832	---NA---
Unigene478	---NA---	201	No Blast Hit		NA	NA	NA	NA	NA	201	C533846	---NA---
Unigene479	transposase protein	201	gi|147809585|emb|CAN64494.1|hypothetical protein VITISV_018031 [Vitis vinifera]	CAN64494	4.59e-13	71.2121	72.0182	66	47	201	C533862	transposase protein
Unigene480	---NA---	201	No Blast Hit		NA	NA	NA	NA	NA	201	C533864	---NA---
Unigene481	---NA---	201	No Blast Hit		NA	NA	NA	NA	NA	201	C533868	---NA---
Unigene482	---NA---	201	No Blast Hit		NA	NA	NA	NA	NA	201	C533874	---NA---
Unigene483	---NA---	201	No Blast Hit		NA	NA	NA	NA	NA	201	C533880	---NA---
Unigene484	---NA---	201	No Blast Hit		NA	NA	NA	NA	NA	201	C533882	---NA---
Unigene485	---NA---	201	No Blast Hit		NA	NA	NA	NA	NA	201	C533890	---NA---
Unigene486	---NA---	201	No Blast Hit		NA	NA	NA	NA	NA	201	C533900	---NA---
Unigene487	---NA---	201	No Blast Hit		NA	NA	NA	NA	NA	201	C533904	---NA---
Unigene488	---NA---	201	No Blast Hit		NA	NA	NA	NA	NA	201	C533906	---NA---
Unigene489	---NA---	201	No Blast Hit		NA	NA	NA	NA	NA	201	C533908	---NA---
Unigene490	---NA---	201	No Blast Hit		NA	NA	NA	NA	NA	201	C533910	---NA---
Unigene491	---NA---	201	No Blast Hit		NA	NA	NA	NA	NA	201	C533930	---NA---
Unigene492	---NA---	201	No Blast Hit		NA	NA	NA	NA	NA	201	C533932	---NA---
Unigene493	feronia receptor-like kinase	201	gi|359481330|ref|XP_002279218.2|PREDICTED: receptor-like protein kinase FERONIA-like, partial [Vitis vinifera]	XP_002279218	2.83e-10	80	63.5438	40	32	201	C533934	feronia receptor-like kinase	nucleotide binding;cytoplasm;cellular protein modification process;kinase activity	ec:2.7.11;ec:2.7.10.2-protein-tyrosine kinase	T cell receptor signaling pathway
Unigene494	---NA---	201	No Blast Hit		NA	NA	NA	NA	NA	201	C533936	---NA---
Unigene495	---NA---	201	No Blast Hit		NA	NA	NA	NA	NA	201	C533938	---NA---
Unigene496	---NA---	201	No Blast Hit		NA	NA	NA	NA	NA	201	C533942	---NA---
Unigene497	---NA---	201	No Blast Hit		NA	NA	NA	NA	NA	201	C533948	---NA---
Unigene498	---NA---	201	No Blast Hit		NA	NA	NA	NA	NA	201	C533950	---NA---
Unigene499	---NA---	201	No Blast Hit		NA	NA	NA	NA	NA	201	C533958	---NA---
Unigene500	calmodulin-binding transcription activator 3-like	201	gi|147769686|emb|CAN76621.1|hypothetical protein VITISV_030082 [Vitis vinifera]	CAN76621	1.7e-15	70.1493	76.6406	67	47	201	C533962	calmodulin-binding transcription activator 3-like	metabolic process;binding
Unigene501	---NA---	201	No Blast Hit		NA	NA	NA	NA	NA	201	C533978	---NA---
Unigene502	protein trichome birefringence-like 21	201	gi|90657567|gb|ABD96867.1|hypothetical protein [Cleome spinosa]	ABD96867	9.14e-36	93.9394	128.257	66	62	201	C534008	protein trichome birefringence-like 21	membrane;cellular component organization;cell differentiation;anatomical structure morphogenesis;pollination;cell growth
Unigene503	hypothetical protein VITISV_027869	201	gi|147777505|emb|CAN60498.1|hypothetical protein VITISV_027869 [Vitis vinifera]	CAN60498	5.89e-20	76.1194	92.4337	67	51	201	C534010	hypothetical protein VITISV_027869	nucleotide binding;nucleic acid binding;carbohydrate metabolic process;DNA metabolic process;hydrolase activity	ec:3.2.1
Unigene504	---NA---	201	No Blast Hit		NA	NA	NA	NA	NA	201	C534018	---NA---
Unigene505	---NA---	201	No Blast Hit		NA	NA	NA	NA	NA	201	C534020	---NA---
Unigene506	---NA---	201	No Blast Hit		NA	NA	NA	NA	NA	201	C534024	---NA---
Unigene507	nad-dependent glyceraldehyde-3-phosphate partial	201	gi|378726610|gb|EHY53069.1|glyceraldehyde-3-phosphate dehydrogenase [Exophiala dermatitidis NIH/UT8656]	EHY53069	3.95e-31	92.5373	119.783	67	62	201	C534028	nad-dependent glyceraldehyde-3-phosphate partial	generation of precursor metabolites and energy;catabolic process;cellular protein modification process;nucleobase-containing compound metabolic process;nucleotide binding;nucleus;carbohydrate metabolic process;cytoskeleton;protein binding;cell death;cellular component organization;cytosol;transferase activity	ec:1.2.1.12-dehydrogenase (phosphorylating)	Glycolysis / Gluconeogenesis;Biosynthesis of antibiotics;Carbon fixation in photosynthetic organisms
Unigene508	---NA---	201	No Blast Hit		NA	NA	NA	NA	NA	201	C534034	---NA---
Unigene509	---NA---	201	No Blast Hit		NA	NA	NA	NA	NA	201	C534042	---NA---
Unigene510	---NA---	201	No Blast Hit		NA	NA	NA	NA	NA	201	C534050	---NA---
Unigene511	nucleotide-binding site leucine-rich repeat partial	201	gi|87241693|gb|ABD33461.1|putative NBS-LRR resistance disease protein rsp-23 [Ipomoea batatas]	ABD33461	2.16e-10	80.4878	61.2326	41	33	201	C534052	nucleotide-binding site leucine-rich repeat partial	nucleotide binding;signal transduction
Unigene512	---NA---	201	No Blast Hit		NA	NA	NA	NA	NA	201	C534058	---NA---
Unigene513	---NA---	201	No Blast Hit		NA	NA	NA	NA	NA	201	C534080	---NA---
Unigene514	atp-binding cassette	201	gi|255576373|ref|XP_002529079.1|ATP-binding cassette transporter, putative [Ricinus communis] gi|223531491|gb|EEF33323.1| ATP-binding cassette transporter, putative [Ricinus communis]	XP_002529079, EEF33323	7.3e-27	94.8276	112.079	58	55	201	C534082	atp-binding cassette	nucleotide binding;membrane;transporter activity;hydrolase activity	ec:3.6.3.28
Unigene515	---NA---	201	No Blast Hit		NA	NA	NA	NA	NA	201	C534084	---NA---
Unigene516	---NA---	201	No Blast Hit		NA	NA	NA	NA	NA	201	C534086	---NA---
Unigene517	---NA---	201	No Blast Hit		NA	NA	NA	NA	NA	201	C534098	---NA---
Unigene518	---NA---	201	No Blast Hit		NA	NA	NA	NA	NA	201	C534106	---NA---
Unigene519	---NA---	201	No Blast Hit		NA	NA	NA	NA	NA	201	C534108	---NA---
Unigene520	---NA---	201	No Blast Hit		NA	NA	NA	NA	NA	201	C534114	---NA---
Unigene521	---NA---	201	No Blast Hit		NA	NA	NA	NA	NA	201	C534118	---NA---
Unigene522	---NA---	201	No Blast Hit		NA	NA	NA	NA	NA	201	C534124	---NA---
Unigene523	---NA---	201	No Blast Hit		NA	NA	NA	NA	NA	201	C534136	---NA---
Unigene524	---NA---	201	No Blast Hit		NA	NA	NA	NA	NA	201	C534138	---NA---
Unigene525	---NA---	201	No Blast Hit		NA	NA	NA	NA	NA	201	C534140	---NA---
Unigene526	---NA---	201	No Blast Hit		NA	NA	NA	NA	NA	201	C534164	---NA---
Unigene527	---NA---	201	No Blast Hit		NA	NA	NA	NA	NA	201	C534170	---NA---
Unigene528	peroxidase 43-like	201	gi|19698450|gb|AAL93153.1|AF485267_1class III peroxidase [Gossypium hirsutum]	AAL93153	9.75e-28	89.3939	110.538	66	59	201	C534178	peroxidase 43-like	catalytic activity;extracellular region;binding;response to stress	ec:1.11.1.7-lactoperoxidase	Phenylpropanoid biosynthesis
Unigene529	pentatricopeptide repeat-containing protein	201	gi|225425015|ref|XP_002267613.1|PREDICTED: putative pentatricopeptide repeat-containing protein At1g68930 [Vitis vinifera] gi|297738214|emb|CBI27415.3| unnamed protein product [Vitis vinifera]	XP_002267613, CBI27415	7.22e-18	84.7826	85.5001	46	39	201	C534182	pentatricopeptide repeat-containing protein	mitochondrion
Unigene530	---NA---	201	No Blast Hit		NA	NA	NA	NA	NA	201	C534190	---NA---
Unigene531	---NA---	201	No Blast Hit		NA	NA	NA	NA	NA	201	C534194	---NA---
Unigene532	---NA---	201	No Blast Hit		NA	NA	NA	NA	NA	201	C534202	---NA---
Unigene533	---NA---	201	No Blast Hit		NA	NA	NA	NA	NA	201	C534204	---NA---
Unigene534	glutamate receptor -like	201	gi|108863054|gb|ABG22118.1|polyprotein [Hydrangea macrophylla]	ABG22118	2.01e-29	90.9091	115.546	66	60	201	C534206	glutamate receptor -like	nucleic acid binding;nucleotide binding;mitochondrion;DNA metabolic process
Unigene535	---NA---	201	No Blast Hit		NA	NA	NA	NA	NA	201	C534212	---NA---
Unigene536	---NA---	201	No Blast Hit		NA	NA	NA	NA	NA	201	C534218	---NA---
Unigene537	---NA---	201	No Blast Hit		NA	NA	NA	NA	NA	201	C534222	---NA---
Unigene538	cytochrome p450 71d8-like	201	gi|347602397|sp|D5JBW8.1|GAO_CICINRecName: Full=Germacrene A oxidase; Short=CiGAO; AltName: Full=Germacrene A alcohol dehydrogenase; AltName: Full=Germacrene A hydroxylase gi|294845882|gb|ADF43080.1| germacrene A oxidase [Cichorium intybus]	D5JBW8, ADF43080	1.76e-20	78.7879	92.0485	66	52	201	C534236	cytochrome p450 71d8-like	catalytic activity;membrane;endoplasmic reticulum;binding
Unigene539	---NA---	201	No Blast Hit		NA	NA	NA	NA	NA	201	C534238	---NA---
Unigene540	---NA---	201	No Blast Hit		NA	NA	NA	NA	NA	201	C534246	---NA---
Unigene541	---NA---	201	No Blast Hit		NA	NA	NA	NA	NA	201	C534260	---NA---
Unigene542	---NA---	201	No Blast Hit		NA	NA	NA	NA	NA	201	C534272	---NA---
Unigene543	---NA---	201	No Blast Hit		NA	NA	NA	NA	NA	201	C534274	---NA---
Unigene544	---NA---	201	No Blast Hit		NA	NA	NA	NA	NA	201	C534276	---NA---
Unigene545	---NA---	201	No Blast Hit		NA	NA	NA	NA	NA	201	C534290	---NA---
Unigene546	---NA---	201	No Blast Hit		NA	NA	NA	NA	NA	201	C534294	---NA---
Unigene547	---NA---	201	No Blast Hit		NA	NA	NA	NA	NA	201	C534300	---NA---
Unigene548	---NA---	201	No Blast Hit		NA	NA	NA	NA	NA	201	C534312	---NA---
Unigene549	---NA---	201	No Blast Hit		NA	NA	NA	NA	NA	201	C534316	---NA---
Unigene550	---NA---	201	No Blast Hit		NA	NA	NA	NA	NA	201	C534326	---NA---
Unigene551	---NA---	201	No Blast Hit		NA	NA	NA	NA	NA	201	C534348	---NA---
Unigene552	bahd acyltransferase dcr-like	201	gi|224119956|ref|XP_002318207.1|predicted protein [Populus trichocarpa] gi|222858880|gb|EEE96427.1| predicted protein [Populus trichocarpa]	XP_002318207, EEE96427	4.31e-22	80.597	96.2857	67	54	201	C534360	bahd acyltransferase dcr-like	transferase activity
Unigene553	---NA---	201	No Blast Hit		NA	NA	NA	NA	NA	201	C534376	---NA---
Unigene554	---NA---	201	No Blast Hit		NA	NA	NA	NA	NA	201	C534378	---NA---
Unigene555	---NA---	201	No Blast Hit		NA	NA	NA	NA	NA	201	C534380	---NA---
Unigene556	rna-dependent rna polymerase	201	gi|147853646|emb|CAN82339.1|hypothetical protein VITISV_039922 [Vitis vinifera]	CAN82339	4.74e-23	84.8485	100.138	66	56	201	C534382	rna-dependent rna polymerase	signal transduction;cellular protein modification process;biosynthetic process;nucleobase-containing compound metabolic process;transport;intracellular;response to stress;regulation of gene expression, epigenetic;nucleotide binding;nucleic acid binding;response to biotic stimulus;response to external stimulus;cell death;response to endogenous stimulus;cellular component organization;transferase a…	ec:2.7.7.48
Unigene557	---NA---	201	No Blast Hit		NA	NA	NA	NA	NA	201	C534390	---NA---
Unigene558	---NA---	201	No Blast Hit		NA	NA	NA	NA	NA	201	C534414	---NA---
Unigene559	udp-glycosyltransferase 75d1-like	201	gi|156138775|dbj|BAF75879.1|glucosyltransferase [Dianthus caryophyllus]	BAF75879	2.06e-35	92.4242	132.88	66	61	201	C534428	udp-glycosyltransferase 75d1-like	carbohydrate metabolic process;lipid metabolic process;biosynthetic process;transferase activity;cellular process
Unigene560	---NA---	201	No Blast Hit		NA	NA	NA	NA	NA	201	C534430	---NA---
Unigene561	---NA---	201	No Blast Hit		NA	NA	NA	NA	NA	201	C534440	---NA---
Unigene562	---NA---	201	No Blast Hit		NA	NA	NA	NA	NA	201	C534446	---NA---
Unigene563	---NA---	201	No Blast Hit		NA	NA	NA	NA	NA	201	C534448	---NA---
Unigene564	---NA---	201	No Blast Hit		NA	NA	NA	NA	NA	201	C534452	---NA---
Unigene565	---NA---	201	No Blast Hit		NA	NA	NA	NA	NA	201	C534468	---NA---
Unigene566	---NA---	201	No Blast Hit		NA	NA	NA	NA	NA	201	C534482	---NA---
Unigene567	---NA---	201	No Blast Hit		NA	NA	NA	NA	NA	201	C534490	---NA---
Unigene568	---NA---	201	No Blast Hit		NA	NA	NA	NA	NA	201	C534508	---NA---
Unigene569	---NA---	201	No Blast Hit		NA	NA	NA	NA	NA	201	C534510	---NA---
Unigene570	---NA---	201	No Blast Hit		NA	NA	NA	NA	NA	201	C534514	---NA---
Unigene571	hypothetical protein VITISV_013346	201	gi|147858612|emb|CAN78865.1|hypothetical protein VITISV_013346 [Vitis vinifera]	CAN78865	3.72e-07	60.3774	55.0694	53	32	201	C534522	hypothetical protein VITISV_013346
Unigene572	hypothetical protein VITISV_041073	201	gi|147819777|emb|CAN76196.1|hypothetical protein VITISV_041073 [Vitis vinifera]	CAN76196	4.01e-13	76	54.6842	50	38	201	C534524	hypothetical protein VITISV_041073	binding
Unigene573	hypothetical protein VITISV_000113	201	gi|147866085|emb|CAN84135.1|hypothetical protein VITISV_000113 [Vitis vinifera]	CAN84135	5.37e-18	80.8511	75.8702	47	38	201	C534532	hypothetical protein VITISV_000113	nucleic acid binding;DNA metabolic process
Unigene574	---NA---	201	No Blast Hit		NA	NA	NA	NA	NA	201	C534538	---NA---
Unigene575	---NA---	201	No Blast Hit		NA	NA	NA	NA	NA	201	C534540	---NA---
Unigene576	---NA---	201	No Blast Hit		NA	NA	NA	NA	NA	201	C534548	---NA---
Unigene577	---NA---	201	No Blast Hit		NA	NA	NA	NA	NA	201	C534566	---NA---
Unigene578	---NA---	201	No Blast Hit		NA	NA	NA	NA	NA	201	C534572	---NA---
Unigene579	---NA---	201	No Blast Hit		NA	NA	NA	NA	NA	201	C534574	---NA---
Unigene580	---NA---	201	No Blast Hit		NA	NA	NA	NA	NA	201	C534586	---NA---
Unigene581	---NA---	201	No Blast Hit		NA	NA	NA	NA	NA	201	C534594	---NA---
Unigene582	at4g08850-like partial	201	gi|225456161|ref|XP_002278590.1|PREDICTED: probable LRR receptor-like serine/threonine-protein kinase At4g08850-like [Vitis vinifera]	XP_002278590	1.5e-20	80.597	93.5893	67	54	201	C534604	at4g08850-like partial	nucleotide binding;nucleus;response to biotic stimulus;cell communication;response to extracellular stimulus;cellular protein modification process;kinase activity;transport;plasma membrane;response to stress
Unigene583	---NA---	201	No Blast Hit		NA	NA	NA	NA	NA	201	C534612	---NA---
Unigene584	---NA---	201	No Blast Hit		NA	NA	NA	NA	NA	201	C534618	---NA---
Unigene585	---NA---	201	No Blast Hit		NA	NA	NA	NA	NA	201	C534620	---NA---
Unigene586	---NA---	201	No Blast Hit		NA	NA	NA	NA	NA	201	C534626	---NA---
Unigene587	---NA---	201	No Blast Hit		NA	NA	NA	NA	NA	201	C534634	---NA---
Unigene588	---NA---	201	No Blast Hit		NA	NA	NA	NA	NA	201	C534652	---NA---
Unigene589	---NA---	201	No Blast Hit		NA	NA	NA	NA	NA	201	C534658	---NA---
Unigene590	---NA---	201	No Blast Hit		NA	NA	NA	NA	NA	201	C534668	---NA---
Unigene591	---NA---	201	No Blast Hit		NA	NA	NA	NA	NA	201	C534680	---NA---
Unigene592	---NA---	201	No Blast Hit		NA	NA	NA	NA	NA	201	C534686	---NA---
Unigene593	---NA---	201	No Blast Hit		NA	NA	NA	NA	NA	201	C534690	---NA---
Unigene594	---NA---	201	No Blast Hit		NA	NA	NA	NA	NA	201	C534692	---NA---
Unigene595	---NA---	201	No Blast Hit		NA	NA	NA	NA	NA	201	C534700	---NA---
Unigene596	gag-pol polyprotein	201	gi|147791601|emb|CAN61929.1|hypothetical protein VITISV_014855 [Vitis vinifera]	CAN61929	1.94e-26	84.6154	110.538	65	55	201	C534702	gag-pol polyprotein	nucleic acid binding;nucleotide binding;mitochondrion;transferase activity;DNA metabolic process
Unigene597	---NA---	201	No Blast Hit		NA	NA	NA	NA	NA	201	C534704	---NA---
Unigene598	---NA---	201	No Blast Hit		NA	NA	NA	NA	NA	201	C534708	---NA---
Unigene599	atp-binding cassette	201	gi|255546583|ref|XP_002514351.1|ATP-binding cassette transporter, putative [Ricinus communis] gi|223546807|gb|EEF48305.1| ATP-binding cassette transporter, putative [Ricinus communis]	XP_002514351, EEF48305	7.74e-32	95.4545	126.331	66	63	201	C534710	atp-binding cassette	nucleotide binding;membrane;transporter activity;cellular process;hydrolase activity	ec:3.6.3.41;ec:3.6.3.31;ec:3.6.3.28
Unigene600	---NA---	201	No Blast Hit		NA	NA	NA	NA	NA	201	C534724	---NA---
Unigene601	---NA---	201	No Blast Hit		NA	NA	NA	NA	NA	201	C534734	---NA---
Unigene602	---NA---	201	No Blast Hit		NA	NA	NA	NA	NA	201	C534742	---NA---
Unigene603	snrnp and snornp protein	201	gi|361126312|gb|EHK98321.1|putative 13 kDa ribonucleoprotein-associated protein [Glarea lozoyensis 74030]	EHK98321	5.64e-25	96.9697	98.9821	66	64	201	C534750	snrnp and snornp protein	RNA binding;ribosome;nucleolus;nucleobase-containing compound metabolic process
Unigene604	---NA---	201	No Blast Hit		NA	NA	NA	NA	NA	201	C534752	---NA---
Unigene605	---NA---	201	No Blast Hit		NA	NA	NA	NA	NA	201	C534764	---NA---
Unigene606	---NA---	201	No Blast Hit		NA	NA	NA	NA	NA	201	C534788	---NA---
Unigene607	---NA---	201	No Blast Hit		NA	NA	NA	NA	NA	201	C534802	---NA---
Unigene608	---NA---	201	No Blast Hit		NA	NA	NA	NA	NA	201	C534806	---NA---
Unigene609	---NA---	201	No Blast Hit		NA	NA	NA	NA	NA	201	C534808	---NA---
Unigene610	---NA---	202	No Blast Hit		NA	NA	NA	NA	NA	202	C534812	---NA---
Unigene611	---NA---	202	No Blast Hit		NA	NA	NA	NA	NA	202	C534816	---NA---
Unigene612	---NA---	202	No Blast Hit		NA	NA	NA	NA	NA	202	C534818	---NA---
Unigene613	---NA---	202	No Blast Hit		NA	NA	NA	NA	NA	202	C534820	---NA---
Unigene614	---NA---	202	No Blast Hit		NA	NA	NA	NA	NA	202	C534822	---NA---
Unigene615	far1 zinc swim-type	202	gi|124359207|gb|ABN05718.1|FAR1; Zinc finger, SWIM-type [Medicago truncatula]	ABN05718	5.85e-06	60	51.2174	60	36	202	C534824	far1 zinc swim-type
Unigene616	---NA---	202	No Blast Hit		NA	NA	NA	NA	NA	202	C534828	---NA---
Unigene617	pentatricopeptide repeat-containing protein mitochondrial-like	202	gi|147768816|emb|CAN62673.1|hypothetical protein VITISV_031897 [Vitis vinifera]	CAN62673	3.49e-20	82.0896	92.0485	67	55	202	C534830	pentatricopeptide repeat-containing protein mitochondrial-like	mitochondrion;nucleobase-containing compound metabolic process
Unigene618	---NA---	202	No Blast Hit		NA	NA	NA	NA	NA	202	C534846	---NA---
Unigene619	---NA---	202	No Blast Hit		NA	NA	NA	NA	NA	202	C534858	---NA---
Unigene620	---NA---	202	No Blast Hit		NA	NA	NA	NA	NA	202	C534882	---NA---
Unigene621	---NA---	202	No Blast Hit		NA	NA	NA	NA	NA	202	C534906	---NA---
Unigene623	---NA---	202	No Blast Hit		NA	NA	NA	NA	NA	202	C534916	---NA---
Unigene624	---NA---	202	No Blast Hit		NA	NA	NA	NA	NA	202	C534920	---NA---
Unigene625	---NA---	202	No Blast Hit		NA	NA	NA	NA	NA	202	C534936	---NA---
Unigene626	---NA---	202	No Blast Hit		NA	NA	NA	NA	NA	202	C534962	---NA---
Unigene627	protein	202	gi|359493273|ref|XP_002272034.2|PREDICTED: TMV resistance protein N-like [Vitis vinifera]	XP_002272034	6.44e-23	82.0896	100.523	67	55	202	C534972	protein	nucleotide binding;signal transduction
Unigene628	---NA---	202	No Blast Hit		NA	NA	NA	NA	NA	202	C534974	---NA---
Unigene629	---NA---	202	No Blast Hit		NA	NA	NA	NA	NA	202	C534978	---NA---
Unigene630	---NA---	202	No Blast Hit		NA	NA	NA	NA	NA	202	C534982	---NA---
Unigene631	---NA---	202	No Blast Hit		NA	NA	NA	NA	NA	202	C534986	---NA---
Unigene632	---NA---	202	No Blast Hit		NA	NA	NA	NA	NA	202	C534994	---NA---
Unigene633	JHL23C09.7	202	gi|317106712|dbj|BAJ53211.1|JHL23C09.7 [Jatropha curcas]	BAJ53211	7.34e-06	61.194	50.8322	67	41	202	C535006	JHL23C09.7
Unigene634	---NA---	202	No Blast Hit		NA	NA	NA	NA	NA	202	C535012	---NA---
Unigene635	predicted protein	202	gi|224104779|ref|XP_002313562.1|predicted protein [Populus trichocarpa] gi|222849970|gb|EEE87517.1| predicted protein [Populus trichocarpa]	XP_002313562, EEE87517	3.09e-06	55.5556	51.2174	63	35	202	C535018	predicted protein
Unigene636	chlororespiratory reduction partial	202	gi|297738890|emb|CBI28135.3|unnamed protein product [Vitis vinifera]	CBI28135	1.17e-09	81.3953	62.3882	43	35	202	C535024	chlororespiratory reduction partial	multicellular organismal development;cell differentiation;anatomical structure morphogenesis;biosynthetic process;nucleobase-containing compound metabolic process
Unigene637	---NA---	202	No Blast Hit		NA	NA	NA	NA	NA	202	C535030	---NA---
Unigene638	---NA---	202	No Blast Hit		NA	NA	NA	NA	NA	202	C535036	---NA---
Unigene639	---NA---	202	No Blast Hit		NA	NA	NA	NA	NA	202	C535042	---NA---
Unigene640	---NA---	202	No Blast Hit		NA	NA	NA	NA	NA	202	C535048	---NA---
Unigene641	---NA---	202	No Blast Hit		NA	NA	NA	NA	NA	202	C535062	---NA---
Unigene642	---NA---	202	No Blast Hit		NA	NA	NA	NA	NA	202	C535066	---NA---
Unigene643	---NA---	202	No Blast Hit		NA	NA	NA	NA	NA	202	C535082	---NA---
Unigene644	---NA---	202	No Blast Hit		NA	NA	NA	NA	NA	202	C535088	---NA---
Unigene645	---NA---	202	No Blast Hit		NA	NA	NA	NA	NA	202	C535090	---NA---
Unigene646	---NA---	202	No Blast Hit		NA	NA	NA	NA	NA	202	C535094	---NA---
Unigene647	---NA---	202	No Blast Hit		NA	NA	NA	NA	NA	202	C535098	---NA---
Unigene648	---NA---	202	No Blast Hit		NA	NA	NA	NA	NA	202	C535104	---NA---
Unigene649	---NA---	202	No Blast Hit		NA	NA	NA	NA	NA	202	C535108	---NA---
Unigene650	---NA---	202	No Blast Hit		NA	NA	NA	NA	NA	202	C535118	---NA---
Unigene651	---NA---	202	No Blast Hit		NA	NA	NA	NA	NA	202	C535124	---NA---
Unigene652	---NA---	202	No Blast Hit		NA	NA	NA	NA	NA	202	C535126	---NA---
Unigene653	multidrug resistance protein abc transporter family	202	gi|224075858|ref|XP_002304799.1|multidrug resistance protein ABC transporter family [Populus trichocarpa] gi|222842231|gb|EEE79778.1| multidrug resistance protein ABC transporter family [Populus trichocarpa]	XP_002304799, EEE79778	3.43e-31	93.9394	115.161	66	62	202	C535150	multidrug resistance protein abc transporter family	nucleotide binding;membrane;transporter activity;cellular process;hydrolase activity
Unigene654	leucine-rich repeat receptor-like serine threonine-protein kinase at2g14440-like	202	gi|224079175|ref|XP_002305781.1|predicted protein [Populus trichocarpa] gi|222848745|gb|EEE86292.1| predicted protein [Populus trichocarpa]	XP_002305781, EEE86292	2.68e-07	67.2414	55.0694	58	39	202	C535152	leucine-rich repeat receptor-like serine threonine-protein kinase at2g14440-like
Unigene655	hypothetical protein VITISV_041344	202	gi|147789253|emb|CAN75555.1|hypothetical protein VITISV_041344 [Vitis vinifera]	CAN75555	2.06e-08	69.4444	43.1282	36	25	202	C535160	hypothetical protein VITISV_041344
Unigene656	---NA---	202	No Blast Hit		NA	NA	NA	NA	NA	202	C535162	---NA---
Unigene657	---NA---	202	No Blast Hit		NA	NA	NA	NA	NA	202	C535166	---NA---
Unigene658	---NA---	202	No Blast Hit		NA	NA	NA	NA	NA	202	C535184	---NA---
Unigene659	---NA---	202	No Blast Hit		NA	NA	NA	NA	NA	202	C535196	---NA---
Unigene660	---NA---	202	No Blast Hit		NA	NA	NA	NA	NA	202	C535202	---NA---
Unigene661	---NA---	202	No Blast Hit		NA	NA	NA	NA	NA	202	C535206	---NA---
Unigene662	---NA---	202	No Blast Hit		NA	NA	NA	NA	NA	202	C535216	---NA---
Unigene663	---NA---	202	No Blast Hit		NA	NA	NA	NA	NA	202	C535222	---NA---
Unigene664	---NA---	202	No Blast Hit		NA	NA	NA	NA	NA	202	C535226	---NA---
Unigene665	---NA---	202	No Blast Hit		NA	NA	NA	NA	NA	202	C535228	---NA---
Unigene666	---NA---	202	No Blast Hit		NA	NA	NA	NA	NA	202	C535230	---NA---
Unigene667	---NA---	202	No Blast Hit		NA	NA	NA	NA	NA	202	C535246	---NA---
Unigene668	---NA---	202	No Blast Hit		NA	NA	NA	NA	NA	202	C535278	---NA---
Unigene669	---NA---	202	No Blast Hit		NA	NA	NA	NA	NA	202	C535280	---NA---
Unigene670	---NA---	202	No Blast Hit		NA	NA	NA	NA	NA	202	C535290	---NA---
Unigene671	---NA---	202	No Blast Hit		NA	NA	NA	NA	NA	202	C535298	---NA---
Unigene672	---NA---	202	No Blast Hit		NA	NA	NA	NA	NA	202	C535300	---NA---
Unigene673	---NA---	202	No Blast Hit		NA	NA	NA	NA	NA	202	C535306	---NA---
Unigene674	---NA---	202	No Blast Hit		NA	NA	NA	NA	NA	202	C535308	---NA---
Unigene675	---NA---	202	No Blast Hit		NA	NA	NA	NA	NA	202	C535314	---NA---
Unigene676	---NA---	202	No Blast Hit		NA	NA	NA	NA	NA	202	C535320	---NA---
Unigene677	---NA---	202	No Blast Hit		NA	NA	NA	NA	NA	202	C535324	---NA---
Unigene678	---NA---	202	No Blast Hit		NA	NA	NA	NA	NA	202	C535328	---NA---
Unigene679	---NA---	202	No Blast Hit		NA	NA	NA	NA	NA	202	C535332	---NA---
Unigene680	---NA---	202	No Blast Hit		NA	NA	NA	NA	NA	202	C535336	---NA---
Unigene681	---NA---	202	No Blast Hit		NA	NA	NA	NA	NA	202	C535340	---NA---
Unigene682	---NA---	202	No Blast Hit		NA	NA	NA	NA	NA	202	C535354	---NA---
Unigene683	---NA---	202	No Blast Hit		NA	NA	NA	NA	NA	202	C535356	---NA---
Unigene684	---NA---	202	No Blast Hit		NA	NA	NA	NA	NA	202	C535364	---NA---
Unigene685	protein	202	gi|15787899|gb|AAL07541.1|resistance gene analog NBS6 [Helianthus annuus]	AAL07541	3.58e-15	75.7576	75.485	66	50	202	C535368	protein	nucleotide binding;signal transduction
Unigene686	---NA---	202	No Blast Hit		NA	NA	NA	NA	NA	202	C535374	---NA---
Unigene687	---NA---	202	No Blast Hit		NA	NA	NA	NA	NA	202	C535380	---NA---
Unigene688	---NA---	202	No Blast Hit		NA	NA	NA	NA	NA	202	C535382	---NA---
Unigene689	---NA---	202	No Blast Hit		NA	NA	NA	NA	NA	202	C535402	---NA---
Unigene690	---NA---	202	No Blast Hit		NA	NA	NA	NA	NA	202	C535408	---NA---
Unigene691	---NA---	202	No Blast Hit		NA	NA	NA	NA	NA	202	C535410	---NA---
Unigene692	vasa-like protein	202	gi|253771018|gb|ACT35657.1|vasa-like protein [Haliotis asinina]	ACT35657	1.32e-06	77.7778	53.1434	36	28	202	C535420	vasa-like protein
Unigene693	---NA---	202	No Blast Hit		NA	NA	NA	NA	NA	202	C535422	---NA---
Unigene694	---NA---	202	No Blast Hit		NA	NA	NA	NA	NA	202	C535442	---NA---
Unigene695	---NA---	202	No Blast Hit		NA	NA	NA	NA	NA	202	C535450	---NA---
Unigene696	---NA---	202	No Blast Hit		NA	NA	NA	NA	NA	202	C535456	---NA---
Unigene697	---NA---	202	No Blast Hit		NA	NA	NA	NA	NA	202	C535468	---NA---
Unigene698	---NA---	202	No Blast Hit		NA	NA	NA	NA	NA	202	C535470	---NA---
Unigene699	---NA---	202	No Blast Hit		NA	NA	NA	NA	NA	202	C535476	---NA---
Unigene700	---NA---	202	No Blast Hit		NA	NA	NA	NA	NA	202	C535478	---NA---
Unigene701	---NA---	202	No Blast Hit		NA	NA	NA	NA	NA	202	C535480	---NA---
Unigene702	---NA---	202	No Blast Hit		NA	NA	NA	NA	NA	202	C535484	---NA---
Unigene703	---NA---	202	No Blast Hit		NA	NA	NA	NA	NA	202	C535488	---NA---
Unigene704	heat shock protein 70 -interacting	202	gi|255554751|ref|XP_002518413.1|heat shock protein 70 (HSP70)-interacting protein, putative [Ricinus communis] gi|223542258|gb|EEF43800.1| heat shock protein 70 (HSP70)-interacting protein, putative [Ricinus communis]	XP_002518413, EEF43800	9.72e-18	87.7551	85.1149	49	43	202	C535514	heat shock protein 70 -interacting	cytosol
Unigene705	---NA---	202	No Blast Hit		NA	NA	NA	NA	NA	202	C535520	---NA---
Unigene706	---NA---	202	No Blast Hit		NA	NA	NA	NA	NA	202	C535544	---NA---
Unigene707	---NA---	202	No Blast Hit		NA	NA	NA	NA	NA	202	C535548	---NA---
Unigene708	---NA---	202	No Blast Hit		NA	NA	NA	NA	NA	202	C535556	---NA---
Unigene709	---NA---	202	No Blast Hit		NA	NA	NA	NA	NA	202	C535564	---NA---
Unigene710	---NA---	202	No Blast Hit		NA	NA	NA	NA	NA	202	C535566	---NA---
Unigene711	---NA---	202	No Blast Hit		NA	NA	NA	NA	NA	202	C535578	---NA---
Unigene712	---NA---	202	No Blast Hit		NA	NA	NA	NA	NA	202	C535584	---NA---
Unigene713	---NA---	202	No Blast Hit		NA	NA	NA	NA	NA	202	C535590	---NA---
Unigene714	---NA---	202	No Blast Hit		NA	NA	NA	NA	NA	202	C535592	---NA---
Unigene715	---NA---	202	No Blast Hit		NA	NA	NA	NA	NA	202	C535598	---NA---
Unigene716	---NA---	202	No Blast Hit		NA	NA	NA	NA	NA	202	C535602	---NA---
Unigene717	---NA---	202	No Blast Hit		NA	NA	NA	NA	NA	202	C535606	---NA---
Unigene718	---NA---	202	No Blast Hit		NA	NA	NA	NA	NA	202	C535614	---NA---
Unigene719	---NA---	202	No Blast Hit		NA	NA	NA	NA	NA	202	C535616	---NA---
Unigene720	---NA---	202	No Blast Hit		NA	NA	NA	NA	NA	202	C535630	---NA---
Unigene721	---NA---	202	No Blast Hit		NA	NA	NA	NA	NA	202	C535644	---NA---
Unigene722	---NA---	202	No Blast Hit		NA	NA	NA	NA	NA	202	C535648	---NA---
Unigene723	---NA---	202	No Blast Hit		NA	NA	NA	NA	NA	202	C535650	---NA---
Unigene724	---NA---	202	No Blast Hit		NA	NA	NA	NA	NA	202	C535654	---NA---
Unigene725	---NA---	202	No Blast Hit		NA	NA	NA	NA	NA	202	C535658	---NA---
Unigene726	---NA---	202	No Blast Hit		NA	NA	NA	NA	NA	202	C535688	---NA---
Unigene727	---NA---	202	No Blast Hit		NA	NA	NA	NA	NA	202	C535692	---NA---
Unigene728	asparagine synthetase	202	gi|8347729|gb|AAF74755.1|asparagine synthetase [Helianthus annuus]	AAF74755	3.39e-38	98.4848	141.354	66	65	202	C535694	asparagine synthetase	nucleotide binding;response to abiotic stimulus;cytoplasm;catalytic activity;catabolic process;cell communication;response to extracellular stimulus;biosynthetic process;response to stress	ec:6.3.5.4-synthase (glutamine-hydrolysing)	Alanine, aspartate and glutamate metabolism
Unigene729	protein	202	gi|147816490|emb|CAN63932.1|hypothetical protein VITISV_041812 [Vitis vinifera]	CAN63932	1.34e-21	80	91.6633	60	48	202	C535698	protein	nucleic acid binding;DNA metabolic process
Unigene730	---NA---	202	No Blast Hit		NA	NA	NA	NA	NA	202	C535702	---NA---
Unigene731	---NA---	202	No Blast Hit		NA	NA	NA	NA	NA	202	C535706	---NA---
Unigene732	---NA---	202	No Blast Hit		NA	NA	NA	NA	NA	202	C535718	---NA---
Unigene733	---NA---	202	No Blast Hit		NA	NA	NA	NA	NA	202	C535722	---NA---
Unigene734	---NA---	202	No Blast Hit		NA	NA	NA	NA	NA	202	C535724	---NA---
Unigene735	---NA---	202	No Blast Hit		NA	NA	NA	NA	NA	202	C535726	---NA---
Unigene736	---NA---	202	No Blast Hit		NA	NA	NA	NA	NA	202	C535730	---NA---
Unigene737	---NA---	202	No Blast Hit		NA	NA	NA	NA	NA	202	C535732	---NA---
Unigene738	---NA---	202	No Blast Hit		NA	NA	NA	NA	NA	202	C535740	---NA---
Unigene739	---NA---	202	No Blast Hit		NA	NA	NA	NA	NA	202	C535754	---NA---
Unigene740	---NA---	202	No Blast Hit		NA	NA	NA	NA	NA	202	C535756	---NA---
Unigene741	---NA---	202	No Blast Hit		NA	NA	NA	NA	NA	202	C535760	---NA---
Unigene742	---NA---	202	No Blast Hit		NA	NA	NA	NA	NA	202	C535784	---NA---
Unigene743	---NA---	202	No Blast Hit		NA	NA	NA	NA	NA	202	C535786	---NA---
Unigene744	---NA---	202	No Blast Hit		NA	NA	NA	NA	NA	202	C535802	---NA---
Unigene745	---NA---	202	No Blast Hit		NA	NA	NA	NA	NA	202	C535806	---NA---
Unigene746	mrna binding post-transcriptional regulator	202	gi|154296254|ref|XP_001548559.1|hypothetical protein BC1G_12954 [Botryotinia fuckeliana B05.10]	XP_001548559	7.42e-37	96.9697	136.346	66	64	202	C535810	mrna binding post-transcriptional regulator	nucleotide binding;nucleic acid binding
Unigene747	---NA---	202	No Blast Hit		NA	NA	NA	NA	NA	202	C535818	---NA---
Unigene748	---NA---	202	No Blast Hit		NA	NA	NA	NA	NA	202	C535824	---NA---
Unigene749	---NA---	202	No Blast Hit		NA	NA	NA	NA	NA	202	C535832	---NA---
Unigene750	---NA---	202	No Blast Hit		NA	NA	NA	NA	NA	202	C535842	---NA---
Unigene751	wall-associated receptor kinase 2-like	202	gi|255539364|ref|XP_002510747.1|wall-associated kinase, putative [Ricinus communis] gi|223551448|gb|EEF52934.1| wall-associated kinase, putative [Ricinus communis]	XP_002510747, EEF52934	1.65e-11	71.9298	67.3958	57	41	202	C535850	wall-associated receptor kinase 2-like	cytoplasm;binding;kinase activity
Unigene752	---NA---	202	No Blast Hit		NA	NA	NA	NA	NA	202	C535864	---NA---
Unigene753	---NA---	202	No Blast Hit		NA	NA	NA	NA	NA	202	C535866	---NA---
Unigene754	---NA---	202	No Blast Hit		NA	NA	NA	NA	NA	202	C535870	---NA---
Unigene755	---NA---	202	No Blast Hit		NA	NA	NA	NA	NA	202	C535874	---NA---
Unigene756	5 -	202	gi|359479538|ref|XP_002272207.2|PREDICTED: 5'-3' exoribonuclease 3-like [Vitis vinifera]	XP_002272207	1.75e-25	85.0746	107.842	67	57	202	C535878	5 -	catabolic process;cell communication;multicellular organismal development;cellular protein modification process;anatomical structure morphogenesis;biosynthetic process;response to abiotic stimulus;response to external stimulus;nuclease activity;DNA metabolic process;transport;cell cycle;reproduction;regulation of gene expression, epigenetic;response to stress;nucleic acid binding;nucleus;carbohyd…	ec:3.1.13
Unigene757	---NA---	202	No Blast Hit		NA	NA	NA	NA	NA	202	C535882	---NA---
Unigene758	---NA---	202	No Blast Hit		NA	NA	NA	NA	NA	202	C535884	---NA---
Unigene759	---NA---	202	No Blast Hit		NA	NA	NA	NA	NA	202	C535892	---NA---
Unigene760	hypothetical protein VITISV_002943	202	gi|147841235|emb|CAN75609.1|hypothetical protein VITISV_002943 [Vitis vinifera]	CAN75609	1.55e-06	63.4146	45.0542	41	26	202	C535904	hypothetical protein VITISV_002943
Unigene761	---NA---	202	No Blast Hit		NA	NA	NA	NA	NA	202	C535908	---NA---
Unigene762	gag protein	202	gi|109676352|gb|ABG37658.1|integrase [Populus trichocarpa]	ABG37658	9.98e-26	83.5821	108.612	67	56	202	C535912	gag protein	nucleic acid binding;nucleotide binding;protein metabolic process;protein binding;DNA metabolic process;response to stress
Unigene763	---NA---	202	No Blast Hit		NA	NA	NA	NA	NA	202	C535926	---NA---
Unigene764	---NA---	202	No Blast Hit		NA	NA	NA	NA	NA	202	C535938	---NA---
Unigene765	---NA---	202	No Blast Hit		NA	NA	NA	NA	NA	202	C535950	---NA---
Unigene766	---NA---	202	No Blast Hit		NA	NA	NA	NA	NA	202	C535958	---NA---
Unigene767	---NA---	202	No Blast Hit		NA	NA	NA	NA	NA	202	C535960	---NA---
Unigene768	---NA---	202	No Blast Hit		NA	NA	NA	NA	NA	202	C535966	---NA---
Unigene769	---NA---	202	No Blast Hit		NA	NA	NA	NA	NA	202	C535976	---NA---
Unigene770	---NA---	202	No Blast Hit		NA	NA	NA	NA	NA	202	C535980	---NA---
Unigene771	---NA---	202	No Blast Hit		NA	NA	NA	NA	NA	202	C535982	---NA---
Unigene772	---NA---	202	No Blast Hit		NA	NA	NA	NA	NA	202	C535986	---NA---
Unigene773	---NA---	202	No Blast Hit		NA	NA	NA	NA	NA	202	C535988	---NA---
Unigene774	---NA---	202	No Blast Hit		NA	NA	NA	NA	NA	202	C535992	---NA---
Unigene775	---NA---	202	No Blast Hit		NA	NA	NA	NA	NA	202	C535994	---NA---
Unigene776	---NA---	202	No Blast Hit		NA	NA	NA	NA	NA	202	C535996	---NA---
Unigene777	---NA---	202	No Blast Hit		NA	NA	NA	NA	NA	202	C536000	---NA---
Unigene778	---NA---	202	No Blast Hit		NA	NA	NA	NA	NA	202	C536004	---NA---
Unigene779	---NA---	202	No Blast Hit		NA	NA	NA	NA	NA	202	C536014	---NA---
Unigene780	---NA---	202	No Blast Hit		NA	NA	NA	NA	NA	202	C536018	---NA---
Unigene781	---NA---	202	No Blast Hit		NA	NA	NA	NA	NA	202	C536028	---NA---
Unigene782	---NA---	202	No Blast Hit		NA	NA	NA	NA	NA	202	C536030	---NA---
Unigene783	---NA---	202	No Blast Hit		NA	NA	NA	NA	NA	202	C536032	---NA---
Unigene784	---NA---	202	No Blast Hit		NA	NA	NA	NA	NA	202	C536046	---NA---
Unigene785	---NA---	202	No Blast Hit		NA	NA	NA	NA	NA	202	C536054	---NA---
Unigene786	---NA---	202	No Blast Hit		NA	NA	NA	NA	NA	202	C536062	---NA---
Unigene787	---NA---	202	No Blast Hit		NA	NA	NA	NA	NA	202	C536064	---NA---
Unigene788	---NA---	202	No Blast Hit		NA	NA	NA	NA	NA	202	C536066	---NA---
Unigene789	---NA---	202	No Blast Hit		NA	NA	NA	NA	NA	202	C536068	---NA---
Unigene790	---NA---	202	No Blast Hit		NA	NA	NA	NA	NA	202	C536076	---NA---
Unigene791	---NA---	202	No Blast Hit		NA	NA	NA	NA	NA	202	C536078	---NA---
Unigene792	---NA---	202	No Blast Hit		NA	NA	NA	NA	NA	202	C536082	---NA---
Unigene793	---NA---	202	No Blast Hit		NA	NA	NA	NA	NA	202	C536086	---NA---
Unigene794	---NA---	202	No Blast Hit		NA	NA	NA	NA	NA	202	C536092	---NA---
Unigene795	---NA---	202	No Blast Hit		NA	NA	NA	NA	NA	202	C536094	---NA---
Unigene796	---NA---	202	No Blast Hit		NA	NA	NA	NA	NA	202	C536096	---NA---
Unigene797	---NA---	202	No Blast Hit		NA	NA	NA	NA	NA	202	C536098	---NA---
Unigene798	pentatricopeptide repeat-containing protein	202	gi|297746120|emb|CBI16176.3|unnamed protein product [Vitis vinifera]	CBI16176	9.31e-17	74.6269	82.4185	67	50	202	C536110	pentatricopeptide repeat-containing protein
Unigene799	---NA---	202	No Blast Hit		NA	NA	NA	NA	NA	202	C536114	---NA---
Unigene800	---NA---	202	No Blast Hit		NA	NA	NA	NA	NA	202	C536120	---NA---
Unigene801	---NA---	202	No Blast Hit		NA	NA	NA	NA	NA	202	C536124	---NA---
Unigene802	---NA---	202	No Blast Hit		NA	NA	NA	NA	NA	202	C536130	---NA---
Unigene803	---NA---	202	No Blast Hit		NA	NA	NA	NA	NA	202	C536140	---NA---
Unigene804	---NA---	202	No Blast Hit		NA	NA	NA	NA	NA	202	C536148	---NA---
Unigene805	---NA---	202	No Blast Hit		NA	NA	NA	NA	NA	202	C536168	---NA---
Unigene806	---NA---	202	No Blast Hit		NA	NA	NA	NA	NA	202	C536184	---NA---
Unigene807	---NA---	202	No Blast Hit		NA	NA	NA	NA	NA	202	C536186	---NA---
Unigene808	---NA---	202	No Blast Hit		NA	NA	NA	NA	NA	202	C536198	---NA---
Unigene809	---NA---	203	No Blast Hit		NA	NA	NA	NA	NA	203	C536200	---NA---
Unigene810	protein	203	gi|359488331|ref|XP_002277688.2|PREDICTED: receptor-like protein kinase FERONIA [Vitis vinifera]	XP_002277688	4.97e-17	76.1905	83.5741	63	48	203	C536202	protein	signal transduction;response to endogenous stimulus;post-embryonic development;cellular component organization;anatomical structure morphogenesis;kinase activity;plasma membrane;cell growth
Unigene811	---NA---	203	No Blast Hit		NA	NA	NA	NA	NA	203	C536208	---NA---
Unigene812	---NA---	203	No Blast Hit		NA	NA	NA	NA	NA	203	C536224	---NA---
Unigene813	---NA---	203	No Blast Hit		NA	NA	NA	NA	NA	203	C536232	---NA---
Unigene814	---NA---	203	No Blast Hit		NA	NA	NA	NA	NA	203	C536234	---NA---
Unigene815	---NA---	203	No Blast Hit		NA	NA	NA	NA	NA	203	C536238	---NA---
Unigene816	l-type lectin-domain containing receptor kinase	203	gi|225470982|ref|XP_002265338.1|PREDICTED: L-type lectin-domain containing receptor kinase IX.1 [Vitis vinifera]	XP_002265338	3.29e-27	86.3636	112.079	66	57	203	C536240	l-type lectin-domain containing receptor kinase	nucleotide binding;cellular protein modification process;carbohydrate binding;kinase activity	ec:2.7.11;ec:2.7.10.2-protein-tyrosine kinase	T cell receptor signaling pathway
Unigene817	---NA---	203	No Blast Hit		NA	NA	NA	NA	NA	203	C536242	---NA---
Unigene818	---NA---	203	No Blast Hit		NA	NA	NA	NA	NA	203	C536246	---NA---
Unigene819	---NA---	203	No Blast Hit		NA	NA	NA	NA	NA	203	C536248	---NA---
Unigene820	---NA---	203	No Blast Hit		NA	NA	NA	NA	NA	203	C536256	---NA---
Unigene821	---NA---	203	No Blast Hit		NA	NA	NA	NA	NA	203	C536260	---NA---
Unigene822	---NA---	203	No Blast Hit		NA	NA	NA	NA	NA	203	C536264	---NA---
Unigene823	---NA---	203	No Blast Hit		NA	NA	NA	NA	NA	203	C536272	---NA---
Unigene824	---NA---	203	No Blast Hit		NA	NA	NA	NA	NA	203	C536282	---NA---
Unigene825	---NA---	203	No Blast Hit		NA	NA	NA	NA	NA	203	C536284	---NA---
Unigene826	---NA---	203	No Blast Hit		NA	NA	NA	NA	NA	203	C536326	---NA---
Unigene827	---NA---	203	No Blast Hit		NA	NA	NA	NA	NA	203	C536328	---NA---
Unigene828	---NA---	203	No Blast Hit		NA	NA	NA	NA	NA	203	C536330	---NA---
Unigene829	---NA---	203	No Blast Hit		NA	NA	NA	NA	NA	203	C536332	---NA---
Unigene830	---NA---	203	No Blast Hit		NA	NA	NA	NA	NA	203	C536340	---NA---
Unigene831	40s ribosomal protein s27	203	gi|330931910|ref|XP_003303585.1|40S ribosomal protein S27 [Pyrenophora teres f. teres 0-1] gi|311320339|gb|EFQ88323.1| hypothetical protein PTT_15845 [Pyrenophora teres f. teres 0-1]	XP_003303585, EFQ88323	2.09e-21	91.1111	90.1225	45	41	203	C536344	40s ribosomal protein s27	structural molecule activity;cytosol;ribosome;binding;translation
Unigene832	---NA---	203	No Blast Hit		NA	NA	NA	NA	NA	203	C536358	---NA---
Unigene833	---NA---	203	No Blast Hit		NA	NA	NA	NA	NA	203	C536364	---NA---
Unigene834	---NA---	203	No Blast Hit		NA	NA	NA	NA	NA	203	C536370	---NA---
Unigene835	---NA---	203	No Blast Hit		NA	NA	NA	NA	NA	203	C536372	---NA---
Unigene836	---NA---	203	No Blast Hit		NA	NA	NA	NA	NA	203	C536382	---NA---
Unigene837	dna-directed rna polymerase ii subunit k	203	gi|15237533|ref|NP_198917.1|DNA-directed RNA Polymerase II subunit K [Arabidopsis thaliana] gi|9759147|dbj|BAB09703.1| unnamed protein product [Arabidopsis thaliana] gi|15028303|gb|AAK76628.1| unknown protein [Arabidopsis thaliana] gi|19310615|gb|AAL85038.1| unknown protein [Arabidopsis thaliana] gi|21618239|gb|AAM67289.1| DNA directed RNA polymerase II polypeptide K [Arabidopsis thaliana] gi|332…	NP_198917, BAB09703, AAK76628, AAL85038, AAM67289, AED94625	3.91e-09	72.7273	56.225	44	32	203	C536390	dna-directed rna polymerase ii subunit k	DNA binding;biosynthetic process;transferase activity;nucleobase-containing compound metabolic process;nucleoplasm	ec:2.7.7.6-RNA polymerase	Purine metabolism;Pyrimidine metabolism
Unigene838	---NA---	203	No Blast Hit		NA	NA	NA	NA	NA	203	C536398	---NA---
Unigene839	---NA---	203	No Blast Hit		NA	NA	NA	NA	NA	203	C536426	---NA---
Unigene840	---NA---	203	No Blast Hit		NA	NA	NA	NA	NA	203	C536430	---NA---
Unigene841	---NA---	203	No Blast Hit		NA	NA	NA	NA	NA	203	C536452	---NA---
Unigene842	---NA---	203	No Blast Hit		NA	NA	NA	NA	NA	203	C536466	---NA---
Unigene843	---NA---	203	No Blast Hit		NA	NA	NA	NA	NA	203	C536468	---NA---
Unigene844	---NA---	203	No Blast Hit		NA	NA	NA	NA	NA	203	C536474	---NA---
Unigene845	---NA---	203	No Blast Hit		NA	NA	NA	NA	NA	203	C536478	---NA---
Unigene846	---NA---	203	No Blast Hit		NA	NA	NA	NA	NA	203	C536486	---NA---
Unigene847	---NA---	203	No Blast Hit		NA	NA	NA	NA	NA	203	C536490	---NA---
Unigene848	---NA---	203	No Blast Hit		NA	NA	NA	NA	NA	203	C536494	---NA---
Unigene849	---NA---	203	No Blast Hit		NA	NA	NA	NA	NA	203	C536498	---NA---
Unigene850	---NA---	203	No Blast Hit		NA	NA	NA	NA	NA	203	C536520	---NA---
Unigene851	---NA---	203	No Blast Hit		NA	NA	NA	NA	NA	203	C536524	---NA---
Unigene852	---NA---	203	No Blast Hit		NA	NA	NA	NA	NA	203	C536536	---NA---
Unigene853	---NA---	203	No Blast Hit		NA	NA	NA	NA	NA	203	C536542	---NA---
Unigene854	---NA---	203	No Blast Hit		NA	NA	NA	NA	NA	203	C536560	---NA---
Unigene855	---NA---	203	No Blast Hit		NA	NA	NA	NA	NA	203	C536570	---NA---
Unigene856	---NA---	203	No Blast Hit		NA	NA	NA	NA	NA	203	C536572	---NA---
Unigene857	---NA---	203	No Blast Hit		NA	NA	NA	NA	NA	203	C536580	---NA---
Unigene858	---NA---	203	No Blast Hit		NA	NA	NA	NA	NA	203	C536592	---NA---
Unigene859	---NA---	203	No Blast Hit		NA	NA	NA	NA	NA	203	C536596	---NA---
Unigene860	---NA---	203	No Blast Hit		NA	NA	NA	NA	NA	203	C536606	---NA---
Unigene861	---NA---	203	No Blast Hit		NA	NA	NA	NA	NA	203	C536610	---NA---
Unigene862	---NA---	203	No Blast Hit		NA	NA	NA	NA	NA	203	C536616	---NA---
Unigene863	---NA---	203	No Blast Hit		NA	NA	NA	NA	NA	203	C536620	---NA---
Unigene864	pentatricopeptide repeat-containing protein	203	gi|297743427|emb|CBI36294.3|unnamed protein product [Vitis vinifera]	CBI36294	4.47e-22	76.1194	96.6709	67	51	203	C536628	pentatricopeptide repeat-containing protein	mitochondrion
Unigene865	---NA---	203	No Blast Hit		NA	NA	NA	NA	NA	203	C536642	---NA---
Unigene866	---NA---	203	No Blast Hit		NA	NA	NA	NA	NA	203	C536644	---NA---
Unigene867	---NA---	203	No Blast Hit		NA	NA	NA	NA	NA	203	C536650	---NA---
Unigene868	---NA---	203	No Blast Hit		NA	NA	NA	NA	NA	203	C536664	---NA---
Unigene869	---NA---	203	No Blast Hit		NA	NA	NA	NA	NA	203	C536666	---NA---
Unigene870	---NA---	203	No Blast Hit		NA	NA	NA	NA	NA	203	C536670	---NA---
Unigene871	cytochrome p450	203	gi|356564460|ref|XP_003550472.1|PREDICTED: cytochrome P450 71D8-like [Glycine max]	XP_003550472	2.89e-23	82.0896	99.7525	67	55	203	C536672	cytochrome p450	catalytic activity;membrane;binding	ec:1.14.13.68-oxime monooxygenase	Cyanoamino acid metabolism
Unigene872	---NA---	203	No Blast Hit		NA	NA	NA	NA	NA	203	C536674	---NA---
Unigene873	---NA---	203	No Blast Hit		NA	NA	NA	NA	NA	203	C536688	---NA---
Unigene874	---NA---	203	No Blast Hit		NA	NA	NA	NA	NA	203	C536704	---NA---
Unigene875	---NA---	203	No Blast Hit		NA	NA	NA	NA	NA	203	C536706	---NA---
Unigene876	---NA---	203	No Blast Hit		NA	NA	NA	NA	NA	203	C536714	---NA---
Unigene877	---NA---	203	No Blast Hit		NA	NA	NA	NA	NA	203	C536722	---NA---
Unigene878	---NA---	203	No Blast Hit		NA	NA	NA	NA	NA	203	C536726	---NA---
Unigene879	---NA---	203	No Blast Hit		NA	NA	NA	NA	NA	203	C536744	---NA---
Unigene880	---NA---	203	No Blast Hit		NA	NA	NA	NA	NA	203	C536752	---NA---
Unigene881	---NA---	203	No Blast Hit		NA	NA	NA	NA	NA	203	C536754	---NA---
Unigene882	---NA---	203	No Blast Hit		NA	NA	NA	NA	NA	203	C536756	---NA---
Unigene883	---NA---	203	No Blast Hit		NA	NA	NA	NA	NA	203	C536760	---NA---
Unigene884	---NA---	203	No Blast Hit		NA	NA	NA	NA	NA	203	C536770	---NA---
Unigene885	tir-nbs-lrr rct1-like resistance protein	203	gi|356509926|ref|XP_003523693.1|PREDICTED: putative UPF0481 protein At3g02645-like [Glycine max]	XP_003523693	8.34e-07	69.2308	53.1434	65	45	203	C536794	tir-nbs-lrr rct1-like resistance protein
Unigene886	---NA---	203	No Blast Hit		NA	NA	NA	NA	NA	203	C536804	---NA---
Unigene887	---NA---	203	No Blast Hit		NA	NA	NA	NA	NA	203	C536818	---NA---
Unigene888	---NA---	203	No Blast Hit		NA	NA	NA	NA	NA	203	C536832	---NA---
Unigene889	---NA---	203	No Blast Hit		NA	NA	NA	NA	NA	203	C536834	---NA---
Unigene890	---NA---	203	No Blast Hit		NA	NA	NA	NA	NA	203	C536840	---NA---
Unigene891	---NA---	203	No Blast Hit		NA	NA	NA	NA	NA	203	C536860	---NA---
Unigene892	---NA---	203	No Blast Hit		NA	NA	NA	NA	NA	203	C536882	---NA---
Unigene893	---NA---	203	No Blast Hit		NA	NA	NA	NA	NA	203	C536890	---NA---
Unigene894	---NA---	203	No Blast Hit		NA	NA	NA	NA	NA	203	C536892	---NA---
Unigene895	---NA---	203	No Blast Hit		NA	NA	NA	NA	NA	203	C536894	---NA---
Unigene896	---NA---	203	No Blast Hit		NA	NA	NA	NA	NA	203	C536902	---NA---
Unigene897	---NA---	203	No Blast Hit		NA	NA	NA	NA	NA	203	C536912	---NA---
Unigene898	---NA---	203	No Blast Hit		NA	NA	NA	NA	NA	203	C536914	---NA---
Unigene899	---NA---	203	No Blast Hit		NA	NA	NA	NA	NA	203	C536922	---NA---
Unigene900	---NA---	203	No Blast Hit		NA	NA	NA	NA	NA	203	C536934	---NA---
Unigene901	---NA---	203	No Blast Hit		NA	NA	NA	NA	NA	203	C536942	---NA---
Unigene902	---NA---	203	No Blast Hit		NA	NA	NA	NA	NA	203	C536944	---NA---
Unigene903	---NA---	203	No Blast Hit		NA	NA	NA	NA	NA	203	C536952	---NA---
Unigene904	---NA---	203	No Blast Hit		NA	NA	NA	NA	NA	203	C536962	---NA---
Unigene905	---NA---	203	No Blast Hit		NA	NA	NA	NA	NA	203	C536992	---NA---
Unigene906	---NA---	203	No Blast Hit		NA	NA	NA	NA	NA	203	C537008	---NA---
Unigene907	---NA---	203	No Blast Hit		NA	NA	NA	NA	NA	203	C537014	---NA---
Unigene908	---NA---	203	No Blast Hit		NA	NA	NA	NA	NA	203	C537028	---NA---
Unigene909	---NA---	203	No Blast Hit		NA	NA	NA	NA	NA	203	C537030	---NA---
Unigene910	---NA---	203	No Blast Hit		NA	NA	NA	NA	NA	203	C537038	---NA---
Unigene911	polyneuridine-aldehyde esterase	203	gi|56392765|gb|AAV87151.1|methyl jasmonate esterase [Solanum tuberosum]	AAV87151	1.16e-16	83.0189	79.337	53	44	203	C537046	polyneuridine-aldehyde esterase	binding;hydrolase activity	ec:3.1.1.78-esterase;ec:1.14.11	Indole alkaloid biosynthesis
Unigene912	---NA---	203	No Blast Hit		NA	NA	NA	NA	NA	203	C537050	---NA---
Unigene913	---NA---	203	No Blast Hit		NA	NA	NA	NA	NA	203	C537052	---NA---
Unigene914	---NA---	203	No Blast Hit		NA	NA	NA	NA	NA	203	C537054	---NA---
Unigene915	---NA---	203	No Blast Hit		NA	NA	NA	NA	NA	203	C537060	---NA---
Unigene916	---NA---	203	No Blast Hit		NA	NA	NA	NA	NA	203	C537062	---NA---
Unigene917	gag-pol polyprotein	203	gi|147795455|emb|CAN67751.1|hypothetical protein VITISV_030106 [Vitis vinifera]	CAN67751	3.02e-10	79.4118	44.669	34	27	203	C537074	gag-pol polyprotein	nucleic acid binding;cytoplasm
Unigene918	---NA---	203	No Blast Hit		NA	NA	NA	NA	NA	203	C537080	---NA---
Unigene919	---NA---	203	No Blast Hit		NA	NA	NA	NA	NA	203	C537086	---NA---
Unigene920	---NA---	203	No Blast Hit		NA	NA	NA	NA	NA	203	C537088	---NA---
Unigene921	---NA---	203	No Blast Hit		NA	NA	NA	NA	NA	203	C537094	---NA---
Unigene922	---NA---	203	No Blast Hit		NA	NA	NA	NA	NA	203	C537104	---NA---
Unigene923	---NA---	203	No Blast Hit		NA	NA	NA	NA	NA	203	C537120	---NA---
Unigene924	---NA---	203	No Blast Hit		NA	NA	NA	NA	NA	203	C537124	---NA---
Unigene925	hcf106 protein	203	gi|298571752|gb|ADI87873.1|HCF106 protein [Silene dioica] gi|298571754|gb|ADI87874.1| HCF106 protein [Silene dioica]	ADI87873, ADI87874	6.39e-40	97.0149	137.117	67	65	203	C537130	hcf106 protein	cellular protein modification process;biosynthetic process;transport;plastid;response to stress;thylakoid;carbohydrate metabolic process;response to biotic stimulus;response to abiotic stimulus;protein binding;response to external stimulus;cytosol
Unigene926	---NA---	203	No Blast Hit		NA	NA	NA	NA	NA	203	C537136	---NA---
Unigene927	---NA---	203	No Blast Hit		NA	NA	NA	NA	NA	203	C537152	---NA---
Unigene928	---NA---	203	No Blast Hit		NA	NA	NA	NA	NA	203	C537156	---NA---
Unigene929	endochitinase pr4-like	203	gi|603884|emb|CAA87074.1|pathogenesis-related protein, PR-3 type [Sambucus nigra]	CAA87074	9.13e-27	86.5672	106.686	67	58	203	C537158	endochitinase pr4-like	carbohydrate metabolic process;catabolic process;binding;cellular process;hydrolase activity	ec:3.2.1.14-chitodextrinase	Amino sugar and nucleotide sugar metabolism
Unigene930	---NA---	203	No Blast Hit		NA	NA	NA	NA	NA	203	C537166	---NA---
Unigene931	---NA---	203	No Blast Hit		NA	NA	NA	NA	NA	203	C537172	---NA---
Unigene932	---NA---	203	No Blast Hit		NA	NA	NA	NA	NA	203	C537176	---NA---
Unigene933	---NA---	203	No Blast Hit		NA	NA	NA	NA	NA	203	C537182	---NA---
Unigene934	---NA---	203	No Blast Hit		NA	NA	NA	NA	NA	203	C537194	---NA---
Unigene935	---NA---	203	No Blast Hit		NA	NA	NA	NA	NA	203	C537198	---NA---
Unigene936	protein	203	gi|359491509|ref|XP_002278522.2|PREDICTED: probable LRR receptor-like serine/threonine-protein kinase At4g08850-like [Vitis vinifera]	XP_002278522	5.79e-32	89.5522	126.331	67	60	203	C537202	protein	nucleotide binding;membrane;cellular protein modification process;kinase activity
Unigene937	---NA---	203	No Blast Hit		NA	NA	NA	NA	NA	203	C537208	---NA---
Unigene938	---NA---	203	No Blast Hit		NA	NA	NA	NA	NA	203	C537258	---NA---
Unigene939	---NA---	203	No Blast Hit		NA	NA	NA	NA	NA	203	C537260	---NA---
Unigene940	---NA---	203	No Blast Hit		NA	NA	NA	NA	NA	203	C537264	---NA---
Unigene941	---NA---	203	No Blast Hit		NA	NA	NA	NA	NA	203	C537276	---NA---
Unigene942	---NA---	203	No Blast Hit		NA	NA	NA	NA	NA	203	C537280	---NA---
Unigene943	---NA---	203	No Blast Hit		NA	NA	NA	NA	NA	203	C537288	---NA---
Unigene944	unknown protein	203	gi|198400349|gb|ACH87183.1|unknown protein [Camellia sinensis]	ACH87183	1.42e-13	66.6667	72.4034	69	46	203	C537302	unknown protein
Unigene945	---NA---	203	No Blast Hit		NA	NA	NA	NA	NA	203	C537324	---NA---
Unigene946	---NA---	203	No Blast Hit		NA	NA	NA	NA	NA	203	C537336	---NA---
Unigene947	---NA---	203	No Blast Hit		NA	NA	NA	NA	NA	203	C537338	---NA---
Unigene948	---NA---	203	No Blast Hit		NA	NA	NA	NA	NA	203	C537340	---NA---
Unigene949	ser thr protein kinase	203	gi|224111934|ref|XP_002332866.1|predicted protein [Populus trichocarpa] gi|222833668|gb|EEE72145.1| predicted protein [Populus trichocarpa]	XP_002332866, EEE72145	2.99e-09	64.8148	60.8474	54	35	203	C537344	ser thr protein kinase	binding;kinase activity
Unigene950	---NA---	203	No Blast Hit		NA	NA	NA	NA	NA	203	C537352	---NA---
Unigene951	---NA---	203	No Blast Hit		NA	NA	NA	NA	NA	203	C537358	---NA---
Unigene952	---NA---	203	No Blast Hit		NA	NA	NA	NA	NA	203	C537372	---NA---
Unigene953	---NA---	203	No Blast Hit		NA	NA	NA	NA	NA	203	C537374	---NA---
Unigene954	---NA---	203	No Blast Hit		NA	NA	NA	NA	NA	203	C537376	---NA---
Unigene955	abc transporter g family member 11-like	203	gi|147856245|emb|CAN81791.1|hypothetical protein VITISV_020569 [Vitis vinifera]	CAN81791	1.83e-25	85.0746	107.457	67	57	203	C537378	abc transporter g family member 11-like	nucleotide binding;membrane;transporter activity;hydrolase activity	ec:3.6.3.28
Unigene956	---NA---	203	No Blast Hit		NA	NA	NA	NA	NA	203	C537392	---NA---
Unigene957	---NA---	203	No Blast Hit		NA	NA	NA	NA	NA	203	C537396	---NA---
Unigene958	pectate lyase	203	gi|147774623|emb|CAN69905.1|hypothetical protein VITISV_001007 [Vitis vinifera]	CAN69905	4.62e-13	69.0909	70.4774	55	38	203	C537410	pectate lyase	catalytic activity
Unigene959	multidrug resistance	203	gi|224120154|ref|XP_002318258.1|predicted protein [Populus trichocarpa] gi|222858931|gb|EEE96478.1| predicted protein [Populus trichocarpa]	XP_002318258, EEE96478	3.88e-34	95.5224	129.413	67	64	203	C537414	multidrug resistance	plasma membrane;transporter activity;cellular process
Unigene960	---NA---	203	No Blast Hit		NA	NA	NA	NA	NA	203	C537420	---NA---
Unigene961	---NA---	203	No Blast Hit		NA	NA	NA	NA	NA	203	C537426	---NA---
Unigene962	---NA---	203	No Blast Hit		NA	NA	NA	NA	NA	203	C537438	---NA---
Unigene963	---NA---	203	No Blast Hit		NA	NA	NA	NA	NA	203	C537440	---NA---
Unigene964	---NA---	203	No Blast Hit		NA	NA	NA	NA	NA	203	C537442	---NA---
Unigene965	---NA---	203	No Blast Hit		NA	NA	NA	NA	NA	203	C537446	---NA---
Unigene966	probable xyloglucan endotransglucosylase hydrolase protein 23-like	203	gi|147854712|emb|CAN80250.1|hypothetical protein VITISV_036640 [Vitis vinifera]	CAN80250	1.81e-11	80	65.4698	45	36	203	C537462	probable xyloglucan endotransglucosylase hydrolase protein 23-like	carbohydrate metabolic process;cell wall;cellular component organization;extracellular region;transferase activity;hydrolase activity	ec:2.4.1.207
Unigene967	---NA---	203	No Blast Hit		NA	NA	NA	NA	NA	203	C537466	---NA---
Unigene968	---NA---	203	No Blast Hit		NA	NA	NA	NA	NA	203	C537482	---NA---
Unigene969	---NA---	203	No Blast Hit		NA	NA	NA	NA	NA	203	C537490	---NA---
Unigene970	---NA---	203	No Blast Hit		NA	NA	NA	NA	NA	203	C537500	---NA---
Unigene971	abc transporter c family member 3-like	203	gi|388519095|gb|AFK47609.1|unknown [Lotus japonicus]	AFK47609	1.17e-30	95.5224	120.168	67	64	203	C537512	abc transporter c family member 3-like	nucleotide binding;membrane;transporter activity;cellular process;hydrolase activity	ec:3.6.3.44;ec:3.6.3.43;ec:1.3.1.74
Unigene972	---NA---	203	No Blast Hit		NA	NA	NA	NA	NA	203	C537516	---NA---
Unigene973	---NA---	203	No Blast Hit		NA	NA	NA	NA	NA	203	C537522	---NA---
Unigene974	---NA---	203	No Blast Hit		NA	NA	NA	NA	NA	203	C537524	---NA---
Unigene975	---NA---	203	No Blast Hit		NA	NA	NA	NA	NA	203	C537534	---NA---
Unigene976	---NA---	203	No Blast Hit		NA	NA	NA	NA	NA	203	C537538	---NA---
Unigene977	---NA---	203	No Blast Hit		NA	NA	NA	NA	NA	203	C537542	---NA---
Unigene978	---NA---	203	No Blast Hit		NA	NA	NA	NA	NA	203	C537546	---NA---
Unigene979	---NA---	203	No Blast Hit		NA	NA	NA	NA	NA	203	C537560	---NA---
Unigene980	---NA---	203	No Blast Hit		NA	NA	NA	NA	NA	203	C537564	---NA---
Unigene981	---NA---	203	No Blast Hit		NA	NA	NA	NA	NA	203	C537570	---NA---
Unigene982	---NA---	203	No Blast Hit		NA	NA	NA	NA	NA	203	C537574	---NA---
Unigene983	---NA---	203	No Blast Hit		NA	NA	NA	NA	NA	203	C537590	---NA---
Unigene984	PREDICTED: uncharacterized protein LOC100787031	203	gi|356573595|ref|XP_003554943.1|PREDICTED: uncharacterized protein LOC100787031 [Glycine max]	XP_003554943	9.3e-07	63.0435	53.9138	46	29	203	C537592	PREDICTED: uncharacterized protein LOC100787031
Unigene985	---NA---	203	No Blast Hit		NA	NA	NA	NA	NA	203	C537594	---NA---
Unigene986	---NA---	203	No Blast Hit		NA	NA	NA	NA	NA	203	C537596	---NA---
Unigene987	---NA---	203	No Blast Hit		NA	NA	NA	NA	NA	203	C537598	---NA---
Unigene988	---NA---	203	No Blast Hit		NA	NA	NA	NA	NA	203	C537608	---NA---
Unigene989	---NA---	203	No Blast Hit		NA	NA	NA	NA	NA	203	C537614	---NA---
Unigene990	---NA---	203	No Blast Hit		NA	NA	NA	NA	NA	203	C537630	---NA---
Unigene991	---NA---	204	No Blast Hit		NA	NA	NA	NA	NA	204	C537638	---NA---
Unigene992	gag-pol polyprotein	204	gi|295917027|gb|ADG59810.1|gag-pol polyprotein [Fraxinus excelsior]	ADG59810	9.9e-12	81.3953	65.0846	43	35	204	C537646	gag-pol polyprotein	nucleic acid binding;DNA metabolic process
Unigene993	---NA---	204	No Blast Hit		NA	NA	NA	NA	NA	204	C537650	---NA---
Unigene994	---NA---	204	No Blast Hit		NA	NA	NA	NA	NA	204	C537652	---NA---
Unigene995	---NA---	204	No Blast Hit		NA	NA	NA	NA	NA	204	C537658	---NA---
Unigene996	---NA---	204	No Blast Hit		NA	NA	NA	NA	NA	204	C537664	---NA---
Unigene997	---NA---	204	No Blast Hit		NA	NA	NA	NA	NA	204	C537670	---NA---
Unigene998	---NA---	204	No Blast Hit		NA	NA	NA	NA	NA	204	C537696	---NA---
Unigene999	---NA---	204	No Blast Hit		NA	NA	NA	NA	NA	204	C537704	---NA---
Unigene1000	---NA---	204	No Blast Hit		NA	NA	NA	NA	NA	204	C537706	---NA---
Unigene1001	---NA---	204	No Blast Hit		NA	NA	NA	NA	NA	204	C537716	---NA---
Unigene1002	actin-like protein	204	gi|170780299|gb|ACB37317.1|beta-actin, partial [Paralichthys orbignyanus]	ACB37317	4.28e-42	100	141.739	67	67	204	C537722	actin-like protein	multicellular organismal development;structural molecule activity;anatomical structure morphogenesis;nucleoplasm;nucleotide binding;response to external stimulus;cytosol;signal transduction;chromatin binding;transport;plasma membrane;response to stress;DNA binding;extracellular space;cytoskeleton;protein binding;cellular component organization;cell differentiation
Unigene1003	---NA---	204	No Blast Hit		NA	NA	NA	NA	NA	204	C537724	---NA---
Unigene1004	---NA---	204	No Blast Hit		NA	NA	NA	NA	NA	204	C537728	---NA---
Unigene1005	---NA---	204	No Blast Hit		NA	NA	NA	NA	NA	204	C537744	---NA---
Unigene1006	---NA---	204	No Blast Hit		NA	NA	NA	NA	NA	204	C537752	---NA---
Unigene1007	---NA---	204	No Blast Hit		NA	NA	NA	NA	NA	204	C537756	---NA---
Unigene1008	---NA---	204	No Blast Hit		NA	NA	NA	NA	NA	204	C537758	---NA---
Unigene1009	---NA---	204	No Blast Hit		NA	NA	NA	NA	NA	204	C537778	---NA---
Unigene1010	---NA---	204	No Blast Hit		NA	NA	NA	NA	NA	204	C537780	---NA---
Unigene1011	protein	204	gi|356564206|ref|XP_003550347.1|PREDICTED: uncharacterized protein LOC100819406 [Glycine max]	XP_003550347	1.76e-23	83.0769	98.9821	65	54	204	C537792	protein	Golgi apparatus;transferase activity;hydrolase activity
Unigene1012	---NA---	204	No Blast Hit		NA	NA	NA	NA	NA	204	C537798	---NA---
Unigene1013	protein	204	gi|224107365|ref|XP_002333523.1|predicted protein [Populus trichocarpa] gi|222837130|gb|EEE75509.1| predicted protein [Populus trichocarpa]	XP_002333523, EEE75509	9.7e-13	63.2353	68.1662	68	43	204	C537804	protein
Unigene1014	---NA---	204	No Blast Hit		NA	NA	NA	NA	NA	204	C537816	---NA---
Unigene1015	---NA---	204	No Blast Hit		NA	NA	NA	NA	NA	204	C537824	---NA---
Unigene1016	---NA---	204	No Blast Hit		NA	NA	NA	NA	NA	204	C537828	---NA---
Unigene1017	---NA---	204	No Blast Hit		NA	NA	NA	NA	NA	204	C537836	---NA---
Unigene1018	---NA---	204	No Blast Hit		NA	NA	NA	NA	NA	204	C537844	---NA---
Unigene1019	---NA---	204	No Blast Hit		NA	NA	NA	NA	NA	204	C537856	---NA---
Unigene1020	---NA---	204	No Blast Hit		NA	NA	NA	NA	NA	204	C537864	---NA---
Unigene1021	---NA---	204	No Blast Hit		NA	NA	NA	NA	NA	204	C537868	---NA---
Unigene1022	---NA---	204	No Blast Hit		NA	NA	NA	NA	NA	204	C537882	---NA---
Unigene1023	---NA---	204	No Blast Hit		NA	NA	NA	NA	NA	204	C537884	---NA---
Unigene1024	---NA---	204	No Blast Hit		NA	NA	NA	NA	NA	204	C537904	---NA---
Unigene1025	---NA---	204	No Blast Hit		NA	NA	NA	NA	NA	204	C537908	---NA---
Unigene1026	---NA---	204	No Blast Hit		NA	NA	NA	NA	NA	204	C537910	---NA---
Unigene1027	---NA---	204	No Blast Hit		NA	NA	NA	NA	NA	204	C537912	---NA---
Unigene1028	---NA---	204	No Blast Hit		NA	NA	NA	NA	NA	204	C537920	---NA---
Unigene1029	---NA---	204	No Blast Hit		NA	NA	NA	NA	NA	204	C537922	---NA---
Unigene1030	---NA---	204	No Blast Hit		NA	NA	NA	NA	NA	204	C537948	---NA---
Unigene1031	---NA---	204	No Blast Hit		NA	NA	NA	NA	NA	204	C537956	---NA---
Unigene1032	---NA---	204	No Blast Hit		NA	NA	NA	NA	NA	204	C537960	---NA---
Unigene1033	gag-pol identical	204	gi|147811498|emb|CAN74272.1|hypothetical protein VITISV_036796 [Vitis vinifera]	CAN74272	6.4e-21	74.2424	90.5077	66	49	204	C537964	gag-pol identical	RNA binding;mitochondrion;biosynthetic process;transferase activity;DNA metabolic process	ec:2.7.7.49
Unigene1034	---NA---	204	No Blast Hit		NA	NA	NA	NA	NA	204	C537970	---NA---
Unigene1035	---NA---	204	No Blast Hit		NA	NA	NA	NA	NA	204	C537972	---NA---
Unigene1036	---NA---	204	No Blast Hit		NA	NA	NA	NA	NA	204	C537978	---NA---
Unigene1037	hypothetical protein VITISV_000485	204	gi|147844192|emb|CAN82685.1|hypothetical protein VITISV_000485 [Vitis vinifera]	CAN82685	4.57e-07	56.7568	33.4982	37	21	204	C537980	hypothetical protein VITISV_000485
Unigene1038	---NA---	204	No Blast Hit		NA	NA	NA	NA	NA	204	C537986	---NA---
Unigene1039	---NA---	204	No Blast Hit		NA	NA	NA	NA	NA	204	C537994	---NA---
Unigene1040	---NA---	204	No Blast Hit		NA	NA	NA	NA	NA	204	C538000	---NA---
Unigene1041	---NA---	204	No Blast Hit		NA	NA	NA	NA	NA	204	C538002	---NA---
Unigene1042	---NA---	204	No Blast Hit		NA	NA	NA	NA	NA	204	C538016	---NA---
Unigene1043	---NA---	204	No Blast Hit		NA	NA	NA	NA	NA	204	C538022	---NA---
Unigene1044	---NA---	204	No Blast Hit		NA	NA	NA	NA	NA	204	C538034	---NA---
Unigene1045	---NA---	204	No Blast Hit		NA	NA	NA	NA	NA	204	C538036	---NA---
Unigene1046	---NA---	204	No Blast Hit		NA	NA	NA	NA	NA	204	C538044	---NA---
Unigene1047	---NA---	204	No Blast Hit		NA	NA	NA	NA	NA	204	C538048	---NA---
Unigene1048	atp synthase subunit beta	204	gi|145249406|ref|XP_001401042.1|ATP synthase subunit beta [Aspergillus niger CBS 513.88] gi|134081721|emb|CAK48510.1| unnamed protein product [Aspergillus niger]	XP_001401042, CAK48510	3.17e-38	98.5075	134.806	67	66	204	C538080	atp synthase subunit beta	nucleotide binding;membrane;mitochondrion;biosynthetic process;nucleobase-containing compound metabolic process;transporter activity;hydrolase activity
Unigene1049	---NA---	204	No Blast Hit		NA	NA	NA	NA	NA	204	C538084	---NA---
Unigene1050	---NA---	204	No Blast Hit		NA	NA	NA	NA	NA	204	C538092	---NA---
Unigene1051	---NA---	204	No Blast Hit		NA	NA	NA	NA	NA	204	C538104	---NA---
Unigene1052	---NA---	204	No Blast Hit		NA	NA	NA	NA	NA	204	C538106	---NA---
Unigene1053	---NA---	204	No Blast Hit		NA	NA	NA	NA	NA	204	C538112	---NA---
Unigene1054	---NA---	204	No Blast Hit		NA	NA	NA	NA	NA	204	C538120	---NA---
Unigene1055	---NA---	204	No Blast Hit		NA	NA	NA	NA	NA	204	C538136	---NA---
Unigene1056	retrotransposon ty1-copia expressed	204	gi|147812606|emb|CAN66083.1|hypothetical protein VITISV_028833 [Vitis vinifera]	CAN66083	7.66e-13	66.6667	71.633	69	46	204	C538138	retrotransposon ty1-copia expressed	metabolic process;binding;cellular process
Unigene1057	---NA---	204	No Blast Hit		NA	NA	NA	NA	NA	204	C538140	---NA---
Unigene1058	---NA---	204	No Blast Hit		NA	NA	NA	NA	NA	204	C538150	---NA---
Unigene1059	hypothetical protein VITISV_025245	204	gi|147805311|emb|CAN76350.1|hypothetical protein VITISV_025245 [Vitis vinifera]	CAN76350	2.45e-15	89.4737	72.7886	38	34	204	C538164	hypothetical protein VITISV_025245	nucleic acid binding;carbohydrate metabolic process;carbohydrate binding;DNA metabolic process;hydrolase activity	ec:3.2.1.24-alpha-D-mannosidase	Other glycan degradation
Unigene1060	---NA---	204	No Blast Hit		NA	NA	NA	NA	NA	204	C538172	---NA---
Unigene1061	---NA---	204	No Blast Hit		NA	NA	NA	NA	NA	204	C538174	---NA---
Unigene1062	---NA---	204	No Blast Hit		NA	NA	NA	NA	NA	204	C538184	---NA---
Unigene1063	---NA---	204	No Blast Hit		NA	NA	NA	NA	NA	204	C538194	---NA---
Unigene1064	---NA---	204	No Blast Hit		NA	NA	NA	NA	NA	204	C538202	---NA---
Unigene1065	---NA---	204	No Blast Hit		NA	NA	NA	NA	NA	204	C538204	---NA---
Unigene1066	---NA---	204	No Blast Hit		NA	NA	NA	NA	NA	204	C538224	---NA---
Unigene1067	---NA---	204	No Blast Hit		NA	NA	NA	NA	NA	204	C538230	---NA---
Unigene1068	pre-mrna-splicing factor clf1	204	gi|225426022|ref|XP_002273571.1|PREDICTED: crooked neck-like protein 1 [Vitis vinifera] gi|147864786|emb|CAN81550.1| hypothetical protein VITISV_028250 [Vitis vinifera]	XP_002273571, CAN81550	3.15e-25	85.0746	106.301	67	57	204	C538236	pre-mrna-splicing factor clf1	nucleus;nucleobase-containing compound metabolic process
Unigene1069	---NA---	204	No Blast Hit		NA	NA	NA	NA	NA	204	C538248	---NA---
Unigene1070	---NA---	204	No Blast Hit		NA	NA	NA	NA	NA	204	C538252	---NA---
Unigene1071	---NA---	204	No Blast Hit		NA	NA	NA	NA	NA	204	C538254	---NA---
Unigene1072	---NA---	204	No Blast Hit		NA	NA	NA	NA	NA	204	C538258	---NA---
Unigene1073	---NA---	204	No Blast Hit		NA	NA	NA	NA	NA	204	C538260	---NA---
Unigene1074	hypothetical protein VITISV_001350	204	gi|147783925|emb|CAN74690.1|hypothetical protein VITISV_001350 [Vitis vinifera]	CAN74690	1.76e-11	78.8462	67.3958	52	41	204	C538268	hypothetical protein VITISV_001350	nucleic acid binding;nucleobase-containing compound metabolic process
Unigene1075	---NA---	204	No Blast Hit		NA	NA	NA	NA	NA	204	C538278	---NA---
Unigene1076	---NA---	204	No Blast Hit		NA	NA	NA	NA	NA	204	C538288	---NA---
Unigene1077	---NA---	204	No Blast Hit		NA	NA	NA	NA	NA	204	C538292	---NA---
Unigene1078	---NA---	204	No Blast Hit		NA	NA	NA	NA	NA	204	C538306	---NA---
Unigene1079	---NA---	204	No Blast Hit		NA	NA	NA	NA	NA	204	C538308	---NA---
Unigene1080	---NA---	204	No Blast Hit		NA	NA	NA	NA	NA	204	C538312	---NA---
Unigene1081	---NA---	204	No Blast Hit		NA	NA	NA	NA	NA	204	C538314	---NA---
Unigene1082	---NA---	204	No Blast Hit		NA	NA	NA	NA	NA	204	C538326	---NA---
Unigene1083	hypothetical protein VITISV_011757	204	gi|147864951|emb|CAN83627.1|hypothetical protein VITISV_011757 [Vitis vinifera]	CAN83627	1.61e-11	69.0141	67.781	71	49	204	C538338	hypothetical protein VITISV_011757	metabolic process;binding
Unigene1084	---NA---	204	No Blast Hit		NA	NA	NA	NA	NA	204	C538350	---NA---
Unigene1085	---NA---	204	No Blast Hit		NA	NA	NA	NA	NA	204	C538356	---NA---
Unigene1086	---NA---	204	No Blast Hit		NA	NA	NA	NA	NA	204	C538362	---NA---
Unigene1087	---NA---	204	No Blast Hit		NA	NA	NA	NA	NA	204	C538366	---NA---
Unigene1088	---NA---	204	No Blast Hit		NA	NA	NA	NA	NA	204	C538374	---NA---
Unigene1089	---NA---	204	No Blast Hit		NA	NA	NA	NA	NA	204	C538394	---NA---
Unigene1090	---NA---	204	No Blast Hit		NA	NA	NA	NA	NA	204	C538400	---NA---
Unigene1091	---NA---	204	No Blast Hit		NA	NA	NA	NA	NA	204	C538402	---NA---
Unigene1092	---NA---	204	No Blast Hit		NA	NA	NA	NA	NA	204	C538404	---NA---
Unigene1093	---NA---	204	No Blast Hit		NA	NA	NA	NA	NA	204	C538408	---NA---
Unigene1094	---NA---	204	No Blast Hit		NA	NA	NA	NA	NA	204	C538414	---NA---
Unigene1095	---NA---	204	No Blast Hit		NA	NA	NA	NA	NA	204	C538422	---NA---
Unigene1096	---NA---	204	No Blast Hit		NA	NA	NA	NA	NA	204	C538430	---NA---
Unigene1097	---NA---	204	No Blast Hit		NA	NA	NA	NA	NA	204	C538468	---NA---
Unigene1098	---NA---	204	No Blast Hit		NA	NA	NA	NA	NA	204	C538470	---NA---
Unigene1099	---NA---	204	No Blast Hit		NA	NA	NA	NA	NA	204	C538486	---NA---
Unigene1100	---NA---	204	No Blast Hit		NA	NA	NA	NA	NA	204	C538488	---NA---
Unigene1101	---NA---	204	No Blast Hit		NA	NA	NA	NA	NA	204	C538498	---NA---
Unigene1102	---NA---	204	No Blast Hit		NA	NA	NA	NA	NA	204	C538506	---NA---
Unigene1103	---NA---	204	No Blast Hit		NA	NA	NA	NA	NA	204	C538508	---NA---
Unigene1104	---NA---	204	No Blast Hit		NA	NA	NA	NA	NA	204	C538512	---NA---
Unigene1105	---NA---	204	No Blast Hit		NA	NA	NA	NA	NA	204	C538518	---NA---
Unigene1106	---NA---	204	No Blast Hit		NA	NA	NA	NA	NA	204	C538520	---NA---
Unigene1107	---NA---	204	No Blast Hit		NA	NA	NA	NA	NA	204	C538522	---NA---
Unigene1108	---NA---	204	No Blast Hit		NA	NA	NA	NA	NA	204	C538536	---NA---
Unigene1109	---NA---	204	No Blast Hit		NA	NA	NA	NA	NA	204	C538544	---NA---
Unigene1110	---NA---	204	No Blast Hit		NA	NA	NA	NA	NA	204	C538548	---NA---
Unigene1111	---NA---	204	No Blast Hit		NA	NA	NA	NA	NA	204	C538550	---NA---
Unigene1112	---NA---	204	No Blast Hit		NA	NA	NA	NA	NA	204	C538556	---NA---
Unigene1113	---NA---	204	No Blast Hit		NA	NA	NA	NA	NA	204	C538586	---NA---
Unigene1114	---NA---	204	No Blast Hit		NA	NA	NA	NA	NA	204	C538590	---NA---
Unigene1115	---NA---	204	No Blast Hit		NA	NA	NA	NA	NA	204	C538596	---NA---
Unigene1116	---NA---	204	No Blast Hit		NA	NA	NA	NA	NA	204	C538598	---NA---
Unigene1117	---NA---	204	No Blast Hit		NA	NA	NA	NA	NA	204	C538602	---NA---
Unigene1118	---NA---	204	No Blast Hit		NA	NA	NA	NA	NA	204	C538608	---NA---
Unigene1119	---NA---	204	No Blast Hit		NA	NA	NA	NA	NA	204	C538628	---NA---
Unigene1120	---NA---	204	No Blast Hit		NA	NA	NA	NA	NA	204	C538648	---NA---
Unigene1121	---NA---	204	No Blast Hit		NA	NA	NA	NA	NA	204	C538654	---NA---
Unigene1122	---NA---	204	No Blast Hit		NA	NA	NA	NA	NA	204	C538666	---NA---
Unigene1123	---NA---	204	No Blast Hit		NA	NA	NA	NA	NA	204	C538680	---NA---
Unigene1124	---NA---	204	No Blast Hit		NA	NA	NA	NA	NA	204	C538682	---NA---
Unigene1125	---NA---	204	No Blast Hit		NA	NA	NA	NA	NA	204	C538694	---NA---
Unigene1126	---NA---	204	No Blast Hit		NA	NA	NA	NA	NA	204	C538714	---NA---
Unigene1127	---NA---	204	No Blast Hit		NA	NA	NA	NA	NA	204	C538718	---NA---
Unigene1128	gag-pol polyprotein	204	gi|40644190|emb|CAC95126.1|gag-pol polyprotein [Populus deltoides]	CAC95126	3.6e-13	61.9718	72.7886	71	44	204	C538720	gag-pol polyprotein	binding
Unigene1129	---NA---	204	No Blast Hit		NA	NA	NA	NA	NA	204	C538728	---NA---
Unigene1130	---NA---	204	No Blast Hit		NA	NA	NA	NA	NA	204	C538732	---NA---
Unigene1131	tir-nbs-lrr resistance protein	204	gi|224120756|ref|XP_002330944.1|hypothetical protein POPTRDRAFT_838042 [Populus trichocarpa] gi|222873138|gb|EEF10269.1| hypothetical protein POPTRDRAFT_838042 [Populus trichocarpa]	XP_002330944, EEF10269	1.61e-14	68.6567	76.2554	67	46	204	C538738	tir-nbs-lrr resistance protein
Unigene1132	unnamed protein product	204	gi|297734162|emb|CBI15409.3|unnamed protein product [Vitis vinifera]	CBI15409	8.77e-07	80	53.9138	40	32	204	C538754	unnamed protein product
Unigene1133	hypothetical protein VITISV_027773	204	gi|147794771|emb|CAN69146.1|hypothetical protein VITISV_027773 [Vitis vinifera]	CAN69146	7.21e-06	61.0169	48.1358	59	36	204	C538758	hypothetical protein VITISV_027773
Unigene1134	---NA---	204	No Blast Hit		NA	NA	NA	NA	NA	204	C538764	---NA---
Unigene1135	---NA---	204	No Blast Hit		NA	NA	NA	NA	NA	204	C538766	---NA---
Unigene1136	---NA---	204	No Blast Hit		NA	NA	NA	NA	NA	204	C538770	---NA---
Unigene1137	---NA---	204	No Blast Hit		NA	NA	NA	NA	NA	204	C538780	---NA---
Unigene1138	---NA---	204	No Blast Hit		NA	NA	NA	NA	NA	204	C538792	---NA---
Unigene1139	---NA---	204	No Blast Hit		NA	NA	NA	NA	NA	204	C538796	---NA---
Unigene1140	---NA---	204	No Blast Hit		NA	NA	NA	NA	NA	204	C538804	---NA---
Unigene1141	---NA---	204	No Blast Hit		NA	NA	NA	NA	NA	204	C538808	---NA---
Unigene1142	---NA---	204	No Blast Hit		NA	NA	NA	NA	NA	204	C538828	---NA---
Unigene1143	---NA---	204	No Blast Hit		NA	NA	NA	NA	NA	204	C538832	---NA---
Unigene1144	---NA---	204	No Blast Hit		NA	NA	NA	NA	NA	204	C538834	---NA---
Unigene1145	---NA---	204	No Blast Hit		NA	NA	NA	NA	NA	204	C538836	---NA---
Unigene1146	---NA---	204	No Blast Hit		NA	NA	NA	NA	NA	204	C538840	---NA---
Unigene1147	---NA---	204	No Blast Hit		NA	NA	NA	NA	NA	204	C538842	---NA---
Unigene1148	---NA---	204	No Blast Hit		NA	NA	NA	NA	NA	204	C538848	---NA---
Unigene1149	protein	204	gi|255563048|ref|XP_002522528.1|conserved hypothetical protein [Ricinus communis] gi|223538219|gb|EEF39828.1| conserved hypothetical protein [Ricinus communis]	XP_002522528, EEF39828	6.67e-11	70.1493	65.4698	67	47	204	C538858	protein
Unigene1150	---NA---	204	No Blast Hit		NA	NA	NA	NA	NA	204	C538870	---NA---
Unigene1151	---NA---	204	No Blast Hit		NA	NA	NA	NA	NA	204	C538882	---NA---
Unigene1152	---NA---	204	No Blast Hit		NA	NA	NA	NA	NA	204	C538884	---NA---
Unigene1153	---NA---	204	No Blast Hit		NA	NA	NA	NA	NA	204	C538898	---NA---
Unigene1154	---NA---	204	No Blast Hit		NA	NA	NA	NA	NA	204	C538920	---NA---
Unigene1155	---NA---	204	No Blast Hit		NA	NA	NA	NA	NA	204	C538926	---NA---
Unigene1156	---NA---	204	No Blast Hit		NA	NA	NA	NA	NA	204	C538928	---NA---
Unigene1157	---NA---	204	No Blast Hit		NA	NA	NA	NA	NA	204	C538948	---NA---
Unigene1158	---NA---	204	No Blast Hit		NA	NA	NA	NA	NA	204	C538954	---NA---
Unigene1159	---NA---	204	No Blast Hit		NA	NA	NA	NA	NA	204	C538960	---NA---
Unigene1160	kinase-like protein	204	gi|147797366|emb|CAN71437.1|hypothetical protein VITISV_039530 [Vitis vinifera]	CAN71437	1.83e-12	77.3585	68.9366	53	41	204	C538964	kinase-like protein	nucleic acid binding;transferase activity;DNA metabolic process
Unigene1161	---NA---	204	No Blast Hit		NA	NA	NA	NA	NA	204	C538980	---NA---
Unigene1162	---NA---	204	No Blast Hit		NA	NA	NA	NA	NA	204	C538982	---NA---
Unigene1163	---NA---	204	No Blast Hit		NA	NA	NA	NA	NA	204	C539002	---NA---
Unigene1164	---NA---	204	No Blast Hit		NA	NA	NA	NA	NA	204	C539006	---NA---
Unigene1165	---NA---	204	No Blast Hit		NA	NA	NA	NA	NA	204	C539008	---NA---
Unigene1166	---NA---	204	No Blast Hit		NA	NA	NA	NA	NA	204	C539016	---NA---
Unigene1167	hat family dimerization domain containing protein	204	gi|224115104|ref|XP_002332238.1|predicted protein [Populus trichocarpa] gi|222831851|gb|EEE70328.1| predicted protein [Populus trichocarpa]	XP_002332238, EEE70328	1.08e-15	83.3333	74.7146	54	45	204	C539022	hat family dimerization domain containing protein	membrane;binding
Unigene1168	---NA---	204	No Blast Hit		NA	NA	NA	NA	NA	204	C539026	---NA---
Unigene1169	---NA---	204	No Blast Hit		NA	NA	NA	NA	NA	204	C539028	---NA---
Unigene1170	---NA---	204	No Blast Hit		NA	NA	NA	NA	NA	204	C539040	---NA---
Unigene1171	---NA---	204	No Blast Hit		NA	NA	NA	NA	NA	204	C539042	---NA---
Unigene1172	---NA---	205	No Blast Hit		NA	NA	NA	NA	NA	205	C539050	---NA---
Unigene1173	---NA---	205	No Blast Hit		NA	NA	NA	NA	NA	205	C539052	---NA---
Unigene1174	---NA---	205	No Blast Hit		NA	NA	NA	NA	NA	205	C539054	---NA---
Unigene1175	---NA---	205	No Blast Hit		NA	NA	NA	NA	NA	205	C539060	---NA---
Unigene1176	---NA---	205	No Blast Hit		NA	NA	NA	NA	NA	205	C539076	---NA---
Unigene1177	---NA---	205	No Blast Hit		NA	NA	NA	NA	NA	205	C539120	---NA---
Unigene1178	---NA---	205	No Blast Hit		NA	NA	NA	NA	NA	205	C539122	---NA---
Unigene1179	---NA---	205	No Blast Hit		NA	NA	NA	NA	NA	205	C539130	---NA---
Unigene1180	---NA---	205	No Blast Hit		NA	NA	NA	NA	NA	205	C539132	---NA---
Unigene1181	---NA---	205	No Blast Hit		NA	NA	NA	NA	NA	205	C539140	---NA---
Unigene1182	---NA---	205	No Blast Hit		NA	NA	NA	NA	NA	205	C539142	---NA---
Unigene1183	---NA---	205	No Blast Hit		NA	NA	NA	NA	NA	205	C539144	---NA---
Unigene1184	---NA---	205	No Blast Hit		NA	NA	NA	NA	NA	205	C539154	---NA---
Unigene1185	---NA---	205	No Blast Hit		NA	NA	NA	NA	NA	205	C539162	---NA---
Unigene1186	nadp-dependent malic enzyme-like	205	gi|118176035|gb|ABK76314.1|NADP-dependent malic enzyme [Capsicum annuum]	ABK76314	7.4e-38	100	131.339	66	66	205	C539164	nadp-dependent malic enzyme-like	nucleotide binding;cytoplasm;catalytic activity;cellular process	ec:4.1.1.3-decarboxylase;ec:1.1.1.40-dehydrogenase (oxaloacetate-decarboxylating) (NADP+);ec:1.1.1.39-dehydrogenase (decarboxylating);ec:1.1.1.38-dehydrogenase (oxaloacetate-decarboxylating)	Pyruvate metabolismPyruvate metabolism;Carbon fixation in photosynthetic organismsPyruvate metabolism;Carbon fixation in photosynthetic organismsPyruvate metabolism
Unigene1187	serine-threonine protein plant-	205	gi|297737340|emb|CBI26541.3|unnamed protein product [Vitis vinifera]	CBI26541	6.55e-13	70.5882	70.8626	68	48	205	C539172	serine-threonine protein plant-	kinase activity
Unigene1188	hypothetical protein VITISV_041073	205	gi|147819777|emb|CAN76196.1|hypothetical protein VITISV_041073 [Vitis vinifera]	CAN76196	3.13e-23	85.0746	101.679	67	57	205	C539186	hypothetical protein VITISV_041073	nucleic acid binding;DNA metabolic process
Unigene1189	---NA---	205	No Blast Hit		NA	NA	NA	NA	NA	205	C539190	---NA---
Unigene1190	protein	205	gi|357438789|ref|XP_003589671.1|hypothetical protein MTR_1g034810 [Medicago truncatula] gi|355478719|gb|AES59922.1| hypothetical protein MTR_1g034810 [Medicago truncatula]	XP_003589671, AES59922	9.63e-15	82.3529	74.3294	51	42	205	C539192	protein	mitochondrion
Unigene1191	---NA---	205	No Blast Hit		NA	NA	NA	NA	NA	205	C539200	---NA---
Unigene1192	---NA---	205	No Blast Hit		NA	NA	NA	NA	NA	205	C539234	---NA---
Unigene1193	---NA---	205	No Blast Hit		NA	NA	NA	NA	NA	205	C539238	---NA---
Unigene1194	---NA---	205	No Blast Hit		NA	NA	NA	NA	NA	205	C539248	---NA---
Unigene1195	---NA---	205	No Blast Hit		NA	NA	NA	NA	NA	205	C539252	---NA---
Unigene1196	---NA---	205	No Blast Hit		NA	NA	NA	NA	NA	205	C539254	---NA---
Unigene1197	---NA---	205	No Blast Hit		NA	NA	NA	NA	NA	205	C539274	---NA---
Unigene1198	---NA---	205	No Blast Hit		NA	NA	NA	NA	NA	205	C539280	---NA---
Unigene1199	ac expressed	205	gi|242060394|ref|XP_002451486.1|hypothetical protein SORBIDRAFT_04g002725 [Sorghum bicolor] gi|241931317|gb|EES04462.1| hypothetical protein SORBIDRAFT_04g002725 [Sorghum bicolor]	XP_002451486, EES04462	5.61e-13	70.1493	71.2478	67	47	205	C539298	ac expressed	cytoplasm;binding
Unigene1200	---NA---	205	No Blast Hit		NA	NA	NA	NA	NA	205	C539300	---NA---
Unigene1201	---NA---	205	No Blast Hit		NA	NA	NA	NA	NA	205	C539304	---NA---
Unigene1202	---NA---	205	No Blast Hit		NA	NA	NA	NA	NA	205	C539326	---NA---
Unigene1203	---NA---	205	No Blast Hit		NA	NA	NA	NA	NA	205	C539336	---NA---
Unigene1204	rubisco activase	205	gi|3687652|gb|AAC62207.1|rubisco activase precursor [Datisca glomerata]	AAC62207	2.92e-38	97.0149	139.813	67	65	205	C539348	rubisco activase	nucleotide binding;plastid
Unigene1205	---NA---	205	No Blast Hit		NA	NA	NA	NA	NA	205	C539350	---NA---
Unigene1206	---NA---	205	No Blast Hit		NA	NA	NA	NA	NA	205	C539368	---NA---
Unigene1207	---NA---	205	No Blast Hit		NA	NA	NA	NA	NA	205	C539388	---NA---
Unigene1208	---NA---	205	No Blast Hit		NA	NA	NA	NA	NA	205	C539402	---NA---
Unigene1209	---NA---	205	No Blast Hit		NA	NA	NA	NA	NA	205	C539418	---NA---
Unigene1210	---NA---	205	No Blast Hit		NA	NA	NA	NA	NA	205	C539428	---NA---
Unigene1211	---NA---	205	No Blast Hit		NA	NA	NA	NA	NA	205	C539434	---NA---
Unigene1212	chymotrypsin-like elastase family member 2a-like	205	gi|391332683|ref|XP_003740761.1|PREDICTED: chymotrypsin-like elastase family member 2A-like [Metaseiulus occidentalis]	XP_003740761	4.74e-21	78.5714	91.6633	70	55	205	C539436	chymotrypsin-like elastase family member 2a-like
Unigene1213	---NA---	205	No Blast Hit		NA	NA	NA	NA	NA	205	C539440	---NA---
Unigene1214	---NA---	205	No Blast Hit		NA	NA	NA	NA	NA	205	C539446	---NA---
Unigene1215	---NA---	205	No Blast Hit		NA	NA	NA	NA	NA	205	C539460	---NA---
Unigene1216	---NA---	205	No Blast Hit		NA	NA	NA	NA	NA	205	C539462	---NA---
Unigene1217	---NA---	205	No Blast Hit		NA	NA	NA	NA	NA	205	C539466	---NA---
Unigene1218	---NA---	205	No Blast Hit		NA	NA	NA	NA	NA	205	C539470	---NA---
Unigene1219	nbs-lrr class disease resistance protein	205	gi|352090543|gb|AEQ61806.1|NBS-LRR class disease resistance protein [Sesamum indicum]	AEQ61806	5.5e-08	66.6667	54.6842	54	36	205	C539482	nbs-lrr class disease resistance protein
Unigene1220	---NA---	205	No Blast Hit		NA	NA	NA	NA	NA	205	C539484	---NA---
Unigene1221	---NA---	205	No Blast Hit		NA	NA	NA	NA	NA	205	C539488	---NA---
Unigene1222	---NA---	205	No Blast Hit		NA	NA	NA	NA	NA	205	C539490	---NA---
Unigene1223	---NA---	205	No Blast Hit		NA	NA	NA	NA	NA	205	C539492	---NA---
Unigene1224	---NA---	205	No Blast Hit		NA	NA	NA	NA	NA	205	C539506	---NA---
Unigene1225	---NA---	205	No Blast Hit		NA	NA	NA	NA	NA	205	C539508	---NA---
Unigene1226	---NA---	205	No Blast Hit		NA	NA	NA	NA	NA	205	C539530	---NA---
Unigene1227	---NA---	205	No Blast Hit		NA	NA	NA	NA	NA	205	C539532	---NA---
Unigene1228	hypothetical protein VITISV_000400	205	gi|147773559|emb|CAN63276.1|hypothetical protein VITISV_000400 [Vitis vinifera]	CAN63276	1.35e-22	83.5821	99.3673	67	56	205	C539536	hypothetical protein VITISV_000400	nucleus;DNA binding;protein metabolic process;DNA metabolic process;hydrolase activity	ec:3.4.23
Unigene1229	---NA---	205	No Blast Hit		NA	NA	NA	NA	NA	205	C539544	---NA---
Unigene1230	---NA---	205	No Blast Hit		NA	NA	NA	NA	NA	205	C539578	---NA---
Unigene1231	tmv resistance protein n	205	gi|357517699|ref|XP_003629138.1|TMV resistance protein N [Medicago truncatula] gi|355523160|gb|AET03614.1| TMV resistance protein N [Medicago truncatula]	XP_003629138, AET03614	3.02e-07	64.1791	55.4546	67	43	205	C539592	tmv resistance protein n
Unigene1232	---NA---	205	No Blast Hit		NA	NA	NA	NA	NA	205	C539600	---NA---
Unigene1233	---NA---	205	No Blast Hit		NA	NA	NA	NA	NA	205	C539608	---NA---
Unigene1234	protein	205	gi|224144906|ref|XP_002336184.1|predicted protein [Populus trichocarpa] gi|222831976|gb|EEE70453.1| predicted protein [Populus trichocarpa]	XP_002336184, EEE70453	5.03e-24	80.597	99.3673	67	54	205	C539616	protein	catalytic activity;binding
Unigene1235	hypothetical protein VITISV_011028	205	gi|147864000|emb|CAN78795.1|hypothetical protein VITISV_011028 [Vitis vinifera]	CAN78795	1.4e-14	80.4878	69.707	41	33	205	C539618	hypothetical protein VITISV_011028	DNA binding;nuclease activity;DNA metabolic process;intracellular;response to stress
Unigene1236	---NA---	205	No Blast Hit		NA	NA	NA	NA	NA	205	C539620	---NA---
Unigene1237	---NA---	205	No Blast Hit		NA	NA	NA	NA	NA	205	C539648	---NA---
Unigene1238	---NA---	205	No Blast Hit		NA	NA	NA	NA	NA	205	C539650	---NA---
Unigene1239	---NA---	205	No Blast Hit		NA	NA	NA	NA	NA	205	C539652	---NA---
Unigene1240	---NA---	205	No Blast Hit		NA	NA	NA	NA	NA	205	C539654	---NA---
Unigene1241	---NA---	205	No Blast Hit		NA	NA	NA	NA	NA	205	C539660	---NA---
Unigene1242	---NA---	205	No Blast Hit		NA	NA	NA	NA	NA	205	C539668	---NA---
Unigene1243	---NA---	205	No Blast Hit		NA	NA	NA	NA	NA	205	C539682	---NA---
Unigene1244	---NA---	205	No Blast Hit		NA	NA	NA	NA	NA	205	C539684	---NA---
Unigene1245	---NA---	205	No Blast Hit		NA	NA	NA	NA	NA	205	C539696	---NA---
Unigene1246	---NA---	205	No Blast Hit		NA	NA	NA	NA	NA	205	C539698	---NA---
Unigene1247	---NA---	205	No Blast Hit		NA	NA	NA	NA	NA	205	C539702	---NA---
Unigene1248	---NA---	205	No Blast Hit		NA	NA	NA	NA	NA	205	C539710	---NA---
Unigene1249	---NA---	205	No Blast Hit		NA	NA	NA	NA	NA	205	C539712	---NA---
Unigene1250	---NA---	205	No Blast Hit		NA	NA	NA	NA	NA	205	C539730	---NA---
Unigene1251	---NA---	205	No Blast Hit		NA	NA	NA	NA	NA	205	C539732	---NA---
Unigene1252	---NA---	205	No Blast Hit		NA	NA	NA	NA	NA	205	C539750	---NA---
Unigene1253	---NA---	205	No Blast Hit		NA	NA	NA	NA	NA	205	C539752	---NA---
Unigene1254	---NA---	205	No Blast Hit		NA	NA	NA	NA	NA	205	C539754	---NA---
Unigene1255	---NA---	205	No Blast Hit		NA	NA	NA	NA	NA	205	C539758	---NA---
Unigene1256	---NA---	205	No Blast Hit		NA	NA	NA	NA	NA	205	C539764	---NA---
Unigene1257	---NA---	205	No Blast Hit		NA	NA	NA	NA	NA	205	C539766	---NA---
Unigene1258	---NA---	205	No Blast Hit		NA	NA	NA	NA	NA	205	C539772	---NA---
Unigene1259	---NA---	205	No Blast Hit		NA	NA	NA	NA	NA	205	C539776	---NA---
Unigene1260	---NA---	205	No Blast Hit		NA	NA	NA	NA	NA	205	C539780	---NA---
Unigene1261	hydroxycinnamoyl-coenzyme a shikimate quinate hydroxycinnamoyltransferase-like	205	gi|381141806|gb|AFF57840.1|hydroxycinnamoyl-coenzyme A shikimate/quinate hydroxycinnamoyltransferase 2 [Pyrus x bretschneideri]	AFF57840	2.34e-20	77.1429	91.6633	70	54	205	C539782	hydroxycinnamoyl-coenzyme a shikimate quinate hydroxycinnamoyltransferase-like	cytoplasm;multicellular organismal development;cellular component organization;anatomical structure morphogenesis;biosynthetic process;transferase activity
Unigene1262	---NA---	205	No Blast Hit		NA	NA	NA	NA	NA	205	C539786	---NA---
Unigene1263	---NA---	205	No Blast Hit		NA	NA	NA	NA	NA	205	C539792	---NA---
Unigene1264	sulfotransferase family protein	205	gi|224120802|ref|XP_002330955.1|predicted protein [Populus trichocarpa] gi|222873149|gb|EEF10280.1| predicted protein [Populus trichocarpa]	XP_002330955, EEF10280	4.48e-10	71.6981	62.003	53	38	205	C539810	sulfotransferase family protein
Unigene1265	---NA---	205	No Blast Hit		NA	NA	NA	NA	NA	205	C539820	---NA---
Unigene1266	hypothetical protein VITISV_010061	205	gi|147790936|emb|CAN77234.1|hypothetical protein VITISV_010061 [Vitis vinifera]	CAN77234	1.34e-12	66.1538	71.2478	65	43	205	C539822	hypothetical protein VITISV_010061	catalytic activity;binding;nucleobase-containing compound metabolic process
Unigene1267	---NA---	205	No Blast Hit		NA	NA	NA	NA	NA	205	C539824	---NA---
Unigene1268	---NA---	205	No Blast Hit		NA	NA	NA	NA	NA	205	C539844	---NA---
Unigene1269	---NA---	205	No Blast Hit		NA	NA	NA	NA	NA	205	C539848	---NA---
Unigene1270	---NA---	205	No Blast Hit		NA	NA	NA	NA	NA	205	C539854	---NA---
Unigene1271	---NA---	205	No Blast Hit		NA	NA	NA	NA	NA	205	C539856	---NA---
Unigene1272	retrotransposon expressed	205	gi|147791601|emb|CAN61929.1|hypothetical protein VITISV_014855 [Vitis vinifera]	CAN61929	5.46e-13	69.697	72.0182	66	46	205	C539864	retrotransposon expressed	binding
Unigene1273	---NA---	205	No Blast Hit		NA	NA	NA	NA	NA	205	C539868	---NA---
Unigene1274	---NA---	205	No Blast Hit		NA	NA	NA	NA	NA	205	C539878	---NA---
Unigene1275	---NA---	205	No Blast Hit		NA	NA	NA	NA	NA	205	C539882	---NA---
Unigene1276	---NA---	205	No Blast Hit		NA	NA	NA	NA	NA	205	C539898	---NA---
Unigene1277	protein srg1	205	gi|225429025|ref|XP_002267639.1|PREDICTED: probable 2-oxoglutarate/Fe(II)-dependent dioxygenase-like [Vitis vinifera]	XP_002267639	1.12e-16	69.697	80.1073	66	46	205	C539900	protein srg1	cytoplasm;catalytic activity;biosynthetic process	ec:1.14.11
Unigene1278	---NA---	205	No Blast Hit		NA	NA	NA	NA	NA	205	C539904	---NA---
Unigene1279	---NA---	205	No Blast Hit		NA	NA	NA	NA	NA	205	C539910	---NA---
Unigene1280	---NA---	205	No Blast Hit		NA	NA	NA	NA	NA	205	C539916	---NA---
Unigene1281	---NA---	205	No Blast Hit		NA	NA	NA	NA	NA	205	C539924	---NA---
Unigene1282	---NA---	205	No Blast Hit		NA	NA	NA	NA	NA	205	C539928	---NA---
Unigene1283	---NA---	205	No Blast Hit		NA	NA	NA	NA	NA	205	C539930	---NA---
Unigene1284	phenylalanine ammonia-lyase	205	gi|169642807|emb|CAL91171.1|phenylalanine ammonia-lyase 2 [Cynara cardunculus var. scolymus]	CAL91171	2.55e-41	100	147.902	68	68	205	C539944	phenylalanine ammonia-lyase	secondary metabolic process;cytoplasm;catalytic activity;catabolic process;biosynthetic process;cellular process	ec:4.3.1.25-ammonia-lyase;ec:4.3.1.24-ammonia-lyase	Phenylpropanoid biosynthesis;Phenylalanine metabolismPhenylpropanoid biosynthesis;Phenylalanine metabolism
Unigene1285	---NA---	205	No Blast Hit		NA	NA	NA	NA	NA	205	C539948	---NA---
Unigene1286	---NA---	205	No Blast Hit		NA	NA	NA	NA	NA	205	C539954	---NA---
Unigene1287	predicted protein	205	gi|224057808|ref|XP_002299334.1|predicted protein [Populus trichocarpa] gi|222846592|gb|EEE84139.1| predicted protein [Populus trichocarpa]	XP_002299334, EEE84139	1.55e-06	55.9322	51.6026	59	33	205	C539964	predicted protein
Unigene1288	---NA---	205	No Blast Hit		NA	NA	NA	NA	NA	205	C539972	---NA---
Unigene1289	---NA---	205	No Blast Hit		NA	NA	NA	NA	NA	205	C539974	---NA---
Unigene1290	---NA---	205	No Blast Hit		NA	NA	NA	NA	NA	205	C539984	---NA---
Unigene1291	---NA---	205	No Blast Hit		NA	NA	NA	NA	NA	205	C539986	---NA---
Unigene1292	---NA---	205	No Blast Hit		NA	NA	NA	NA	NA	205	C539990	---NA---
Unigene1293	---NA---	205	No Blast Hit		NA	NA	NA	NA	NA	205	C539998	---NA---
Unigene1294	---NA---	205	No Blast Hit		NA	NA	NA	NA	NA	205	C540010	---NA---
Unigene1295	---NA---	205	No Blast Hit		NA	NA	NA	NA	NA	205	C540012	---NA---
Unigene1296	---NA---	205	No Blast Hit		NA	NA	NA	NA	NA	205	C540024	---NA---
Unigene1297	---NA---	205	No Blast Hit		NA	NA	NA	NA	NA	205	C540026	---NA---
Unigene1298	low quality protein: ribonuclease h protein at1g65750-like	205	gi|255577624|ref|XP_002529689.1|conserved hypothetical protein [Ricinus communis] gi|223530837|gb|EEF32700.1| conserved hypothetical protein [Ricinus communis]	XP_002529689, EEF32700	2.08e-11	64.6154	63.5438	65	42	205	C540034	low quality protein: ribonuclease h protein at1g65750-like
Unigene1299	---NA---	205	No Blast Hit		NA	NA	NA	NA	NA	205	C540044	---NA---
Unigene1300	---NA---	205	No Blast Hit		NA	NA	NA	NA	NA	205	C540046	---NA---
Unigene1301	---NA---	205	No Blast Hit		NA	NA	NA	NA	NA	205	C540050	---NA---
Unigene1302	---NA---	205	No Blast Hit		NA	NA	NA	NA	NA	205	C540060	---NA---
Unigene1303	---NA---	205	No Blast Hit		NA	NA	NA	NA	NA	205	C540068	---NA---
Unigene1304	---NA---	205	No Blast Hit		NA	NA	NA	NA	NA	205	C540072	---NA---
Unigene1305	---NA---	205	No Blast Hit		NA	NA	NA	NA	NA	205	C540074	---NA---
Unigene1306	---NA---	205	No Blast Hit		NA	NA	NA	NA	NA	205	C540084	---NA---
Unigene1307	---NA---	205	No Blast Hit		NA	NA	NA	NA	NA	205	C540086	---NA---
Unigene1308	---NA---	205	No Blast Hit		NA	NA	NA	NA	NA	205	C540088	---NA---
Unigene1309	---NA---	205	No Blast Hit		NA	NA	NA	NA	NA	205	C540100	---NA---
Unigene1310	---NA---	205	No Blast Hit		NA	NA	NA	NA	NA	205	C540112	---NA---
Unigene1311	---NA---	205	No Blast Hit		NA	NA	NA	NA	NA	205	C540124	---NA---
Unigene1312	---NA---	205	No Blast Hit		NA	NA	NA	NA	NA	205	C540128	---NA---
Unigene1313	---NA---	205	No Blast Hit		NA	NA	NA	NA	NA	205	C540138	---NA---
Unigene1314	---NA---	205	No Blast Hit		NA	NA	NA	NA	NA	205	C540140	---NA---
Unigene1315	---NA---	205	No Blast Hit		NA	NA	NA	NA	NA	205	C540158	---NA---
Unigene1316	---NA---	205	No Blast Hit		NA	NA	NA	NA	NA	205	C540180	---NA---
Unigene1317	---NA---	205	No Blast Hit		NA	NA	NA	NA	NA	205	C540186	---NA---
Unigene1318	---NA---	205	No Blast Hit		NA	NA	NA	NA	NA	205	C540202	---NA---
Unigene1319	protein	205	gi|224107713|ref|XP_002333475.1|predicted protein [Populus trichocarpa] gi|222836975|gb|EEE75368.1| predicted protein [Populus trichocarpa]	XP_002333475, EEE75368	2.06e-32	92.6471	120.168	68	63	205	C540220	protein	nucleotide binding;response to biotic stimulus;response to external stimulus;membrane;cellular protein modification process;carbohydrate binding;signal transducer activity;kinase activity;intracellular	ec:2.7.11;ec:2.7.11.25
Unigene1320	---NA---	205	No Blast Hit		NA	NA	NA	NA	NA	205	C540230	---NA---
Unigene1321	60s ribosomal protein	205	gi|147839223|emb|CAN65685.1|hypothetical protein VITISV_022459 [Vitis vinifera]	CAN65685	1.15e-30	100	115.546	59	59	205	C540232	60s ribosomal protein	RNA binding;structural molecule activity;cytosol;ribosome;vacuole;nucleobase-containing compound metabolic process;plasma membrane;plastid;translation
Unigene1322	---NA---	205	No Blast Hit		NA	NA	NA	NA	NA	205	C540236	---NA---
Unigene1323	hypothetical protein VITISV_029284	205	gi|147841445|emb|CAN62411.1|hypothetical protein VITISV_029284 [Vitis vinifera]	CAN62411	1.06e-16	75	82.4185	68	51	205	C540246	hypothetical protein VITISV_029284	nucleic acid binding;nucleobase-containing compound metabolic process
Unigene1324	---NA---	205	No Blast Hit		NA	NA	NA	NA	NA	205	C540252	---NA---
Unigene1325	---NA---	205	No Blast Hit		NA	NA	NA	NA	NA	205	C540254	---NA---
Unigene1326	---NA---	205	No Blast Hit		NA	NA	NA	NA	NA	205	C540258	---NA---
Unigene1327	---NA---	205	No Blast Hit		NA	NA	NA	NA	NA	205	C540264	---NA---
Unigene1328	---NA---	205	No Blast Hit		NA	NA	NA	NA	NA	205	C540272	---NA---
Unigene1329	---NA---	205	No Blast Hit		NA	NA	NA	NA	NA	205	C540280	---NA---
Unigene1330	---NA---	205	No Blast Hit		NA	NA	NA	NA	NA	205	C540282	---NA---
Unigene1331	---NA---	205	No Blast Hit		NA	NA	NA	NA	NA	205	C540284	---NA---
Unigene1332	---NA---	205	No Blast Hit		NA	NA	NA	NA	NA	205	C540292	---NA---
Unigene1333	---NA---	205	No Blast Hit		NA	NA	NA	NA	NA	205	C540300	---NA---
Unigene1334	---NA---	205	No Blast Hit		NA	NA	NA	NA	NA	205	C540312	---NA---
Unigene1335	---NA---	205	No Blast Hit		NA	NA	NA	NA	NA	205	C540314	---NA---
Unigene1336	atp binding	205	gi|255543747|ref|XP_002512936.1|ATP binding protein, putative [Ricinus communis] gi|223547947|gb|EEF49439.1| ATP binding protein, putative [Ricinus communis]	XP_002512936, EEF49439	4.15e-30	93.8462	118.627	65	61	205	C540322	atp binding	signal transduction;endoplasmic reticulum;biosynthetic process;plasma membrane;response to stress;nucleotide binding;response to biotic stimulus;response to abiotic stimulus;protein binding;cell death;response to external stimulus;mitochondrion;response to endogenous stimulus;hydrolase activity	ec:3.6.1.3-adenylpyrophosphatase	Purine metabolism
Unigene1337	---NA---	205	No Blast Hit		NA	NA	NA	NA	NA	205	C540332	---NA---
Unigene1338	---NA---	206	No Blast Hit		NA	NA	NA	NA	NA	206	C540338	---NA---
Unigene1339	---NA---	206	No Blast Hit		NA	NA	NA	NA	NA	206	C540348	---NA---
Unigene1340	---NA---	206	No Blast Hit		NA	NA	NA	NA	NA	206	C540350	---NA---
Unigene1341	---NA---	206	No Blast Hit		NA	NA	NA	NA	NA	206	C540364	---NA---
Unigene1342	---NA---	206	No Blast Hit		NA	NA	NA	NA	NA	206	C540366	---NA---
Unigene1343	---NA---	206	No Blast Hit		NA	NA	NA	NA	NA	206	C540374	---NA---
Unigene1344	---NA---	206	No Blast Hit		NA	NA	NA	NA	NA	206	C540388	---NA---
Unigene1345	---NA---	206	No Blast Hit		NA	NA	NA	NA	NA	206	C540390	---NA---
Unigene1346	---NA---	206	No Blast Hit		NA	NA	NA	NA	NA	206	C540398	---NA---
Unigene1347	---NA---	206	No Blast Hit		NA	NA	NA	NA	NA	206	C540404	---NA---
Unigene1348	---NA---	206	No Blast Hit		NA	NA	NA	NA	NA	206	C540406	---NA---
Unigene1349	---NA---	206	No Blast Hit		NA	NA	NA	NA	NA	206	C540420	---NA---
Unigene1350	---NA---	206	No Blast Hit		NA	NA	NA	NA	NA	206	C540428	---NA---
Unigene1351	---NA---	206	No Blast Hit		NA	NA	NA	NA	NA	206	C540446	---NA---
Unigene1352	---NA---	206	No Blast Hit		NA	NA	NA	NA	NA	206	C540450	---NA---
Unigene1353	---NA---	206	No Blast Hit		NA	NA	NA	NA	NA	206	C540452	---NA---
Unigene1354	---NA---	206	No Blast Hit		NA	NA	NA	NA	NA	206	C540458	---NA---
Unigene1355	---NA---	206	No Blast Hit		NA	NA	NA	NA	NA	206	C540466	---NA---
Unigene1356	transparent testa 12	206	gi|297737740|emb|CBI26941.3|unnamed protein product [Vitis vinifera]	CBI26941	1.05e-21	79.1045	95.1301	67	53	206	C540468	transparent testa 12	membrane;transporter activity;cellular process
Unigene1357	---NA---	206	No Blast Hit		NA	NA	NA	NA	NA	206	C540490	---NA---
Unigene1358	---NA---	206	No Blast Hit		NA	NA	NA	NA	NA	206	C540492	---NA---
Unigene1359	---NA---	206	No Blast Hit		NA	NA	NA	NA	NA	206	C540498	---NA---
Unigene1360	cytochrome p450	206	gi|302142402|emb|CBI19605.3|unnamed protein product [Vitis vinifera]	CBI19605	4.11e-19	77.9412	85.1149	68	53	206	C540510	cytochrome p450	catalytic activity;binding
Unigene1361	---NA---	206	No Blast Hit		NA	NA	NA	NA	NA	206	C540520	---NA---
Unigene1362	---NA---	206	No Blast Hit		NA	NA	NA	NA	NA	206	C540524	---NA---
Unigene1363	---NA---	206	No Blast Hit		NA	NA	NA	NA	NA	206	C540526	---NA---
Unigene1364	af478379_1gag-pol polyprotein	206	gi|147838854|emb|CAN63534.1|hypothetical protein VITISV_001206 [Vitis vinifera]	CAN63534	1.82e-20	79.1045	93.5893	67	53	206	C540528	af478379_1gag-pol polyprotein	nucleic acid binding;DNA metabolic process
Unigene1365	---NA---	206	No Blast Hit		NA	NA	NA	NA	NA	206	C540530	---NA---
Unigene1366	---NA---	206	No Blast Hit		NA	NA	NA	NA	NA	206	C540542	---NA---
Unigene1367	---NA---	206	No Blast Hit		NA	NA	NA	NA	NA	206	C540562	---NA---
Unigene1368	---NA---	206	No Blast Hit		NA	NA	NA	NA	NA	206	C540570	---NA---
Unigene1369	---NA---	206	No Blast Hit		NA	NA	NA	NA	NA	206	C540604	---NA---
Unigene1370	---NA---	206	No Blast Hit		NA	NA	NA	NA	NA	206	C540608	---NA---
Unigene1371	---NA---	206	No Blast Hit		NA	NA	NA	NA	NA	206	C540630	---NA---
Unigene1372	---NA---	206	No Blast Hit		NA	NA	NA	NA	NA	206	C540646	---NA---
Unigene1373	---NA---	206	No Blast Hit		NA	NA	NA	NA	NA	206	C540650	---NA---
Unigene1374	---NA---	206	No Blast Hit		NA	NA	NA	NA	NA	206	C540658	---NA---
Unigene1375	---NA---	206	No Blast Hit		NA	NA	NA	NA	NA	206	C540662	---NA---
Unigene1376	---NA---	206	No Blast Hit		NA	NA	NA	NA	NA	206	C540670	---NA---
Unigene1377	tmv resistance protein n-like	206	gi|15787901|gb|AAL07542.1|resistance gene analog NBS7 [Helianthus annuus]	AAL07542	2.13e-26	84.8485	105.916	66	56	206	C540682	tmv resistance protein n-like	nucleotide binding;signal transduction
Unigene1378	hypothetical protein VITISV_020318	206	gi|147769722|emb|CAN69702.1|hypothetical protein VITISV_020318 [Vitis vinifera]	CAN69702	1.44e-21	77.2727	96.6709	66	51	206	C540688	hypothetical protein VITISV_020318	protein metabolic process;transferase activity;binding;cellular process
Unigene1379	---NA---	206	No Blast Hit		NA	NA	NA	NA	NA	206	C540690	---NA---
Unigene1380	---NA---	206	No Blast Hit		NA	NA	NA	NA	NA	206	C540706	---NA---
Unigene1381	---NA---	206	No Blast Hit		NA	NA	NA	NA	NA	206	C540708	---NA---
Unigene1382	---NA---	206	No Blast Hit		NA	NA	NA	NA	NA	206	C540734	---NA---
Unigene1383	---NA---	206	No Blast Hit		NA	NA	NA	NA	NA	206	C540742	---NA---
Unigene1384	---NA---	206	No Blast Hit		NA	NA	NA	NA	NA	206	C540774	---NA---
Unigene1385	---NA---	206	No Blast Hit		NA	NA	NA	NA	NA	206	C540788	---NA---
Unigene1386	---NA---	206	No Blast Hit		NA	NA	NA	NA	NA	206	C540790	---NA---
Unigene1387	---NA---	206	No Blast Hit		NA	NA	NA	NA	NA	206	C540794	---NA---
Unigene1388	---NA---	206	No Blast Hit		NA	NA	NA	NA	NA	206	C540800	---NA---
Unigene1389	---NA---	206	No Blast Hit		NA	NA	NA	NA	NA	206	C540804	---NA---
Unigene1390	---NA---	206	No Blast Hit		NA	NA	NA	NA	NA	206	C540810	---NA---
Unigene1391	---NA---	206	No Blast Hit		NA	NA	NA	NA	NA	206	C540816	---NA---
Unigene1392	---NA---	206	No Blast Hit		NA	NA	NA	NA	NA	206	C540824	---NA---
Unigene1393	---NA---	206	No Blast Hit		NA	NA	NA	NA	NA	206	C540832	---NA---
Unigene1394	---NA---	206	No Blast Hit		NA	NA	NA	NA	NA	206	C540838	---NA---
Unigene1395	---NA---	206	No Blast Hit		NA	NA	NA	NA	NA	206	C540840	---NA---
Unigene1396	---NA---	206	No Blast Hit		NA	NA	NA	NA	NA	206	C540846	---NA---
Unigene1397	---NA---	206	No Blast Hit		NA	NA	NA	NA	NA	206	C540854	---NA---
Unigene1398	---NA---	206	No Blast Hit		NA	NA	NA	NA	NA	206	C540874	---NA---
Unigene1399	---NA---	206	No Blast Hit		NA	NA	NA	NA	NA	206	C540882	---NA---
Unigene1400	---NA---	206	No Blast Hit		NA	NA	NA	NA	NA	206	C540890	---NA---
Unigene1401	---NA---	206	No Blast Hit		NA	NA	NA	NA	NA	206	C540896	---NA---
Unigene1402	reverse transcriptase	206	gi|6942273|gb|AAF32385.1|AF223318_1reverse transcriptase [Ipomoea batatas] gi|7340084|gb|AAF61076.1|AF223328_1 reverse transcriptase [Ipomoea batatas]	AAF32385, AAF61076	1.67e-19	80.7018	83.5741	57	46	206	C540918	reverse transcriptase	nucleic acid binding;biosynthetic process;transferase activity;DNA metabolic process	ec:2.7.7.49
Unigene1403	low quality protein: cell wall-associated hydrolase	206	gi|237702455|ref|ZP_04532936.1|LOW QUALITY PROTEIN: cell wall-associated hydrolase [Escherichia sp. 3_2_53FAA] gi|226903369|gb|EEH89628.1| LOW QUALITY PROTEIN: cell wall-associated hydrolase [Escherichia sp. 3_2_53FAA]	ZP_04532936, EEH89628	1.24e-22	79.4118	93.9745	68	54	206	C540920	low quality protein: cell wall-associated hydrolase
Unigene1404	---NA---	206	No Blast Hit		NA	NA	NA	NA	NA	206	C540924	---NA---
Unigene1405	---NA---	206	No Blast Hit		NA	NA	NA	NA	NA	206	C540932	---NA---
Unigene1406	---NA---	206	No Blast Hit		NA	NA	NA	NA	NA	206	C540936	---NA---
Unigene1407	---NA---	206	No Blast Hit		NA	NA	NA	NA	NA	206	C540946	---NA---
Unigene1408	---NA---	206	No Blast Hit		NA	NA	NA	NA	NA	206	C540956	---NA---
Unigene1409	---NA---	206	No Blast Hit		NA	NA	NA	NA	NA	206	C540970	---NA---
Unigene1410	hypothetical protein VITISV_000485	206	gi|147844192|emb|CAN82685.1|hypothetical protein VITISV_000485 [Vitis vinifera]	CAN82685	5.52e-18	75	86.6557	60	45	206	C540978	hypothetical protein VITISV_000485	nucleotide binding;nucleic acid binding;membrane;nucleobase-containing compound metabolic process;intracellular;hydrolase activity
Unigene1411	---NA---	206	No Blast Hit		NA	NA	NA	NA	NA	206	C540986	---NA---
Unigene1412	---NA---	206	No Blast Hit		NA	NA	NA	NA	NA	206	C540992	---NA---
Unigene1413	---NA---	206	No Blast Hit		NA	NA	NA	NA	NA	206	C540996	---NA---
Unigene1414	---NA---	206	No Blast Hit		NA	NA	NA	NA	NA	206	C541006	---NA---
Unigene1415	---NA---	206	No Blast Hit		NA	NA	NA	NA	NA	206	C541016	---NA---
Unigene1416	---NA---	206	No Blast Hit		NA	NA	NA	NA	NA	206	C541022	---NA---
Unigene1417	---NA---	206	No Blast Hit		NA	NA	NA	NA	NA	206	C541028	---NA---
Unigene1418	---NA---	206	No Blast Hit		NA	NA	NA	NA	NA	206	C541036	---NA---
Unigene1419	---NA---	206	No Blast Hit		NA	NA	NA	NA	NA	206	C541042	---NA---
Unigene1420	---NA---	206	No Blast Hit		NA	NA	NA	NA	NA	206	C541046	---NA---
Unigene1421	---NA---	206	No Blast Hit		NA	NA	NA	NA	NA	206	C541088	---NA---
Unigene1422	---NA---	206	No Blast Hit		NA	NA	NA	NA	NA	206	C541098	---NA---
Unigene1423	---NA---	206	No Blast Hit		NA	NA	NA	NA	NA	206	C541104	---NA---
Unigene1424	---NA---	206	No Blast Hit		NA	NA	NA	NA	NA	206	C541112	---NA---
Unigene1425	---NA---	206	No Blast Hit		NA	NA	NA	NA	NA	206	C541116	---NA---
Unigene1426	---NA---	206	No Blast Hit		NA	NA	NA	NA	NA	206	C541124	---NA---
Unigene1427	---NA---	206	No Blast Hit		NA	NA	NA	NA	NA	206	C541140	---NA---
Unigene1428	homeobox-leucine zipper protein athb-15	206	gi|147792360|emb|CAN65768.1|hypothetical protein VITISV_018803 [Vitis vinifera]	CAN65768	1.82e-22	100	98.9821	45	45	206	C541152	homeobox-leucine zipper protein athb-15	cell communication;response to extracellular stimulus;lipid binding;anatomical structure morphogenesis;biosynthetic process;nucleobase-containing compound metabolic process;response to stress;growth;nucleus;DNA binding;transcription factor activity, sequence-specific DNA binding;flower development;cellular component organization;cell differentiation
Unigene1429	---NA---	206	No Blast Hit		NA	NA	NA	NA	NA	206	C541154	---NA---
Unigene1430	f-box family	206	gi|255545408|ref|XP_002513764.1|conserved hypothetical protein [Ricinus communis] gi|223546850|gb|EEF48347.1| conserved hypothetical protein [Ricinus communis]	XP_002513764, EEF48347	4.46e-10	70.3125	62.003	64	45	206	C541170	f-box family
Unigene1431	---NA---	206	No Blast Hit		NA	NA	NA	NA	NA	206	C541178	---NA---
Unigene1432	---NA---	206	No Blast Hit		NA	NA	NA	NA	NA	206	C541182	---NA---
Unigene1433	---NA---	206	No Blast Hit		NA	NA	NA	NA	NA	206	C541184	---NA---
Unigene1434	---NA---	206	No Blast Hit		NA	NA	NA	NA	NA	206	C541188	---NA---
Unigene1435	---NA---	206	No Blast Hit		NA	NA	NA	NA	NA	206	C541190	---NA---
Unigene1436	low quality protein: myrcene chloroplastic-like	206	gi|147777589|emb|CAN62729.1|hypothetical protein VITISV_003091 [Vitis vinifera]	CAN62729	4.22e-30	86.7647	119.398	68	59	206	C541196	low quality protein: myrcene chloroplastic-like	catalytic activity;lipid metabolic process;biosynthetic process;binding;cellular process
Unigene1437	---NA---	206	No Blast Hit		NA	NA	NA	NA	NA	206	C541200	---NA---
Unigene1438	p700 apoprotein a1 of photosystem i	206	gi|115349981|ref|YP_764426.1|P700 apoprotein A1 of photosystem I [Stigeoclonium helveticum] gi|122165122|sp|Q06SE0.1|PSAA_STIHE RecName: Full=Photosystem I P700 chlorophyll a apoprotein A1; AltName: Full=PSI-A; AltName: Full=PsaA gi|98990195|gb|ABF60162.1| P700 apoprotein A1 of photosystem I [Stigeoclonium helveticum]	YP_764426, Q06SE0, ABF60162	3.45e-06	68.0851	51.9878	47	32	206	C541202	p700 apoprotein a1 of photosystem i
Unigene1439	---NA---	206	No Blast Hit		NA	NA	NA	NA	NA	206	C541212	---NA---
Unigene1440	---NA---	206	No Blast Hit		NA	NA	NA	NA	NA	206	C541214	---NA---
Unigene1441	---NA---	206	No Blast Hit		NA	NA	NA	NA	NA	206	C541218	---NA---
Unigene1442	---NA---	206	No Blast Hit		NA	NA	NA	NA	NA	206	C541230	---NA---
Unigene1443	---NA---	206	No Blast Hit		NA	NA	NA	NA	NA	206	C541236	---NA---
Unigene1444	---NA---	206	No Blast Hit		NA	NA	NA	NA	NA	206	C541240	---NA---
Unigene1445	---NA---	206	No Blast Hit		NA	NA	NA	NA	NA	206	C541258	---NA---
Unigene1446	---NA---	206	No Blast Hit		NA	NA	NA	NA	NA	206	C541270	---NA---
Unigene1447	---NA---	206	No Blast Hit		NA	NA	NA	NA	NA	206	C541290	---NA---
Unigene1448	---NA---	206	No Blast Hit		NA	NA	NA	NA	NA	206	C541292	---NA---
Unigene1449	probable receptor-like protein kinase at5g39020-like	206	gi|359490435|ref|XP_003634088.1|PREDICTED: probable receptor-like protein kinase At5g39020-like [Vitis vinifera]	XP_003634088	7.55e-12	65.2778	68.1662	72	47	206	C541304	probable receptor-like protein kinase at5g39020-like	transferase activity
Unigene1450	---NA---	206	No Blast Hit		NA	NA	NA	NA	NA	206	C541312	---NA---
Unigene1451	---NA---	206	No Blast Hit		NA	NA	NA	NA	NA	206	C541330	---NA---
Unigene1452	---NA---	206	No Blast Hit		NA	NA	NA	NA	NA	206	C541334	---NA---
Unigene1453	---NA---	206	No Blast Hit		NA	NA	NA	NA	NA	206	C541342	---NA---
Unigene1454	---NA---	206	No Blast Hit		NA	NA	NA	NA	NA	206	C541344	---NA---
Unigene1455	---NA---	206	No Blast Hit		NA	NA	NA	NA	NA	206	C541378	---NA---
Unigene1456	ole e 5 olive pollen allergen	206	gi|38228697|emb|CAE54085.1|superoxide dismutase [Fagus sylvatica]	CAE54085	8.55e-23	91.1765	94.7449	68	62	206	C541386	ole e 5 olive pollen allergen	catalytic activity;endoplasmic reticulum;binding;response to stress;cellular process	ec:1.15.1.1
Unigene1457	---NA---	206	No Blast Hit		NA	NA	NA	NA	NA	206	C541388	---NA---
Unigene1458	---NA---	206	No Blast Hit		NA	NA	NA	NA	NA	206	C541390	---NA---
Unigene1459	---NA---	206	No Blast Hit		NA	NA	NA	NA	NA	206	C541394	---NA---
Unigene1460	---NA---	206	No Blast Hit		NA	NA	NA	NA	NA	206	C541428	---NA---
Unigene1461	cc-nbs-lrr resistance protein	206	gi|255559535|ref|XP_002520787.1|leucine-rich repeat-containing protein 2, lrrc2, putative [Ricinus communis] gi|223539918|gb|EEF41496.1| leucine-rich repeat-containing protein 2, lrrc2, putative [Ricinus communis]	XP_002520787, EEF41496	1.91e-10	64.7059	64.6994	68	44	206	C541432	cc-nbs-lrr resistance protein
Unigene1462	hypothetical protein VITISV_011557	206	gi|147779651|emb|CAN71737.1|hypothetical protein VITISV_011557 [Vitis vinifera]	CAN71737	2.96e-08	62.7451	58.151	51	32	206	C541448	hypothetical protein VITISV_011557	binding
Unigene1463	protein	206	gi|224111328|ref|XP_002332938.1|predicted protein [Populus trichocarpa] gi|222834192|gb|EEE72669.1| predicted protein [Populus trichocarpa]	XP_002332938, EEE72669	5.35e-22	80.303	92.8189	66	53	206	C541452	protein	nucleotide binding;signal transduction
Unigene1464	---NA---	206	No Blast Hit		NA	NA	NA	NA	NA	206	C541464	---NA---
Unigene1465	---NA---	206	No Blast Hit		NA	NA	NA	NA	NA	206	C541480	---NA---
Unigene1466	---NA---	206	No Blast Hit		NA	NA	NA	NA	NA	206	C541484	---NA---
Unigene1467	---NA---	206	No Blast Hit		NA	NA	NA	NA	NA	206	C541488	---NA---
Unigene1468	---NA---	206	No Blast Hit		NA	NA	NA	NA	NA	206	C541496	---NA---
Unigene1469	---NA---	206	No Blast Hit		NA	NA	NA	NA	NA	206	C541502	---NA---
Unigene1470	---NA---	206	No Blast Hit		NA	NA	NA	NA	NA	206	C541514	---NA---
Unigene1471	---NA---	206	No Blast Hit		NA	NA	NA	NA	NA	206	C541522	---NA---
Unigene1472	---NA---	206	No Blast Hit		NA	NA	NA	NA	NA	206	C541526	---NA---
Unigene1473	---NA---	206	No Blast Hit		NA	NA	NA	NA	NA	206	C541534	---NA---
Unigene1474	---NA---	206	No Blast Hit		NA	NA	NA	NA	NA	206	C541538	---NA---
Unigene1475	---NA---	206	No Blast Hit		NA	NA	NA	NA	NA	206	C541548	---NA---
Unigene1476	---NA---	206	No Blast Hit		NA	NA	NA	NA	NA	206	C541566	---NA---
Unigene1477	---NA---	206	No Blast Hit		NA	NA	NA	NA	NA	206	C541568	---NA---
Unigene1478	hypothetical protein VITISV_031500	206	gi|147783514|emb|CAN72837.1|hypothetical protein VITISV_031500 [Vitis vinifera]	CAN72837	2.44e-10	76.1194	64.3142	67	51	206	C541576	hypothetical protein VITISV_031500	nucleotide binding;nucleic acid binding;DNA metabolic process;intracellular;hydrolase activity
Unigene1479	---NA---	206	No Blast Hit		NA	NA	NA	NA	NA	206	C541600	---NA---
Unigene1480	af093647_1flax rust resistance protein	206	gi|242276421|gb|ACS91452.1|M1 [Linum usitatissimum]	ACS91452	6.33e-11	70.8333	66.2402	48	34	206	C541604	af093647_1flax rust resistance protein	nucleotide binding
Unigene1481	---NA---	206	No Blast Hit		NA	NA	NA	NA	NA	206	C541606	---NA---
Unigene1482	---NA---	206	No Blast Hit		NA	NA	NA	NA	NA	206	C541610	---NA---
Unigene1483	---NA---	206	No Blast Hit		NA	NA	NA	NA	NA	206	C541620	---NA---
Unigene1484	---NA---	206	No Blast Hit		NA	NA	NA	NA	NA	206	C541622	---NA---
Unigene1485	---NA---	206	No Blast Hit		NA	NA	NA	NA	NA	206	C541624	---NA---
Unigene1486	---NA---	206	No Blast Hit		NA	NA	NA	NA	NA	206	C541632	---NA---
Unigene1487	---NA---	206	No Blast Hit		NA	NA	NA	NA	NA	206	C541634	---NA---
Unigene1488	---NA---	206	No Blast Hit		NA	NA	NA	NA	NA	206	C541638	---NA---
Unigene1489	---NA---	206	No Blast Hit		NA	NA	NA	NA	NA	206	C541646	---NA---
Unigene1490	---NA---	206	No Blast Hit		NA	NA	NA	NA	NA	206	C541676	---NA---
Unigene1491	---NA---	206	No Blast Hit		NA	NA	NA	NA	NA	206	C541682	---NA---
Unigene1492	---NA---	206	No Blast Hit		NA	NA	NA	NA	NA	206	C541704	---NA---
Unigene1493	---NA---	206	No Blast Hit		NA	NA	NA	NA	NA	206	C541708	---NA---
Unigene1494	---NA---	206	No Blast Hit		NA	NA	NA	NA	NA	206	C541710	---NA---
Unigene1495	---NA---	206	No Blast Hit		NA	NA	NA	NA	NA	206	C541712	---NA---
Unigene1496	---NA---	207	No Blast Hit		NA	NA	NA	NA	NA	207	C541714	---NA---
Unigene1497	hypothetical protein MtrDRAFT_AC155889g9v2	207	gi|124360270|gb|ABN08283.1|hypothetical protein MtrDRAFT_AC155889g9v2 [Medicago truncatula]	ABN08283	4.56e-27	82.6087	110.538	69	57	207	C541722	hypothetical protein MtrDRAFT_AC155889g9v2	nucleic acid binding;DNA metabolic process
Unigene1498	---NA---	207	No Blast Hit		NA	NA	NA	NA	NA	207	C541730	---NA---
Unigene1499	---NA---	207	No Blast Hit		NA	NA	NA	NA	NA	207	C541732	---NA---
Unigene1500	---NA---	207	No Blast Hit		NA	NA	NA	NA	NA	207	C541740	---NA---
Unigene1501	---NA---	207	No Blast Hit		NA	NA	NA	NA	NA	207	C541746	---NA---
Unigene1502	lrr receptor-like serine threonine-protein kinase gso2-like	207	gi|147811986|emb|CAN77037.1|hypothetical protein VITISV_012666 [Vitis vinifera]	CAN77037	1.39e-11	73.6842	67.781	57	42	207	C541750	lrr receptor-like serine threonine-protein kinase gso2-like	transferase activity;cellular process
Unigene1503	---NA---	207	No Blast Hit		NA	NA	NA	NA	NA	207	C541752	---NA---
Unigene1504	---NA---	207	No Blast Hit		NA	NA	NA	NA	NA	207	C541768	---NA---
Unigene1505	---NA---	207	No Blast Hit		NA	NA	NA	NA	NA	207	C541770	---NA---
Unigene1506	---NA---	207	No Blast Hit		NA	NA	NA	NA	NA	207	C541792	---NA---
Unigene1507	---NA---	207	No Blast Hit		NA	NA	NA	NA	NA	207	C541798	---NA---
Unigene1508	abc transporter c family member 10-like	207	gi|388506734|gb|AFK41433.1|unknown [Lotus japonicus]	AFK41433	4.02e-36	92.7536	127.487	69	64	207	C541802	abc transporter c family member 10-like	nucleotide binding;membrane;vacuole;transporter activity;cellular process;hydrolase activity	ec:1.3.1.74
Unigene1509	---NA---	207	No Blast Hit		NA	NA	NA	NA	NA	207	C541804	---NA---
Unigene1510	---NA---	207	No Blast Hit		NA	NA	NA	NA	NA	207	C541836	---NA---
Unigene1511	---NA---	207	No Blast Hit		NA	NA	NA	NA	NA	207	C541856	---NA---
Unigene1512	acyl:coa ligase	207	gi|224100703|ref|XP_002311981.1|acyl:coa ligase [Populus trichocarpa] gi|222851801|gb|EEE89348.1| acyl:coa ligase [Populus trichocarpa]	XP_002311981, EEE89348	1.22e-18	78.3784	87.4261	74	58	207	C541874	acyl:coa ligase	catalytic activity;binding
Unigene1513	---NA---	207	No Blast Hit		NA	NA	NA	NA	NA	207	C541880	---NA---
Unigene1514	---NA---	207	No Blast Hit		NA	NA	NA	NA	NA	207	C541884	---NA---
Unigene1515	---NA---	207	No Blast Hit		NA	NA	NA	NA	NA	207	C541914	---NA---
Unigene1516	---NA---	207	No Blast Hit		NA	NA	NA	NA	NA	207	C541924	---NA---
Unigene1517	---NA---	207	No Blast Hit		NA	NA	NA	NA	NA	207	C541928	---NA---
Unigene1518	---NA---	207	No Blast Hit		NA	NA	NA	NA	NA	207	C541930	---NA---
Unigene1519	---NA---	207	No Blast Hit		NA	NA	NA	NA	NA	207	C541932	---NA---
Unigene1520	hypothetical protein VITISV_019029	207	gi|147844570|emb|CAN80068.1|hypothetical protein VITISV_019029 [Vitis vinifera]	CAN80068	4.38e-23	82.3529	100.908	68	56	207	C541934	hypothetical protein VITISV_019029	nucleic acid binding;nucleotide binding;nucleus;cellular protein modification process;DNA metabolic process;kinase activity;hydrolase activity	ec:3.4.23
Unigene1521	---NA---	207	No Blast Hit		NA	NA	NA	NA	NA	207	C541936	---NA---
Unigene1522	---NA---	207	No Blast Hit		NA	NA	NA	NA	NA	207	C541940	---NA---
Unigene1523	---NA---	207	No Blast Hit		NA	NA	NA	NA	NA	207	C541962	---NA---
Unigene1524	---NA---	207	No Blast Hit		NA	NA	NA	NA	NA	207	C541976	---NA---
Unigene1525	---NA---	207	No Blast Hit		NA	NA	NA	NA	NA	207	C542004	---NA---
Unigene1526	---NA---	207	No Blast Hit		NA	NA	NA	NA	NA	207	C542016	---NA---
Unigene1527	---NA---	207	No Blast Hit		NA	NA	NA	NA	NA	207	C542030	---NA---
Unigene1528	---NA---	207	No Blast Hit		NA	NA	NA	NA	NA	207	C542032	---NA---
Unigene1529	---NA---	207	No Blast Hit		NA	NA	NA	NA	NA	207	C542056	---NA---
Unigene1530	hypothetical protein VITISV_028928	207	gi|147811410|emb|CAN72221.1|hypothetical protein VITISV_028928 [Vitis vinifera]	CAN72221	3.13e-19	79.4118	87.0409	68	54	207	C542066	hypothetical protein VITISV_028928	nucleic acid binding;nucleobase-containing compound metabolic process
Unigene1531	---NA---	207	No Blast Hit		NA	NA	NA	NA	NA	207	C542074	---NA---
Unigene1532	---NA---	207	No Blast Hit		NA	NA	NA	NA	NA	207	C542078	---NA---
Unigene1533	---NA---	207	No Blast Hit		NA	NA	NA	NA	NA	207	C542080	---NA---
Unigene1534	---NA---	207	No Blast Hit		NA	NA	NA	NA	NA	207	C542088	---NA---
Unigene1535	caffeic acid o-methyltransferase	207	gi|3913295|sp|Q43609.1|COMT1_PRUDURecName: Full=Caffeic acid 3-O-methyltransferase; Short=CAOMT; Short=COMT; AltName: Full=S-adenosysl-L-methionine:caffeic acid 3-O-methyltransferase gi|602588|emb|CAA58218.1| caffeic O-methyltransferase [Prunus dulcis]	Q43609, CAA58218	7.58e-35	88.2353	130.568	68	60	207	C542096	caffeic acid o-methyltransferase	secondary metabolic process;protein binding;biosynthetic process;transferase activity;cellular process	ec:2.1.1.68-O-methyltransferase	Phenylpropanoid biosynthesis
Unigene1536	---NA---	207	No Blast Hit		NA	NA	NA	NA	NA	207	C542108	---NA---
Unigene1537	---NA---	207	No Blast Hit		NA	NA	NA	NA	NA	207	C542110	---NA---
Unigene1538	---NA---	207	No Blast Hit		NA	NA	NA	NA	NA	207	C542126	---NA---
Unigene1539	---NA---	207	No Blast Hit		NA	NA	NA	NA	NA	207	C542132	---NA---
Unigene1540	---NA---	207	No Blast Hit		NA	NA	NA	NA	NA	207	C542134	---NA---
Unigene1541	---NA---	207	No Blast Hit		NA	NA	NA	NA	NA	207	C542154	---NA---
Unigene1542	---NA---	207	No Blast Hit		NA	NA	NA	NA	NA	207	C542156	---NA---
Unigene1543	---NA---	207	No Blast Hit		NA	NA	NA	NA	NA	207	C542158	---NA---
Unigene1544	---NA---	207	No Blast Hit		NA	NA	NA	NA	NA	207	C542162	---NA---
Unigene1545	pto resistance protein candidate tg- partial	207	gi|38045738|gb|AAR08843.1|resistance protein candidate [Vitis amurensis]	AAR08843	6.91e-21	77.9412	90.1225	68	53	207	C542170	pto resistance protein candidate tg- partial	nucleotide binding;protein binding;response to endogenous stimulus;cellular protein modification process;extracellular region;receptor activity;signal transducer activity;kinase activity;plasma membrane	ec:2.7.11
Unigene1546	---NA---	207	No Blast Hit		NA	NA	NA	NA	NA	207	C542172	---NA---
Unigene1547	---NA---	207	No Blast Hit		NA	NA	NA	NA	NA	207	C542180	---NA---
Unigene1548	---NA---	207	No Blast Hit		NA	NA	NA	NA	NA	207	C542186	---NA---
Unigene1549	---NA---	207	No Blast Hit		NA	NA	NA	NA	NA	207	C542200	---NA---
Unigene1550	---NA---	207	No Blast Hit		NA	NA	NA	NA	NA	207	C542204	---NA---
Unigene1551	---NA---	207	No Blast Hit		NA	NA	NA	NA	NA	207	C542214	---NA---
Unigene1552	af478374_1gag-pol polyprotein	207	gi|147798886|emb|CAN74964.1|hypothetical protein VITISV_006810 [Vitis vinifera]	CAN74964	1.54e-16	78.9474	82.4185	57	45	207	C542216	af478374_1gag-pol polyprotein	binding
Unigene1553	---NA---	207	No Blast Hit		NA	NA	NA	NA	NA	207	C542222	---NA---
Unigene1554	---NA---	207	No Blast Hit		NA	NA	NA	NA	NA	207	C542226	---NA---
Unigene1555	---NA---	207	No Blast Hit		NA	NA	NA	NA	NA	207	C542256	---NA---
Unigene1556	---NA---	207	No Blast Hit		NA	NA	NA	NA	NA	207	C542262	---NA---
Unigene1557	---NA---	207	No Blast Hit		NA	NA	NA	NA	NA	207	C542268	---NA---
Unigene1558	---NA---	207	No Blast Hit		NA	NA	NA	NA	NA	207	C542270	---NA---
Unigene1559	---NA---	207	No Blast Hit		NA	NA	NA	NA	NA	207	C542272	---NA---
Unigene1560	---NA---	207	No Blast Hit		NA	NA	NA	NA	NA	207	C542276	---NA---
Unigene1561	low quality protein: laccase-9-like	207	gi|359495139|ref|XP_002264394.2|PREDICTED: laccase-14 [Vitis vinifera]	XP_002264394	1.21e-32	86.9565	125.946	69	60	207	C542282	low quality protein: laccase-9-like	secondary metabolic process;catalytic activity;catabolic process;extracellular region;binding;cellular process	ec:1.10.3.2
Unigene1562	---NA---	207	No Blast Hit		NA	NA	NA	NA	NA	207	C542298	---NA---
Unigene1563	---NA---	207	No Blast Hit		NA	NA	NA	NA	NA	207	C542300	---NA---
Unigene1564	---NA---	207	No Blast Hit		NA	NA	NA	NA	NA	207	C542318	---NA---
Unigene1565	---NA---	207	No Blast Hit		NA	NA	NA	NA	NA	207	C542322	---NA---
Unigene1566	---NA---	207	No Blast Hit		NA	NA	NA	NA	NA	207	C542324	---NA---
Unigene1567	---NA---	207	No Blast Hit		NA	NA	NA	NA	NA	207	C542328	---NA---
Unigene1568	---NA---	207	No Blast Hit		NA	NA	NA	NA	NA	207	C542336	---NA---
Unigene1569	---NA---	207	No Blast Hit		NA	NA	NA	NA	NA	207	C542358	---NA---
Unigene1570	dead box-like rna helicase	207	gi|326532600|dbj|BAK05229.1|predicted protein [Hordeum vulgare subsp. vulgare]	BAK05229	2.45e-13	86.6667	71.633	45	39	207	C542370	dead box-like rna helicase	post-embryonic development;cellular protein modification process;nucleolus;transport;nucleobase-containing compound metabolic process;reproduction;nucleotide binding;response to abiotic stimulus;RNA binding;protein binding;cytoplasm;cellular component organization;cell differentiation;hydrolase activity
Unigene1571	---NA---	207	No Blast Hit		NA	NA	NA	NA	NA	207	C542372	---NA---
Unigene1572	---NA---	207	No Blast Hit		NA	NA	NA	NA	NA	207	C542374	---NA---
Unigene1573	---NA---	207	No Blast Hit		NA	NA	NA	NA	NA	207	C542376	---NA---
Unigene1574	---NA---	207	No Blast Hit		NA	NA	NA	NA	NA	207	C542388	---NA---
Unigene1575	---NA---	207	No Blast Hit		NA	NA	NA	NA	NA	207	C542398	---NA---
Unigene1576	---NA---	207	No Blast Hit		NA	NA	NA	NA	NA	207	C542408	---NA---
Unigene1577	---NA---	207	No Blast Hit		NA	NA	NA	NA	NA	207	C542410	---NA---
Unigene1578	---NA---	207	No Blast Hit		NA	NA	NA	NA	NA	207	C542412	---NA---
Unigene1579	---NA---	207	No Blast Hit		NA	NA	NA	NA	NA	207	C542414	---NA---
Unigene1580	---NA---	207	No Blast Hit		NA	NA	NA	NA	NA	207	C542416	---NA---
Unigene1581	---NA---	207	No Blast Hit		NA	NA	NA	NA	NA	207	C542428	---NA---
Unigene1582	o-acetyltransferase-like protein	207	gi|356528112|ref|XP_003532649.1|PREDICTED: CAS1 domain-containing protein 1-like [Glycine max]	XP_003532649	4.47e-32	92.6471	124.405	68	63	207	C542434	o-acetyltransferase-like protein	membrane;Golgi apparatus;transferase activity;plastid;cellular process	ec:2.3.1
Unigene1583	integrase core domain containing protein	207	gi|113205290|gb|ABI34329.1|Integrase core domain containing protein [Solanum demissum]	ABI34329	1.79e-06	75	53.1434	44	33	207	C542444	integrase core domain containing protein
Unigene1584	---NA---	207	No Blast Hit		NA	NA	NA	NA	NA	207	C542448	---NA---
Unigene1585	---NA---	207	No Blast Hit		NA	NA	NA	NA	NA	207	C542452	---NA---
Unigene1586	---NA---	207	No Blast Hit		NA	NA	NA	NA	NA	207	C542456	---NA---
Unigene1587	---NA---	207	No Blast Hit		NA	NA	NA	NA	NA	207	C542464	---NA---
Unigene1588	---NA---	207	No Blast Hit		NA	NA	NA	NA	NA	207	C542472	---NA---
Unigene1589	---NA---	207	No Blast Hit		NA	NA	NA	NA	NA	207	C542474	---NA---
Unigene1590	protein	207	gi|147853396|emb|CAN80208.1|hypothetical protein VITISV_010567 [Vitis vinifera]	CAN80208	3.57e-10	71.4286	63.5438	49	35	207	C542484	protein	nucleotide binding;cellular protein modification process;receptor activity;kinase activity;signal transducer activity	ec:2.7.11
Unigene1591	---NA---	207	No Blast Hit		NA	NA	NA	NA	NA	207	C542488	---NA---
Unigene1592	---NA---	207	No Blast Hit		NA	NA	NA	NA	NA	207	C542490	---NA---
Unigene1593	---NA---	207	No Blast Hit		NA	NA	NA	NA	NA	207	C542502	---NA---
Unigene1594	---NA---	207	No Blast Hit		NA	NA	NA	NA	NA	207	C542506	---NA---
Unigene1595	---NA---	207	No Blast Hit		NA	NA	NA	NA	NA	207	C542512	---NA---
Unigene1596	---NA---	207	No Blast Hit		NA	NA	NA	NA	NA	207	C542514	---NA---
Unigene1597	---NA---	207	No Blast Hit		NA	NA	NA	NA	NA	207	C542520	---NA---
Unigene1598	---NA---	207	No Blast Hit		NA	NA	NA	NA	NA	207	C542522	---NA---
Unigene1599	---NA---	207	No Blast Hit		NA	NA	NA	NA	NA	207	C542524	---NA---
Unigene1600	---NA---	207	No Blast Hit		NA	NA	NA	NA	NA	207	C542532	---NA---
Unigene1601	---NA---	207	No Blast Hit		NA	NA	NA	NA	NA	207	C542534	---NA---
Unigene1602	---NA---	207	No Blast Hit		NA	NA	NA	NA	NA	207	C542542	---NA---
Unigene1603	---NA---	207	No Blast Hit		NA	NA	NA	NA	NA	207	C542560	---NA---
Unigene1604	---NA---	207	No Blast Hit		NA	NA	NA	NA	NA	207	C542562	---NA---
Unigene1605	---NA---	207	No Blast Hit		NA	NA	NA	NA	NA	207	C542568	---NA---
Unigene1606	integrase core domain containing protein	207	gi|147866201|emb|CAN81968.1|hypothetical protein VITISV_037079 [Vitis vinifera]	CAN81968	5.49e-25	89.3939	106.686	66	59	207	C542574	integrase core domain containing protein	nucleic acid binding;carbohydrate metabolic process;transferase activity;carbohydrate binding;DNA metabolic process;hydrolase activity
Unigene1607	---NA---	207	No Blast Hit		NA	NA	NA	NA	NA	207	C542576	---NA---
Unigene1608	---NA---	207	No Blast Hit		NA	NA	NA	NA	NA	207	C542582	---NA---
Unigene1609	---NA---	207	No Blast Hit		NA	NA	NA	NA	NA	207	C542592	---NA---
Unigene1610	---NA---	207	No Blast Hit		NA	NA	NA	NA	NA	207	C542616	---NA---
Unigene1611	---NA---	207	No Blast Hit		NA	NA	NA	NA	NA	207	C542618	---NA---
Unigene1612	---NA---	207	No Blast Hit		NA	NA	NA	NA	NA	207	C542620	---NA---
Unigene1613	---NA---	207	No Blast Hit		NA	NA	NA	NA	NA	207	C542624	---NA---
Unigene1614	---NA---	207	No Blast Hit		NA	NA	NA	NA	NA	207	C542626	---NA---
Unigene1615	---NA---	207	No Blast Hit		NA	NA	NA	NA	NA	207	C542632	---NA---
Unigene1616	---NA---	207	No Blast Hit		NA	NA	NA	NA	NA	207	C542642	---NA---
Unigene1617	---NA---	207	No Blast Hit		NA	NA	NA	NA	NA	207	C542662	---NA---
Unigene1618	---NA---	207	No Blast Hit		NA	NA	NA	NA	NA	207	C542668	---NA---
Unigene1619	---NA---	207	No Blast Hit		NA	NA	NA	NA	NA	207	C542672	---NA---
Unigene1620	---NA---	207	No Blast Hit		NA	NA	NA	NA	NA	207	C542688	---NA---
Unigene1621	---NA---	207	No Blast Hit		NA	NA	NA	NA	NA	207	C542702	---NA---
Unigene1622	---NA---	207	No Blast Hit		NA	NA	NA	NA	NA	207	C542706	---NA---
Unigene1623	---NA---	207	No Blast Hit		NA	NA	NA	NA	NA	207	C542712	---NA---
Unigene1624	---NA---	207	No Blast Hit		NA	NA	NA	NA	NA	207	C542724	---NA---
Unigene1625	---NA---	207	No Blast Hit		NA	NA	NA	NA	NA	207	C542732	---NA---
Unigene1626	---NA---	207	No Blast Hit		NA	NA	NA	NA	NA	207	C542736	---NA---
Unigene1627	---NA---	207	No Blast Hit		NA	NA	NA	NA	NA	207	C542742	---NA---
Unigene1628	---NA---	207	No Blast Hit		NA	NA	NA	NA	NA	207	C542748	---NA---
Unigene1629	---NA---	207	No Blast Hit		NA	NA	NA	NA	NA	207	C542750	---NA---
Unigene1630	kinase-like protein	207	gi|147788918|emb|CAN69344.1|hypothetical protein VITISV_006017 [Vitis vinifera]	CAN69344	8.09e-18	77.9412	83.9593	68	53	207	C542754	kinase-like protein	nucleotide binding;kinase activity
Unigene1631	---NA---	207	No Blast Hit		NA	NA	NA	NA	NA	207	C542756	---NA---
Unigene1632	---NA---	207	No Blast Hit		NA	NA	NA	NA	NA	207	C542764	---NA---
Unigene1633	---NA---	207	No Blast Hit		NA	NA	NA	NA	NA	207	C542768	---NA---
Unigene1634	---NA---	207	No Blast Hit		NA	NA	NA	NA	NA	207	C542772	---NA---
Unigene1635	---NA---	207	No Blast Hit		NA	NA	NA	NA	NA	207	C542774	---NA---
Unigene1636	receptor protein kinase-like protein	207	gi|357508065|ref|XP_003624321.1|Receptor protein kinase-like protein [Medicago truncatula] gi|355499336|gb|AES80539.1| Receptor protein kinase-like protein [Medicago truncatula]	XP_003624321, AES80539	1.92e-06	82.3529	52.7582	34	28	207	C542782	receptor protein kinase-like protein
Unigene1637	reverse transcriptase-like partial	207	gi|399920210|gb|AFP55557.1|non-ltr retroelement reverse transcriptase [Rosa rugosa]	AFP55557	4.52e-11	67.2131	66.6254	61	41	207	C542788	reverse transcriptase-like partial	nucleic acid binding;catalytic activity;nucleobase-containing compound metabolic process
Unigene1638	---NA---	207	No Blast Hit		NA	NA	NA	NA	NA	207	C542798	---NA---
Unigene1639	---NA---	207	No Blast Hit		NA	NA	NA	NA	NA	207	C542816	---NA---
Unigene1640	---NA---	207	No Blast Hit		NA	NA	NA	NA	NA	207	C542826	---NA---
Unigene1641	---NA---	207	No Blast Hit		NA	NA	NA	NA	NA	207	C542838	---NA---
Unigene1642	protein	207	gi|255572487|ref|XP_002527178.1|WD-repeat protein, putative [Ricinus communis] gi|223533443|gb|EEF35191.1| WD-repeat protein, putative [Ricinus communis]	XP_002527178, EEF35191	2.18e-18	76.4706	87.4261	68	52	207	C542844	protein
Unigene1643	---NA---	207	No Blast Hit		NA	NA	NA	NA	NA	207	C542848	---NA---
Unigene1644	---NA---	207	No Blast Hit		NA	NA	NA	NA	NA	207	C542850	---NA---
Unigene1645	---NA---	207	No Blast Hit		NA	NA	NA	NA	NA	207	C542854	---NA---
Unigene1646	hypothetical protein VITISV_002553	207	gi|147834164|emb|CAN73162.1|hypothetical protein VITISV_002553 [Vitis vinifera]	CAN73162	4.58e-12	81.8182	67.781	44	36	207	C542890	hypothetical protein VITISV_002553
Unigene1647	---NA---	207	No Blast Hit		NA	NA	NA	NA	NA	207	C542896	---NA---
Unigene1648	---NA---	207	No Blast Hit		NA	NA	NA	NA	NA	207	C542900	---NA---
Unigene1649	---NA---	207	No Blast Hit		NA	NA	NA	NA	NA	207	C542908	---NA---
Unigene1650	---NA---	207	No Blast Hit		NA	NA	NA	NA	NA	207	C542914	---NA---
Unigene1651	---NA---	207	No Blast Hit		NA	NA	NA	NA	NA	207	C542940	---NA---
Unigene1652	---NA---	207	No Blast Hit		NA	NA	NA	NA	NA	207	C542946	---NA---
Unigene1653	retrotransposon expressed	207	gi|32492157|emb|CAE04695.1|OSJNBb0015D13.14 [Oryza sativa Japonica Group]	CAE04695	2.42e-13	79.1667	69.707	48	38	207	C542958	retrotransposon expressed	nucleic acid binding;nucleotide binding;mitochondrion;DNA metabolic process
Unigene1654	---NA---	207	No Blast Hit		NA	NA	NA	NA	NA	207	C542964	---NA---
Unigene1655	---NA---	207	No Blast Hit		NA	NA	NA	NA	NA	207	C542968	---NA---
Unigene1656	---NA---	207	No Blast Hit		NA	NA	NA	NA	NA	207	C542970	---NA---
Unigene1657	---NA---	207	No Blast Hit		NA	NA	NA	NA	NA	207	C542972	---NA---
Unigene1658	---NA---	207	No Blast Hit		NA	NA	NA	NA	NA	207	C543000	---NA---
Unigene1659	---NA---	207	No Blast Hit		NA	NA	NA	NA	NA	207	C543006	---NA---
Unigene1660	---NA---	207	No Blast Hit		NA	NA	NA	NA	NA	207	C543026	---NA---
Unigene1661	---NA---	207	No Blast Hit		NA	NA	NA	NA	NA	207	C543042	---NA---
Unigene1662	---NA---	207	No Blast Hit		NA	NA	NA	NA	NA	207	C543062	---NA---
Unigene1663	---NA---	207	No Blast Hit		NA	NA	NA	NA	NA	207	C543066	---NA---
Unigene1664	---NA---	207	No Blast Hit		NA	NA	NA	NA	NA	207	C543068	---NA---
Unigene1665	---NA---	207	No Blast Hit		NA	NA	NA	NA	NA	207	C543084	---NA---
Unigene1666	---NA---	207	No Blast Hit		NA	NA	NA	NA	NA	207	C543088	---NA---
Unigene1667	basic 7s globulin 2 precursor small	207	gi|255552241|ref|XP_002517165.1|basic 7S globulin 2 precursor small subunit, putative [Ricinus communis] gi|223543800|gb|EEF45328.1| basic 7S globulin 2 precursor small subunit, putative [Ricinus communis]	XP_002517165, EEF45328	1.68e-15	76.8116	78.1814	69	53	207	C543098	basic 7s globulin 2 precursor small
Unigene1668	4-hydroxy-3-methylbut-2-en-1-yl diphosphate synthase	207	gi|395786976|gb|AFN70969.1|hydroxymethyl butenyl diphosphate synthase, partial [Picrorhiza kurrooa]	AFN70969	1.37e-34	98.5294	123.635	68	67	207	C543102	4-hydroxy-3-methylbut-2-en-1-yl diphosphate synthase	catabolic process;cellular protein modification process;plastid;response to biotic stimulus;response to abiotic stimulus;response to external stimulus;cell death;catalytic activity;secondary metabolic process;generation of precursor metabolites and energy;signal transduction;binding;nucleobase-containing compound metabolic process;transport;response to stress;translation;nucleus;carbohydrate meta…	ec:1.17.7.1-synthase (ferredoxin)	Terpenoid backbone biosynthesis;Biosynthesis of antibiotics
Unigene1669	nucleotide-binding site leucine-rich repeat partial	208	gi|224093601|ref|XP_002309941.1|tir-nbs-lrr resistance protein [Populus trichocarpa] gi|222852844|gb|EEE90391.1| tir-nbs-lrr resistance protein [Populus trichocarpa]	XP_002309941, EEE90391	5.88e-25	90.9091	101.293	66	60	208	C543138	nucleotide-binding site leucine-rich repeat partial	nucleotide binding
Unigene1670	---NA---	208	No Blast Hit		NA	NA	NA	NA	NA	208	C543166	---NA---
Unigene1671	---NA---	208	No Blast Hit		NA	NA	NA	NA	NA	208	C543168	---NA---
Unigene1672	---NA---	208	No Blast Hit		NA	NA	NA	NA	NA	208	C543172	---NA---
Unigene1673	---NA---	208	No Blast Hit		NA	NA	NA	NA	NA	208	C543178	---NA---
Unigene1674	probable lrr receptor-like serine threonine-protein kinase at3g47570-like	208	gi|147799024|emb|CAN72567.1|hypothetical protein VITISV_044177 [Vitis vinifera]	CAN72567	5.69e-18	76.1194	86.2705	67	51	208	C543180	probable lrr receptor-like serine threonine-protein kinase at3g47570-like	nucleotide binding;membrane;cellular protein modification process;kinase activity	ec:2.7.11;ec:1.3.1.74
Unigene1675	---NA---	208	No Blast Hit		NA	NA	NA	NA	NA	208	C543202	---NA---
Unigene1676	---NA---	208	No Blast Hit		NA	NA	NA	NA	NA	208	C543208	---NA---
Unigene1677	---NA---	208	No Blast Hit		NA	NA	NA	NA	NA	208	C543214	---NA---
Unigene1678	---NA---	208	No Blast Hit		NA	NA	NA	NA	NA	208	C543220	---NA---
Unigene1679	---NA---	208	No Blast Hit		NA	NA	NA	NA	NA	208	C543230	---NA---
Unigene1680	hypothetical protein VITISV_041690	208	gi|147783660|emb|CAN74795.1|hypothetical protein VITISV_041690 [Vitis vinifera]	CAN74795	7.93e-09	57.3529	59.6918	68	39	208	C543250	hypothetical protein VITISV_041690	binding
Unigene1681	---NA---	208	No Blast Hit		NA	NA	NA	NA	NA	208	C543260	---NA---
Unigene1682	---NA---	208	No Blast Hit		NA	NA	NA	NA	NA	208	C543262	---NA---
Unigene1683	---NA---	208	No Blast Hit		NA	NA	NA	NA	NA	208	C543264	---NA---
Unigene1684	---NA---	208	No Blast Hit		NA	NA	NA	NA	NA	208	C543272	---NA---
Unigene1685	---NA---	208	No Blast Hit		NA	NA	NA	NA	NA	208	C543274	---NA---
Unigene1686	---NA---	208	No Blast Hit		NA	NA	NA	NA	NA	208	C543276	---NA---
Unigene1687	---NA---	208	No Blast Hit		NA	NA	NA	NA	NA	208	C543278	---NA---
Unigene1688	---NA---	208	No Blast Hit		NA	NA	NA	NA	NA	208	C543282	---NA---
Unigene1689	lcr-like protein	208	gi|357474171|ref|XP_003607370.1|LCR-like protein [Medicago truncatula] gi|355508425|gb|AES89567.1| LCR-like protein [Medicago truncatula]	XP_003607370, AES89567	3.22e-08	56.8627	55.0694	51	29	208	C543332	lcr-like protein
Unigene1690	predicted protein	208	gi|224061791|ref|XP_002300602.1|predicted protein [Populus trichocarpa] gi|222842328|gb|EEE79875.1| predicted protein [Populus trichocarpa]	XP_002300602, EEE79875	1.63e-11	67.1642	66.6254	67	45	208	C543342	predicted protein
Unigene1691	---NA---	208	No Blast Hit		NA	NA	NA	NA	NA	208	C543352	---NA---
Unigene1692	---NA---	208	No Blast Hit		NA	NA	NA	NA	NA	208	C543356	---NA---
Unigene1693	---NA---	208	No Blast Hit		NA	NA	NA	NA	NA	208	C543358	---NA---
Unigene1694	---NA---	208	No Blast Hit		NA	NA	NA	NA	NA	208	C543360	---NA---
Unigene1695	---NA---	208	No Blast Hit		NA	NA	NA	NA	NA	208	C543366	---NA---
Unigene1696	hypothetical protein VITISV_026106	208	gi|147853166|emb|CAN82774.1|hypothetical protein VITISV_026106 [Vitis vinifera]	CAN82774	7.56e-15	76.0563	77.0258	71	54	208	C543372	hypothetical protein VITISV_026106	metabolic process
Unigene1697	---NA---	208	No Blast Hit		NA	NA	NA	NA	NA	208	C543378	---NA---
Unigene1698	---NA---	208	No Blast Hit		NA	NA	NA	NA	NA	208	C543380	---NA---
Unigene1699	---NA---	208	No Blast Hit		NA	NA	NA	NA	NA	208	C543388	---NA---
Unigene1700	---NA---	208	No Blast Hit		NA	NA	NA	NA	NA	208	C543396	---NA---
Unigene1701	---NA---	208	No Blast Hit		NA	NA	NA	NA	NA	208	C543404	---NA---
Unigene1702	---NA---	208	No Blast Hit		NA	NA	NA	NA	NA	208	C543416	---NA---
Unigene1703	---NA---	208	No Blast Hit		NA	NA	NA	NA	NA	208	C543424	---NA---
Unigene1704	---NA---	208	No Blast Hit		NA	NA	NA	NA	NA	208	C543426	---NA---
Unigene1705	---NA---	208	No Blast Hit		NA	NA	NA	NA	NA	208	C543428	---NA---
Unigene1706	---NA---	208	No Blast Hit		NA	NA	NA	NA	NA	208	C543432	---NA---
Unigene1707	---NA---	208	No Blast Hit		NA	NA	NA	NA	NA	208	C543434	---NA---
Unigene1708	---NA---	208	No Blast Hit		NA	NA	NA	NA	NA	208	C543438	---NA---
Unigene1709	---NA---	208	No Blast Hit		NA	NA	NA	NA	NA	208	C543458	---NA---
Unigene1710	---NA---	208	No Blast Hit		NA	NA	NA	NA	NA	208	C543468	---NA---
Unigene1711	---NA---	208	No Blast Hit		NA	NA	NA	NA	NA	208	C543476	---NA---
Unigene1712	---NA---	208	No Blast Hit		NA	NA	NA	NA	NA	208	C543488	---NA---
Unigene1713	---NA---	208	No Blast Hit		NA	NA	NA	NA	NA	208	C543492	---NA---
Unigene1714	---NA---	208	No Blast Hit		NA	NA	NA	NA	NA	208	C543506	---NA---
Unigene1715	---NA---	208	No Blast Hit		NA	NA	NA	NA	NA	208	C543516	---NA---
Unigene1716	---NA---	208	No Blast Hit		NA	NA	NA	NA	NA	208	C543520	---NA---
Unigene1717	---NA---	208	No Blast Hit		NA	NA	NA	NA	NA	208	C543524	---NA---
Unigene1718	---NA---	208	No Blast Hit		NA	NA	NA	NA	NA	208	C543532	---NA---
Unigene1719	---NA---	208	No Blast Hit		NA	NA	NA	NA	NA	208	C543536	---NA---
Unigene1720	---NA---	208	No Blast Hit		NA	NA	NA	NA	NA	208	C543548	---NA---
Unigene1721	---NA---	208	No Blast Hit		NA	NA	NA	NA	NA	208	C543550	---NA---
Unigene1722	---NA---	208	No Blast Hit		NA	NA	NA	NA	NA	208	C543554	---NA---
Unigene1723	gpi mannosyltransferase	208	gi|225435692|ref|XP_002283435.1|PREDICTED: GPI mannosyltransferase 2 [Vitis vinifera] gi|297746434|emb|CBI16490.3| unnamed protein product [Vitis vinifera]	XP_002283435, CBI16490	2.48e-15	84.3137	77.7962	51	43	208	C543560	gpi mannosyltransferase	membrane;lipid metabolic process;cellular protein modification process;biosynthetic process;transferase activity
Unigene1724	at4g25730 f14m19_10	208	gi|255543715|ref|XP_002512920.1|ribosomal RNA methyltransferase, putative [Ricinus communis] gi|223547931|gb|EEF49423.1| ribosomal RNA methyltransferase, putative [Ricinus communis]	XP_002512920, EEF49423	1.87e-20	91.0714	93.2041	56	51	208	C543572	at4g25730 f14m19_10	catabolic process;nucleolus;transferase activity;nucleobase-containing compound metabolic process	ec:2.1.1
Unigene1725	---NA---	208	No Blast Hit		NA	NA	NA	NA	NA	208	C543576	---NA---
Unigene1726	---NA---	208	No Blast Hit		NA	NA	NA	NA	NA	208	C543588	---NA---
Unigene1727	udp-glycosyltransferase 83a1-like	208	gi|225451711|ref|XP_002276825.1|PREDICTED: UDP-glycosyltransferase 83A1 [Vitis vinifera]	XP_002276825	1.32e-25	76.8116	105.531	69	53	208	C543592	udp-glycosyltransferase 83a1-like	transferase activity
Unigene1728	---NA---	208	No Blast Hit		NA	NA	NA	NA	NA	208	C543594	---NA---
Unigene1729	---NA---	208	No Blast Hit		NA	NA	NA	NA	NA	208	C543598	---NA---
Unigene1730	pentatricopeptide repeat-containing protein	208	gi|297741272|emb|CBI32403.3|unnamed protein product [Vitis vinifera]	CBI32403	2.15e-26	83.8235	109.768	68	57	208	C543602	pentatricopeptide repeat-containing protein	nucleotide binding;embryo development;mitochondrion;post-embryonic development
Unigene1731	---NA---	208	No Blast Hit		NA	NA	NA	NA	NA	208	C543610	---NA---
Unigene1732	---NA---	208	No Blast Hit		NA	NA	NA	NA	NA	208	C543616	---NA---
Unigene1733	---NA---	208	No Blast Hit		NA	NA	NA	NA	NA	208	C543620	---NA---
Unigene1734	---NA---	208	No Blast Hit		NA	NA	NA	NA	NA	208	C543622	---NA---
Unigene1735	---NA---	208	No Blast Hit		NA	NA	NA	NA	NA	208	C543626	---NA---
Unigene1736	---NA---	208	No Blast Hit		NA	NA	NA	NA	NA	208	C543638	---NA---
Unigene1737	---NA---	208	No Blast Hit		NA	NA	NA	NA	NA	208	C543664	---NA---
Unigene1738	---NA---	208	No Blast Hit		NA	NA	NA	NA	NA	208	C543668	---NA---
Unigene1739	---NA---	208	No Blast Hit		NA	NA	NA	NA	NA	208	C543678	---NA---
Unigene1740	---NA---	208	No Blast Hit		NA	NA	NA	NA	NA	208	C543680	---NA---
Unigene1741	---NA---	208	No Blast Hit		NA	NA	NA	NA	NA	208	C543686	---NA---
Unigene1742	---NA---	208	No Blast Hit		NA	NA	NA	NA	NA	208	C543690	---NA---
Unigene1743	protein notum homolog	208	gi|227206388|dbj|BAH57249.1|AT4G19420 [Arabidopsis thaliana]	BAH57249	2.42e-16	66.6667	78.5666	69	46	208	C543696	protein notum homolog	hydrolase activity
Unigene1744	---NA---	208	No Blast Hit		NA	NA	NA	NA	NA	208	C543698	---NA---
Unigene1745	---NA---	208	No Blast Hit		NA	NA	NA	NA	NA	208	C543714	---NA---
Unigene1746	---NA---	208	No Blast Hit		NA	NA	NA	NA	NA	208	C543722	---NA---
Unigene1747	---NA---	208	No Blast Hit		NA	NA	NA	NA	NA	208	C543740	---NA---
Unigene1748	---NA---	208	No Blast Hit		NA	NA	NA	NA	NA	208	C543748	---NA---
Unigene1749	---NA---	208	No Blast Hit		NA	NA	NA	NA	NA	208	C543758	---NA---
Unigene1750	---NA---	208	No Blast Hit		NA	NA	NA	NA	NA	208	C543796	---NA---
Unigene1751	---NA---	208	No Blast Hit		NA	NA	NA	NA	NA	208	C543808	---NA---
Unigene1752	---NA---	208	No Blast Hit		NA	NA	NA	NA	NA	208	C543810	---NA---
Unigene1753	---NA---	208	No Blast Hit		NA	NA	NA	NA	NA	208	C543812	---NA---
Unigene1754	---NA---	208	No Blast Hit		NA	NA	NA	NA	NA	208	C543818	---NA---
Unigene1755	---NA---	208	No Blast Hit		NA	NA	NA	NA	NA	208	C543828	---NA---
Unigene1756	laccase 90c	208	gi|255559553|ref|XP_002520796.1|laccase, putative [Ricinus communis] gi|223539927|gb|EEF41505.1| laccase, putative [Ricinus communis]	XP_002520796, EEF41505	2.11e-17	79.4118	83.9593	68	54	208	C543838	laccase 90c	secondary metabolic process;catalytic activity;catabolic process;extracellular region;binding;cellular process	ec:1.10.3.2
Unigene1757	---NA---	208	No Blast Hit		NA	NA	NA	NA	NA	208	C543850	---NA---
Unigene1758	---NA---	208	No Blast Hit		NA	NA	NA	NA	NA	208	C543854	---NA---
Unigene1759	---NA---	208	No Blast Hit		NA	NA	NA	NA	NA	208	C543856	---NA---
Unigene1760	---NA---	208	No Blast Hit		NA	NA	NA	NA	NA	208	C543860	---NA---
Unigene1761	---NA---	208	No Blast Hit		NA	NA	NA	NA	NA	208	C543862	---NA---
Unigene1762	---NA---	208	No Blast Hit		NA	NA	NA	NA	NA	208	C543872	---NA---
Unigene1763	---NA---	208	No Blast Hit		NA	NA	NA	NA	NA	208	C543874	---NA---
Unigene1764	---NA---	208	No Blast Hit		NA	NA	NA	NA	NA	208	C543884	---NA---
Unigene1765	---NA---	208	No Blast Hit		NA	NA	NA	NA	NA	208	C543898	---NA---
Unigene1766	---NA---	208	No Blast Hit		NA	NA	NA	NA	NA	208	C543904	---NA---
Unigene1767	---NA---	208	No Blast Hit		NA	NA	NA	NA	NA	208	C543918	---NA---
Unigene1768	---NA---	208	No Blast Hit		NA	NA	NA	NA	NA	208	C543920	---NA---
Unigene1769	pinus taeda anonymous locus 2_10052_01 genomic sequence	208	gi|361068269|gb|AEW08446.1|Pinus taeda anonymous locus 2_10052_01 genomic sequence gi|383151055|gb|AFG57557.1| Pinus taeda anonymous locus 2_10052_01 genomic sequence gi|383151059|gb|AFG57559.1| Pinus taeda anonymous locus 2_10052_01 genomic sequence gi|383151061|gb|AFG57560.1| Pinus taeda anonymous locus 2_10052_01 genomic sequence gi|383151063|gb|AFG57561.1| Pinus taeda anonymous locus 2_10052_…	AEW08446, AFG57557, AFG57559, AFG57560, AFG57561	1.02e-06	59.0909	50.8322	66	39	208	C543932	pinus taeda anonymous locus 2_10052_01 genomic sequence
Unigene1770	---NA---	208	No Blast Hit		NA	NA	NA	NA	NA	208	C543938	---NA---
Unigene1771	---NA---	208	No Blast Hit		NA	NA	NA	NA	NA	208	C543940	---NA---
Unigene1772	---NA---	208	No Blast Hit		NA	NA	NA	NA	NA	208	C543942	---NA---
Unigene1773	---NA---	208	No Blast Hit		NA	NA	NA	NA	NA	208	C543950	---NA---
Unigene1774	---NA---	208	No Blast Hit		NA	NA	NA	NA	NA	208	C543952	---NA---
Unigene1775	---NA---	208	No Blast Hit		NA	NA	NA	NA	NA	208	C543958	---NA---
Unigene1776	---NA---	208	No Blast Hit		NA	NA	NA	NA	NA	208	C543966	---NA---
Unigene1777	leucine-rich repeat containing	208	gi|218185766|gb|EEC68193.1|hypothetical protein OsI_36161 [Oryza sativa Indica Group]	EEC68193	3.94e-13	63.7681	72.4034	69	44	208	C543968	leucine-rich repeat containing	nucleotide binding;cellular process;hydrolase activity
Unigene1778	---NA---	208	No Blast Hit		NA	NA	NA	NA	NA	208	C543970	---NA---
Unigene1779	---NA---	208	No Blast Hit		NA	NA	NA	NA	NA	208	C543990	---NA---
Unigene1780	---NA---	208	No Blast Hit		NA	NA	NA	NA	NA	208	C543992	---NA---
Unigene1781	---NA---	208	No Blast Hit		NA	NA	NA	NA	NA	208	C543996	---NA---
Unigene1782	---NA---	208	No Blast Hit		NA	NA	NA	NA	NA	208	C544008	---NA---
Unigene1783	---NA---	208	No Blast Hit		NA	NA	NA	NA	NA	208	C544028	---NA---
Unigene1784	---NA---	208	No Blast Hit		NA	NA	NA	NA	NA	208	C544030	---NA---
Unigene1785	---NA---	208	No Blast Hit		NA	NA	NA	NA	NA	208	C544036	---NA---
Unigene1786	---NA---	208	No Blast Hit		NA	NA	NA	NA	NA	208	C544040	---NA---
Unigene1787	---NA---	208	No Blast Hit		NA	NA	NA	NA	NA	208	C544094	---NA---
Unigene1788	---NA---	208	No Blast Hit		NA	NA	NA	NA	NA	208	C544100	---NA---
Unigene1789	---NA---	208	No Blast Hit		NA	NA	NA	NA	NA	208	C544106	---NA---
Unigene1790	---NA---	208	No Blast Hit		NA	NA	NA	NA	NA	208	C544108	---NA---
Unigene1791	---NA---	208	No Blast Hit		NA	NA	NA	NA	NA	208	C544114	---NA---
Unigene1792	---NA---	208	No Blast Hit		NA	NA	NA	NA	NA	208	C544116	---NA---
Unigene1793	---NA---	208	No Blast Hit		NA	NA	NA	NA	NA	208	C544124	---NA---
Unigene1794	---NA---	208	No Blast Hit		NA	NA	NA	NA	NA	208	C544128	---NA---
Unigene1795	---NA---	208	No Blast Hit		NA	NA	NA	NA	NA	208	C544148	---NA---
Unigene1796	---NA---	208	No Blast Hit		NA	NA	NA	NA	NA	208	C544154	---NA---
Unigene1797	---NA---	208	No Blast Hit		NA	NA	NA	NA	NA	208	C544162	---NA---
Unigene1798	---NA---	208	No Blast Hit		NA	NA	NA	NA	NA	208	C544178	---NA---
Unigene1799	---NA---	208	No Blast Hit		NA	NA	NA	NA	NA	208	C544180	---NA---
Unigene1800	---NA---	208	No Blast Hit		NA	NA	NA	NA	NA	208	C544194	---NA---
Unigene1801	f-box family protein	208	gi|255573101|ref|XP_002527480.1|conserved hypothetical protein [Ricinus communis] gi|223533120|gb|EEF34878.1| conserved hypothetical protein [Ricinus communis]	XP_002527480, EEF34878	5.04e-09	61.7647	59.6918	68	42	208	C544198	f-box family protein
Unigene1802	---NA---	208	No Blast Hit		NA	NA	NA	NA	NA	208	C544202	---NA---
Unigene1803	---NA---	208	No Blast Hit		NA	NA	NA	NA	NA	208	C544204	---NA---
Unigene1804	---NA---	208	No Blast Hit		NA	NA	NA	NA	NA	208	C544228	---NA---
Unigene1805	---NA---	208	No Blast Hit		NA	NA	NA	NA	NA	208	C544230	---NA---
Unigene1806	lrr receptor-like serine threonine-protein kinase fls2-like	208	gi|7341111|gb|AAF61209.1|unknown [Glycine max]	AAF61209	6.3e-10	76.9231	60.077	65	50	208	C544234	lrr receptor-like serine threonine-protein kinase fls2-like	cellular protein modification process;receptor activity;signal transducer activity;plasma membrane;response to stress;response to biotic stimulus;protein binding;response to external stimulus;cell wall;response to endogenous stimulus;kinase activity	ec:2.7.11
Unigene1807	---NA---	208	No Blast Hit		NA	NA	NA	NA	NA	208	C544238	---NA---
Unigene1808	---NA---	208	No Blast Hit		NA	NA	NA	NA	NA	208	C544242	---NA---
Unigene1809	---NA---	208	No Blast Hit		NA	NA	NA	NA	NA	208	C544244	---NA---
Unigene1810	---NA---	208	No Blast Hit		NA	NA	NA	NA	NA	208	C544248	---NA---
Unigene1811	---NA---	208	No Blast Hit		NA	NA	NA	NA	NA	208	C544278	---NA---
Unigene1812	---NA---	208	No Blast Hit		NA	NA	NA	NA	NA	208	C544288	---NA---
Unigene1813	hypothetical protein VITISV_000485	208	gi|147844192|emb|CAN82685.1|hypothetical protein VITISV_000485 [Vitis vinifera]	CAN82685	3.09e-11	67.2131	67.0106	61	41	208	C544296	hypothetical protein VITISV_000485	catalytic activity;binding;intracellular;cellular process
Unigene1814	---NA---	208	No Blast Hit		NA	NA	NA	NA	NA	208	C544318	---NA---
Unigene1815	pre-mrna-splicing factor cwc-22	208	gi|15220892|ref|NP_178208.1|pre-mRNA-splicing factor CWC22 [Arabidopsis thaliana] gi|6503305|gb|AAF14681.1|AC011713_29 Contains similarity to gb|U19615 LET 858 gene from Caenorhabditis elegans. ESTs gb|AI995150, gb|H76674 and gb|R84035 come from this gene [Arabidopsis thaliana] gi|22654971|gb|AAM98078.1| At1g80930/F23A5_23 [Arabidopsis thaliana] gi|28416525|gb|AAO42793.1| At1g80930/F23A5_23 [Arab…	NP_178208, AAF14681, AAM98078, AAO42793, AEE36468	2.03e-36	95.5882	138.658	68	65	208	C544320	pre-mrna-splicing factor cwc-22	nucleus;RNA binding;membrane;cytosol;plastid;transporter activity;hydrolase activity;translation	ec:3.1.3.2-phosphatase	Aminobenzoate degradation
Unigene1816	---NA---	208	No Blast Hit		NA	NA	NA	NA	NA	208	C544322	---NA---
Unigene1817	---NA---	208	No Blast Hit		NA	NA	NA	NA	NA	208	C544328	---NA---
Unigene1818	---NA---	208	No Blast Hit		NA	NA	NA	NA	NA	208	C544334	---NA---
Unigene1819	---NA---	208	No Blast Hit		NA	NA	NA	NA	NA	208	C544342	---NA---
Unigene1820	---NA---	208	No Blast Hit		NA	NA	NA	NA	NA	208	C544346	---NA---
Unigene1821	---NA---	208	No Blast Hit		NA	NA	NA	NA	NA	208	C544350	---NA---
Unigene1822	---NA---	208	No Blast Hit		NA	NA	NA	NA	NA	208	C544354	---NA---
Unigene1823	---NA---	208	No Blast Hit		NA	NA	NA	NA	NA	208	C544370	---NA---
Unigene1824	---NA---	208	No Blast Hit		NA	NA	NA	NA	NA	208	C544394	---NA---
Unigene1825	---NA---	208	No Blast Hit		NA	NA	NA	NA	NA	208	C544404	---NA---
Unigene1826	---NA---	208	No Blast Hit		NA	NA	NA	NA	NA	208	C544410	---NA---
Unigene1827	---NA---	208	No Blast Hit		NA	NA	NA	NA	NA	208	C544424	---NA---
Unigene1828	hypothetical protein VITISV_000485	208	gi|147844192|emb|CAN82685.1|hypothetical protein VITISV_000485 [Vitis vinifera]	CAN82685	4.26e-17	72.4638	83.9593	69	50	208	C544438	hypothetical protein VITISV_000485	cell;catalytic activity;membrane;binding;cellular process
Unigene1829	---NA---	208	No Blast Hit		NA	NA	NA	NA	NA	208	C544440	---NA---
Unigene1830	---NA---	208	No Blast Hit		NA	NA	NA	NA	NA	208	C544460	---NA---
Unigene1831	---NA---	208	No Blast Hit		NA	NA	NA	NA	NA	208	C544480	---NA---
Unigene1832	---NA---	208	No Blast Hit		NA	NA	NA	NA	NA	208	C544482	---NA---
Unigene1833	---NA---	208	No Blast Hit		NA	NA	NA	NA	NA	208	C544484	---NA---
Unigene1834	---NA---	208	No Blast Hit		NA	NA	NA	NA	NA	208	C544496	---NA---
Unigene1835	---NA---	208	No Blast Hit		NA	NA	NA	NA	NA	208	C544498	---NA---
Unigene1836	polygalacturonase	208	gi|296084986|emb|CBI28401.3|unnamed protein product [Vitis vinifera]	CBI28401	1.51e-15	63.2353	75.0998	68	43	208	C544502	polygalacturonase	cellular process;hydrolase activity
Unigene1837	---NA---	208	No Blast Hit		NA	NA	NA	NA	NA	208	C544508	---NA---
Unigene1838	---NA---	209	No Blast Hit		NA	NA	NA	NA	NA	209	C544514	---NA---
Unigene1839	---NA---	209	No Blast Hit		NA	NA	NA	NA	NA	209	C544526	---NA---
Unigene1840	---NA---	209	No Blast Hit		NA	NA	NA	NA	NA	209	C544530	---NA---
Unigene1841	---NA---	209	No Blast Hit		NA	NA	NA	NA	NA	209	C544536	---NA---
Unigene1842	---NA---	209	No Blast Hit		NA	NA	NA	NA	NA	209	C544546	---NA---
Unigene1843	---NA---	209	No Blast Hit		NA	NA	NA	NA	NA	209	C544548	---NA---
Unigene1844	protein	209	gi|255636923|gb|ACU18794.1|unknown [Glycine max]	ACU18794	4.01e-23	81.1594	97.4413	69	56	209	C544556	protein	nucleus
Unigene1845	---NA---	209	No Blast Hit		NA	NA	NA	NA	NA	209	C544562	---NA---
Unigene1846	---NA---	209	No Blast Hit		NA	NA	NA	NA	NA	209	C544564	---NA---
Unigene1847	---NA---	209	No Blast Hit		NA	NA	NA	NA	NA	209	C544572	---NA---
Unigene1848	---NA---	209	No Blast Hit		NA	NA	NA	NA	NA	209	C544574	---NA---
Unigene1849	---NA---	209	No Blast Hit		NA	NA	NA	NA	NA	209	C544588	---NA---
Unigene1850	---NA---	209	No Blast Hit		NA	NA	NA	NA	NA	209	C544590	---NA---
Unigene1851	---NA---	209	No Blast Hit		NA	NA	NA	NA	NA	209	C544594	---NA---
Unigene1852	---NA---	209	No Blast Hit		NA	NA	NA	NA	NA	209	C544606	---NA---
Unigene1853	hypothetical protein VITISV_002943	209	gi|147841235|emb|CAN75609.1|hypothetical protein VITISV_002943 [Vitis vinifera]	CAN75609	2.71e-16	66.1538	81.6481	65	43	209	C544618	hypothetical protein VITISV_002943	catalytic activity;binding;intracellular;cellular process
Unigene1854	---NA---	209	No Blast Hit		NA	NA	NA	NA	NA	209	C544624	---NA---
Unigene1855	---NA---	209	No Blast Hit		NA	NA	NA	NA	NA	209	C544630	---NA---
Unigene1856	---NA---	209	No Blast Hit		NA	NA	NA	NA	NA	209	C544634	---NA---
Unigene1857	retrotransposon unclassified	209	gi|125579186|gb|EAZ20332.1|hypothetical protein OsJ_35941 [Oryza sativa Japonica Group]	EAZ20332	1.97e-06	59.6774	50.0618	62	37	209	C544656	retrotransposon unclassified
Unigene1858	---NA---	209	No Blast Hit		NA	NA	NA	NA	NA	209	C544664	---NA---
Unigene1859	---NA---	209	No Blast Hit		NA	NA	NA	NA	NA	209	C544678	---NA---
Unigene1860	---NA---	209	No Blast Hit		NA	NA	NA	NA	NA	209	C544682	---NA---
Unigene1861	---NA---	209	No Blast Hit		NA	NA	NA	NA	NA	209	C544686	---NA---
Unigene1862	---NA---	209	No Blast Hit		NA	NA	NA	NA	NA	209	C544692	---NA---
Unigene1863	---NA---	209	No Blast Hit		NA	NA	NA	NA	NA	209	C544700	---NA---
Unigene1864	---NA---	209	No Blast Hit		NA	NA	NA	NA	NA	209	C544720	---NA---
Unigene1865	---NA---	209	No Blast Hit		NA	NA	NA	NA	NA	209	C544728	---NA---
Unigene1866	---NA---	209	No Blast Hit		NA	NA	NA	NA	NA	209	C544732	---NA---
Unigene1867	---NA---	209	No Blast Hit		NA	NA	NA	NA	NA	209	C544740	---NA---
Unigene1868	hypothetical protein VITISV_019236	209	gi|147859749|emb|CAN78708.1|hypothetical protein VITISV_019236 [Vitis vinifera]	CAN78708	3.33e-23	83.3333	100.138	60	50	209	C544746	hypothetical protein VITISV_019236	nucleotide binding;DNA binding;DNA metabolic process;response to stress;hydrolase activity
Unigene1869	hypothetical protein VITISV_029284	209	gi|147841445|emb|CAN62411.1|hypothetical protein VITISV_029284 [Vitis vinifera]	CAN62411	8.61e-12	85.2941	48.9062	34	29	209	C544750	hypothetical protein VITISV_029284	DNA binding;nuclease activity;DNA metabolic process;intracellular;response to stress
Unigene1870	---NA---	209	No Blast Hit		NA	NA	NA	NA	NA	209	C544770	---NA---
Unigene1871	---NA---	209	No Blast Hit		NA	NA	NA	NA	NA	209	C544772	---NA---
Unigene1872	---NA---	209	No Blast Hit		NA	NA	NA	NA	NA	209	C544782	---NA---
Unigene1873	---NA---	209	No Blast Hit		NA	NA	NA	NA	NA	209	C544786	---NA---
Unigene1874	---NA---	209	No Blast Hit		NA	NA	NA	NA	NA	209	C544806	---NA---
Unigene1875	---NA---	209	No Blast Hit		NA	NA	NA	NA	NA	209	C544808	---NA---
Unigene1876	---NA---	209	No Blast Hit		NA	NA	NA	NA	NA	209	C544816	---NA---
Unigene1877	---NA---	209	No Blast Hit		NA	NA	NA	NA	NA	209	C544836	---NA---
Unigene1878	---NA---	209	No Blast Hit		NA	NA	NA	NA	NA	209	C544842	---NA---
Unigene1879	---NA---	209	No Blast Hit		NA	NA	NA	NA	NA	209	C544848	---NA---
Unigene1880	---NA---	209	No Blast Hit		NA	NA	NA	NA	NA	209	C544862	---NA---
Unigene1881	---NA---	209	No Blast Hit		NA	NA	NA	NA	NA	209	C544894	---NA---
Unigene1882	methyltransferase domain-containing protein	209	gi|225451786|ref|XP_002277860.1|PREDICTED: uncharacterized protein LOC100259964 [Vitis vinifera]	XP_002277860	2.17e-17	88.8889	60.4622	36	32	209	C544896	methyltransferase domain-containing protein	nucleus;Golgi apparatus;transferase activity;binding
Unigene1883	---NA---	209	No Blast Hit		NA	NA	NA	NA	NA	209	C544898	---NA---
Unigene1884	---NA---	209	No Blast Hit		NA	NA	NA	NA	NA	209	C544902	---NA---
Unigene1885	---NA---	209	No Blast Hit		NA	NA	NA	NA	NA	209	C544904	---NA---
Unigene1886	---NA---	209	No Blast Hit		NA	NA	NA	NA	NA	209	C544926	---NA---
Unigene1887	---NA---	209	No Blast Hit		NA	NA	NA	NA	NA	209	C544944	---NA---
Unigene1888	---NA---	209	No Blast Hit		NA	NA	NA	NA	NA	209	C544948	---NA---
Unigene1889	---NA---	209	No Blast Hit		NA	NA	NA	NA	NA	209	C544952	---NA---
Unigene1890	pyrophosphate-dependent phosphofructokinase alpha subunit	209	gi|224061821|ref|XP_002300615.1|predicted protein [Populus trichocarpa] gi|222842341|gb|EEE79888.1| predicted protein [Populus trichocarpa]	XP_002300615, EEE79888	3.01e-10	75.5556	63.5438	45	34	209	C544966	pyrophosphate-dependent phosphofructokinase alpha subunit	generation of precursor metabolites and energy;catabolic process;cellular protein modification process;biosynthetic process;nucleobase-containing compound metabolic process;regulation of gene expression, epigenetic;nucleotide binding;carbohydrate metabolic process;lipid metabolic process;cellular component organization;cytosol;photosynthesis;kinase activity	ec:2.7.1.90-1-phosphotransferase;ec:2.7.1.11-phosphohexokinase	Fructose and mannose metabolismMethane metabolism;Galactose metabolism;Fructose and mannose metabolism;Glycolysis / Gluconeogenesis;Biosynthesis of antibiotics;Pentose phosphate pathway
Unigene1891	orcinol o-methyltransferase	209	gi|225446491|ref|XP_002278211.1|PREDICTED: 8-hydroxyquercetin 8-O-methyltransferase [Vitis vinifera]	XP_002278211	9.83e-20	73.9726	88.5817	73	54	209	C544968	orcinol o-methyltransferase	transferase activity
Unigene1892	---NA---	209	No Blast Hit		NA	NA	NA	NA	NA	209	C544974	---NA---
Unigene1893	---NA---	209	No Blast Hit		NA	NA	NA	NA	NA	209	C544976	---NA---
Unigene1894	---NA---	209	No Blast Hit		NA	NA	NA	NA	NA	209	C544998	---NA---
Unigene1895	---NA---	209	No Blast Hit		NA	NA	NA	NA	NA	209	C545014	---NA---
Unigene1896	---NA---	209	No Blast Hit		NA	NA	NA	NA	NA	209	C545018	---NA---
Unigene1897	---NA---	209	No Blast Hit		NA	NA	NA	NA	NA	209	C545020	---NA---
Unigene1898	---NA---	209	No Blast Hit		NA	NA	NA	NA	NA	209	C545042	---NA---
Unigene1899	---NA---	209	No Blast Hit		NA	NA	NA	NA	NA	209	C545062	---NA---
Unigene1900	---NA---	209	No Blast Hit		NA	NA	NA	NA	NA	209	C545072	---NA---
Unigene1901	---NA---	209	No Blast Hit		NA	NA	NA	NA	NA	209	C545074	---NA---
Unigene1902	---NA---	209	No Blast Hit		NA	NA	NA	NA	NA	209	C545078	---NA---
Unigene1903	---NA---	209	No Blast Hit		NA	NA	NA	NA	NA	209	C545090	---NA---
Unigene1904	---NA---	209	No Blast Hit		NA	NA	NA	NA	NA	209	C545096	---NA---
Unigene1905	---NA---	209	No Blast Hit		NA	NA	NA	NA	NA	209	C545100	---NA---
Unigene1906	---NA---	209	No Blast Hit		NA	NA	NA	NA	NA	209	C545102	---NA---
Unigene1907	---NA---	209	No Blast Hit		NA	NA	NA	NA	NA	209	C545104	---NA---
[truncated: 241,188+ more rows]
