# Supplementary material for: De novo transcriptome assembly and characterization of nine tissues of Lonicera japonica to identify potential candidate genes involved in chlorogenic acid, luteolosides, and secoiridoid biosynthesis pathways
Source: J Nat Med. 2016 Sep 14;71(1):1–15. doi: 10.1007/s11418-016-1041-x (PMC5214891; doi:10.1007/s11418-016-1041-x)
Supplement: Supplementary file 8 — Table S3 Summary of the number of sequences annotated as different GO terms within three major categories (biological process, molecular function, and cellular component) in L. japonica transcriptome assembly (XLSX 13 kb) [file 11418_2016_1041_MOESM8_ESM.xlsx]

## Sheet: GO terms to the Unigenes
Molecular Function			Biological Pocress			Cellular Components
GO	#Seqs		GO	#Seqs		GO	#Seqs
nucleotide binding	16740		biosynthetic process	21012		nucleus	17473
hydrolase activity	13876		cellular component organization	15028		plastid	15754
binding	12584		response to stress	14035		membrane	13507
protein binding	10685		nucleobase-containing compound metabolic process	13668		plasma membrane	11265
catalytic activity	10647		cellular protein modification process	12242		mitochondrion	10435
transferase activity	10432		cellular process	12214		cytoplasm	8240
kinase activity	8184		response to abiotic stimulus	9815		cytosol	8175
DNA binding	5627		transport	8848		extracellular region	4933
transporter activity	5558		catabolic process	8398		Golgi apparatus	4360
nucleic acid binding	4201		carbohydrate metabolic process	8187		vacuole	3715
RNA binding	3000		response to endogenous stimulus	6675		intracellular	2958
transcription factor activity, sequence-specific DNA binding	2501		lipid metabolic process	6530		endoplasmic reticulum	2858
structural molecule activity	1940		signal transduction	6466		cell wall	2205
signal transducer activity	1715		anatomical structure morphogenesis	6179		ribosome	1972
nuclease activity	1224		DNA metabolic process	6060		thylakoid	1944
carbohydrate binding	989		response to external stimulus	5192		endosome	1527
receptor activity	987		response to biotic stimulus	5153		cytoskeleton	1474
chromatin binding	791		post-embryonic development	4950		nucleolus	1468
translation factor activity, RNA binding	788		multicellular organismal development	4534		nucleoplasm	1102
enzyme regulator activity	773		cell differentiation	4033		peroxisome	963
lipid binding	765		protein metabolic process	3808		cell	605
motor activity	370		cell cycle	3737		nuclear envelope	390
oxygen binding	224		flower development	2996		cellular_component	234
molecular_function	173		generation of precursor metabolites and energy	2651		extracellular space	100
receptor binding	136		reproduction	2625		lysosome	48
translation regulator activity	27		embryo development	2392		proteinaceous extracellular matrix	30
metal ion binding	15		cell growth	2378		intracellular membrane-bounded organelle	15
ADP binding	14		translation	2180		cytoplasmic part	8
heterocyclic compound binding	13		regulation of gene expression, epigenetic	2115		external encapsulating structure	7
organic cyclic compound binding	13		secondary metabolic process	2040		chloroplast	7
oxidoreductase activity	11		cell death	1834		intracellular part	5
zinc ion binding	3		metabolic process	1519		intracellular organelle	3
transferase activity, transferring phosphorus-containing groups	3		photosynthesis	1463		cell part	1
endopeptidase inhibitor activity	2		response to extracellular stimulus	1339		viral envelope	1
calcium ion binding	2		cellular homeostasis	1167		mediator complex	1
ATP binding	2		cell communication	1016		anchored component of membrane	1
enzyme inhibitor activity	1		growth	956
cysteamine dioxygenase activity	1		pollination	898
double-stranded DNA binding	1		tropism	737
hydrolase activity, acting on acid anhydrides, in phosphorus-containing anhydrides	1		biological_process	524
RNA polymerase II transcription cofactor activity	1		cell-cell signaling	350
phosphoric ester hydrolase activity	1		pollen-pistil interaction	198
RNA-directed DNA polymerase activity	1		abscission	167
calmodulin binding	1		fruit ripening	73
double-stranded RNA binding	1		behavior	29
nutrient reservoir activity	1		regulation of transcription, DNA-templated	11
carboxypeptidase activity	1		primary metabolic process	10
pectinesterase activity	1		single-organism process	9
protein dimerization activity	1		nitrate transport	5
protein domain specific binding	1		response to nitrate	5
phosphotransferase activity, alcohol group as acceptor	1		gene silencing by RNA	5
methyltransferase activity	1		macromolecule metabolic process	4
lyase activity	1		metal ion transport	3
			nucleic acid metabolic process	3
			embryo development ending in seed dormancy	3
			cellular macromolecule metabolic process	3
			response to stimulus	3
			single-multicellular organism process	2
			autophagy	2
			organic substance metabolic process	2
			regulation of cellular process	2
			pathogenesis	2
			negative regulation of endopeptidase activity	2
			phosphatidylinositol biosynthetic process	2
			oxidation-reduction process	2
			single-organism metabolic process	2
			regulation of transcription from RNA polymerase II promoter	1
			lipid transport	1
			cellular nitrogen compound biosynthetic process	1
			response to light stimulus	1
			transcription from RNA polymerase II promoter	1
			transition metal ion transport	1
			organic cyclic compound metabolic process	1
			regulation of gene expression	1
			single-organism transport	1
			cellular aromatic compound metabolic process	1
			RNA-dependent DNA replication	1
			methylation	1
			cellular macromolecule biosynthetic process	1
			gene expression	1
			lipid biosynthetic process	1
			cellular metabolic process	1
			stomatal complex development	1
			cellular biosynthetic process	1
			heterocycle metabolic process	1
			negative regulation of catalytic activity	1
			response to chitin	1
			organic substance biosynthetic process	1
			anatomical structure development	1
