# Supplementary material for: De novo transcriptome assembly and characterization of nine tissues of Lonicera japonica to identify potential candidate genes involved in chlorogenic acid, luteolosides, and secoiridoid biosynthesis pathways
Source: J Nat Med. 2016 Sep 14;71(1):1–15. doi: 10.1007/s11418-016-1041-x (PMC5214891; doi:10.1007/s11418-016-1041-x)
Supplement: Supplementary file 9 — Table S4 List of KEGG pathways and the number of assigned unigenes from L. japonica transcriptome assembly (XLSX 13 kb) [file 11418_2016_1041_MOESM9_ESM.xlsx]

## Sheet: Lonicera japonica kegg data for
Pathway	Seqs in Pathway
Starch and sucrose metabolism	1578
Purine metabolism	1411
Phenylpropanoid biosynthesis	730
Pyrimidine metabolism	673
Glycolysis / Gluconeogenesis	633
Amino sugar and nucleotide sugar metabolism	618
Glycerolipid metabolism	604
Pentose and glucuronate interconversions	589
Glycerophospholipid metabolism	561
Pyruvate metabolism	532
Tryptophan metabolism	516
Aminobenzoate degradation	494
Drug metabolism - other enzymes	484
Oxidative phosphorylation	479
Galactose metabolism	477
Carbon fixation in photosynthetic organisms	471
Inositol phosphate metabolism	454
Phenylalanine metabolism	452
Cysteine and methionine metabolism	451
Glyoxylate and dicarboxylate metabolism	418
Fatty acid degradation	389
Other glycan degradation	373
Methane metabolism	370
Sphingolipid metabolism	367
Glutathione metabolism	363
Porphyrin and chlorophyll metabolism	353
Glycine, serine and threonine metabolism	351
Fructose and mannose metabolism	351
Cyanoamino acid metabolism	347
Arginine and proline metabolism	343
Carbon fixation pathways in prokaryotes	339
Valine, leucine and isoleucine degradation	332
Pentose phosphate pathway	331
alpha-Linolenic acid metabolism	327
Flavonoid biosynthesis	305
Tyrosine metabolism	302
Lysine degradation	298
Citrate cycle (TCA cycle)	292
Alanine, aspartate and glutamate metabolism	285
Ascorbate and aldarate metabolism	277
beta-Alanine metabolism	268
Phenylalanine, tyrosine and tryptophan biosynthesis	263
Aminoacyl-tRNA biosynthesis	237
Arginine biosynthesis	234
Biosynthesis of unsaturated fatty acids	231
Steroid hormone biosynthesis	226
Terpenoid backbone biosynthesis	221
Propanoate metabolism	218
Nitrogen metabolism	202
Fatty acid biosynthesis	199
Histidine metabolism	197
Sulfur metabolism	196
Ubiquinone and other terpenoid-quinone biosynthesis	189
Glycosaminoglycan biosynthesis - heparan sulfate / heparin	189
Nicotinate and nicotinamide metabolism	181
Butanoate metabolism	181
Isoquinoline alkaloid biosynthesis	180
Fatty acid elongation	174
Arachidonic acid metabolism	171
Indole alkaloid biosynthesis	167
Glycosaminoglycan degradation	161
N-Glycan biosynthesis	149
Chloroalkane and chloroalkene degradation	148
Benzoate degradation	140
Linoleic acid metabolism	140
Steroid biosynthesis	140
One carbon pool by folate	139
Glycosphingolipid biosynthesis - ganglio series	136
Limonene and pinene degradation	135
Vitamin B6 metabolism	134
Lysine biosynthesis	132
Tropane, piperidine and pyridine alkaloid biosynthesis	129
Selenocompound metabolism	128
Glycosaminoglycan biosynthesis - chondroitin sulfate / dermatan sulfate	127
Pantothenate and CoA biosynthesis	126
Styrene degradation	123
Geraniol degradation	123
Various types of N-glycan biosynthesis	119
Biotin metabolism	115
Diterpenoid biosynthesis	112
Caprolactam degradation	111
Monoterpenoid biosynthesis	109
Cutin, suberine and wax biosynthesis	101
Folate biosynthesis	99
Streptomycin biosynthesis	94
Caffeine metabolism	89
Valine, leucine and isoleucine biosynthesis	86
Novobiocin biosynthesis	86
Anthocyanin biosynthesis	82
Riboflavin metabolism	75
Sesquiterpenoid and triterpenoid biosynthesis	75
Flavone and flavonol biosynthesis	70
Glycosphingolipid biosynthesis - globo series	69
Thiamine metabolism	67
Carotenoid biosynthesis	66
Monobactam biosynthesis	65
mTOR signaling pathway	62
Taurine and hypotaurine metabolism	61
Naphthalene degradation	61
Lipopolysaccharide biosynthesis	60
Zeatin biosynthesis	59
Steroid degradation	57
C5-Branched dibasic acid metabolism	54
Stilbenoid, diarylheptanoid and gingerol biosynthesis	50
Toluene degradation	50
Isoflavonoid biosynthesis	48
Peptidoglycan biosynthesis	42
Chlorocyclohexane and chlorobenzene degradation	41
Ethylbenzene degradation	40
Primary bile acid biosynthesis	40
Synthesis and degradation of ketone bodies	29
Lipoic acid metabolism	24
D-Glutamine and D-glutamate metabolism	24
Fluorobenzoate degradation	23
Betalain biosynthesis	22
Glycosylphosphatidylinositol(GPI)-anchor biosynthesis	21
Polyketide sugar unit biosynthesis	21
Other types of O-glycan biosynthesis	21
Butirosin and neomycin biosynthesis	20
Glucosinolate biosynthesis	20
Phosphonate and phosphinate metabolism	19
Aflatoxin biosynthesis	18
Tetracycline biosynthesis	18
Glycosphingolipid biosynthesis - lacto and neolacto series	17
Insect hormone biosynthesis	17
Biosynthesis of siderophore group nonribosomal peptides	17
Biosynthesis of ansamycins	16
Atrazine degradation	16
Photosynthesis	15
Biosynthesis of terpenoids and steroids	15
Carbapenem biosynthesis	14
Biosynthesis of vancomycin group antibiotics	12
Penicillin and cephalosporin biosynthesis	9
Benzoxazinoid biosynthesis	9
D-Alanine metabolism	8
beta-Lactam resistance	7
Xylene degradation	4
D-Arginine and D-ornithine metabolism	3
Glycosaminoglycan biosynthesis - keratan sulfate	3
Mucin type O-Glycan biosynthesis	3
Secondary bile acid biosynthesis	2
Brassinosteroid biosynthesis	1
