# Supplementary material for: De novo transcriptome assembly and characterization of nine tissues of Lonicera japonica to identify potential candidate genes involved in chlorogenic acid, luteolosides, and secoiridoid biosynthesis pathways
Source: J Nat Med. 2016 Sep 14;71(1):1–15. doi: 10.1007/s11418-016-1041-x (PMC5214891; doi:10.1007/s11418-016-1041-x)
Supplement: Supplementary file 10 — Table S5 All identified SSRs from L. japonica transcriptome assembly (XLSX 32 kb) [file 11418_2016_1041_MOESM10_ESM.xlsx]

## Sheet: Sheet1
Frequency of identified SSR motifs
----------------------------------
Repeats	5	6	7	8	9	10	11	12	13	14	15	16	17	18	19	20	21	22	23	24	25	26	27	28	29	30	31	32	33	34	35	36	37	38	39	40	41	42	43	44	45	46	47	48	49	50	51	52	53
A	-	-	-	-	-	9543	3648	2123	1172	856	614	389	271	197	149	119	77	70	103	92	90	86	44	37	23	14	18	13	11	15	9	7	5	5	10	6	2	2	9	1	1	3	1	3	3	3	2	1	2
C	-	-	-	-	-	230	127	96	50	31	19	18	14	12	11	1	6	2	2		1	1	1		3			1		1				1		2						1
G	-	-	-	-	-	202	103	65	56	40	17	14	17	8	8	5	3	4	3	3		2					1				1
T	-	-	-	-	-	9418	3688	2071	1171	832	586	459	293	197	144	98	75	99	113	94	57	63	33	37	15	19	11	9	7	15	7	3	3	4	10	3	4	9	3	5	3	4	3	5	2		5	2
AC	-	288	185	130	69	44	14	8	2	8	1
AG	-	1424	970	908	695	426	323	258	115	89	83	51	50	49	32	31	22	12	19	6	7	3	4	1	1
AT	-	2590	2093	1749	1473	1151	713	440	94	51	32	21	15	2	1	1	1		1			1
CA	-	243	184	101	94	53	26	9	1	4	1											1
CG	-	8	1
CT	-	1180	828	764	637	376	286	249	115	93	62	44	46	26	45	26	24	22	5	7	10	5	4	2		2
GA	-	996	639	591	441	325	274	217	117	82	65	52	42	35	44	41	27	15	14	10	6	5	5	1			1
GC	-	24	7		1
GT	-	136	95	69	37	26	13	10	4	3	2	1
TA	-	3033	1843	1312	926	522	237	147	34	10	12	5		5		1		1
TC	-	1296	940	830	560	409	295	231	123	124	71	60	54	43	41	41	26	14	21	15	15	4	3	7	1
TG	-	380	230	159	105	75	25	24	5	5					1
AAC	50	25	24	3	2	2	1			3	1	1
AAG	269	207	94	78	17	16	19	3	7	9	10	6	3	5	3				1
AAT	208	151	69	40	21	6	4	3	5	3	3		4	1	1	1
ACA	48	25	11	3		2	1			1
ACC	106	53	27	7		3
ACG	9	2	5
ACT	55	27	10	6	5	1	1		1				1	3
AGA	225	121	83	58	20	9	18	18	8	12	7	5		1		1
AGC	81	29	24	8		2
AGG	114	53	38	6
AGT	61	42	20	7	5	1		2	1	2	3
ATA	210	100	64	35	10	5	10	6	5	1	4	2	4		1
ATC	185	64	47	34	4	6		2	2
ATG	118	51	18	15	15	3			2	2
ATT	171	121	67	23	12	11	3	6	2		2			3	2				1
CAA	70	34	19	8		1	1
CAC	141	65	26	9	3
CAG	115	43	27	19	1			1		1							1
CAT	109	64	16	31	4	1	3	2	2
CCA	181	60	17	10	5	3	2
CCG	5	4	2
CCT	86	54	33	6	4	2
CGA	14	1		1
CGC	6	2
CGG	6	1
CGT	9		1
CTA	52	35	9	7	1	1	5	1	2	1	2
CTC	132	85	46	14	3		1
CTG	103	51	12	5			2
CTT	186	106	48	41	19	11	12	4	4	6	4	1	6	3	2	2
GAA	360	181	116	48	25	18	11	9	18	14	8	3	3	6	2	1				1
GAC	29	34	5	6
GAG	156	65	45	14	4	1
GAT	207	82	19	44	6	5	6	2	1							3
GCA	77	30	11	9
GCC	15	3	1
GCG	5	1	1
GCT	89	45	29	3	2		1
GGA	97	75	31	9	2	1
GGC	17	6	6	1
GGT	135	56	21	6	1	4	6
GTA	38	31	12	8	1		1		3	2	1
GTC	20	12	1	1
GTG	92	64	28	11	5	1
GTT	55	26	9				1			2					1
TAA	146	70	43	16	9	9	2	6	2		4	2					1
TAC	81	31	20	11	5	4	3		1	1					1	1
TAG	54	27	6	7	1	3	2		1			2
TAT	177	100	49	29	16	7	10	2	1	3					1
TCA	173	81	31	35	10	1	4	2		1
TCC	146	70	48	4	1	1
TCG	32	11	8
TCT	358	177	101	69	30	10	24	10	15	16	8	4	3	2	4	1	3					1
TGA	162	80	53	12	4	2	2	4
TGC	77	38	21	9	4		1										1	1
TGG	166	51	29	14	7	1	1		1
TGT	55	13	12	2	3	1	1
TTA	205	147	52	27	13	5		2	4	7	4		3	1	2
TTC	306	234	108	81	25	17	16	10	35	7	10	4	5	6	1	2
TTG	84	61	32	19	2		1		2	4	2	3
AAAC	4
AAAG	59	38	6	5	1	1	1				1
AAAT	56	14				1
AACA	5	2	3
AACC	7	1	1
AACG	1
AACT		2
AAGA	21	10		1			1
AAGC			1
AAGG	6	1
AATA	23	6	1
AATC	2	2
AATG				1
AATT	6	1
ACAA	3	1
ACAG	4	4
ACAT	13	10		1		1				1
ACCA	1	1
ACGT	5
ACTA	1
ACTC	1
AGAA	27	27	3	4	4	2				2
AGAC	1
AGAT	5	6	2			2		1
AGCA	1
AGCG	4
AGCT	1
AGGA	2
AGGC	1
AGGG	2	2
AGTC		1
AGTG	4
AGTT	1
ATAA	15	6	2
ATAC	25	7	2	2	2	1
ATAG	17	18		3	6
ATCA	4	2	2
ATCC	4	1
ATCG	2	2
ATCT	11	4		2			1		1
ATGA	7	1
ATGG	6	1
ATGT	8	7	1	2					1		1
ATTA	5		1
ATTC	10	3
ATTG	2
ATTT	15	10
CAAC	3	1
CAAG				1
CACT	3		1
CAGA	2
CATA	12	11		1
CATC	2	2	1
CATT	7	1	1
CCAA	1	1
CCAT	4	1
CCCT	4	3
CCGA	1
CCGT	1
CCTA	2
CCTT	2	1
CGAT	1
CTAA	3
CTAC		1
CTAG	4	1
CTAT	8			2
CTCA	5	1	1
CTCC	6		1
CTGA	3
CTGT	1
CTTC	6	3	2
CTTT	17	17	5	3
GAAA	20	15	4		1	1	2	1
GAAG	8
GAAT	9
GACA	1	3
GACG	1
GACT	2
GAGC	8	2
GAGG	7	2
GAGT	10	2
GATA	3	1
GATC	1	1
GATG	7	3	1
GATT	3	1
GCAG	1
GCAT	1
GCCA	4
GCTC	3	1
GGAA	1	1
GGAC		1	1
GGAG	3	1
GGAT	2
GGCA	1
GGGA	1	5
GGTC	1
GGTT	3
GTAC	3
GTAG		1
GTAT	9	9	3	1		1	1						1
GTCT	3
GTGA	2	3	1			1	1
GTTA			1
GTTG	1
GTTT	6	1	4
TAAA	11	1	2
TAAC			1
TAAT	12	2	2
TACA	8	4	1
TACC	1
TACT	2
TAGA	14	8	4
TAGG	1			1
TATC	17	13	5	1	1
TATG	26	8			1			3	1
TATT	20	3
TCAC	6	6			2	2
TCAG	1
TCAT	6	1
TCCA	4
TCCC	5	2
TCCT	3	1
TCGC	1
TCGT	2
TCTA	10	10	1				1	1	2
TCTG	4	2
TCTT	28	25	10		2
TGAA	3	2	1
TGAG	3		1		1
TGAT	4
TGCT	2	1
TGGC	1
TGGG	1
TGGT	3	3		2
TGTA	15	11	1		1											1	1
TGTC	3	2
TGTT	2
TTAA	11	1
TTAG	9
TTAT	14	7
TTCA	2	4	3
TTCC	11		1
TTCG	1
TTCT	18	14	7	5		1	1	2	1
TTGG	3		2
TTGT	1
TTTA	42	21	2	1		1
TTTC	76	22	6	3	6	1			2
TTTG	8	6
AAAAC	5
AAAAG	14	3	3	3
AAAAT	5	1
AAACC	2
AAAGA	4	2
AAAGG	6		1
AAATA	1		1
AAATC	5
AACAA	1
AACCG			1
AAGAG	10
AAGCA	3
AATAA	1
AATAG		1
AATCC	1
AATCT	1
AATTA	1
AATTG	2
ACAAA	3					3
ACACA	1
ACAGC	1
ACATA	1
ACCAA	5
AGAAA	5
AGAAC	1
AGAAG	3			1
AGAAT	4
AGAGA	1	1				1
AGAGG	1
AGATG	2
AGGAG	1
AGTAC	1
AGTAT	1
AGTGG	1
ATAAA	11	1
ATAAT	4
ATAGA	1
ATAGT	1
ATATA		3
ATATG	2
ATATT	1	1
ATCAA	4
ATCCA	3
ATCTA		1
ATGAT	1
ATGGA	1
ATGTG	2
ATTCC	1
ATTGA	3
ATTGG	3
ATTTG	1
ATTTT	1
CAAAC	1
CAAAT		1
CAACA	1
CAACT	4
CAATA	1
CAATC	4
CAATT	1
CACCA	3
CACCC	2
CACCT	1
CACGC	1
CAGAA		1
CAGAT	1
CATAA	5
CATAT	2
CATCT	1
CCAAT	4
CCACC	2
CCACT	1		3
CCATG	1
CCTGT	1
CCTTC	8
CCTTT	3
CGAAC					2
CGAAT	1
CTACA	2
CTAGA	2
CTAGG	1
CTATG	1
CTCAC	2
CTCAG	1
CTCCC	1
CTCCG	4
CTCTC	9
CTCTT	1	1
CTGAT	1
CTGTT		1
CTTCG		2
CTTCT	2
CTTTC	4
CTTTG	1
CTTTT	9	1		1
GAAAA	3			1
GAAAG	3
GAACA		1
GAAGA	1
GAAGT	3
GAATG	1
GAGAG	4
GAGAT	4	1
GAGGA	2
GAGTA	2	1
GAGTT	7
GATTC	4
GATTG	5
GATTT	4
GCAAC	1
GCCTA	1
GCGAG	2
GCTGG	3
GCTTG	2
GGAAA	4
GGAGA	2
GGAGT		2
GGGAA	2
GGGGT	1
GGGTT	2
GTATT	1
GTCTA	1	1
GTGAG	1
GTGCA	1
GTGGT	4
GTGTA	1
GTGTG	1
GTTCT	2
GTTGC	3
GTTTG	4
GTTTT	1
TAAAA	1
TAATA	1
TAATC	1
TAATT	1
TAGAA	1
TATAT	2	2
TATCC			1
TATTA	2	1
TATTC		5
TATTT			1
TCAAC	2
TCACT	1
TCAGT	1
TCCCT	2
TCCGT	1
TCCTT	2
TCGGT			3
TCTAG			1
TCTAT		1
TCTCA		1
TCTCT	8		1
TCTTT	6	1
TGAAT		1	1
TGACA	1
TGAGA	1
TGCAC	1
TGCTT	1
TGGAG			2
TGTGG	3
TGTTA	2
TGTTC		1
TGTTT	1
TTAAA	3
TTATT	1
TTCAA	1
TTCCA	3
TTCCT	3
TTCGG	1
TTCGT	2
TTCTC	4
TTCTG		1
TTCTT	2		1
TTGAA	2
TTGCT	1
TTGGC	1
TTGGT	2
TTGTA	1
TTTAA	4
TTTAT	3
TTTCC	12	1
TTTCT	6	2	1	1
TTTGA	3
TTTGT	2
TTTTA		1	1
TTTTC	7	2
TTTTG	6					1
AAAAAG	1
AAAAAT	1
AAAATC			1
AAACAA			1
AAACCC	1
AAAGAG	1
AAATAC		1
AAATCG	2
AACACC	1
AACATG	9
AACCCA		1
AAGAAA	1	1
AAGAGA	6	1
AAGATG			1
AAGGTG				1
AAGTGA	1
AATAAC		1
AATTGG		1
ACAAAA			1
ACAAAC	1
ACACAT			2
ACACCA	1	1
ACAGCA		3
ACATAG	1
ACTACA	1
ACTATT	1
AGAAAT	1
AGACGG		1			1
AGAGAA			1
AGAGAC		1
AGAGGT	1
AGCCAG		1
AGCCTC	1
AGGCTC	1			1
AGGGCT	2
AGTCTC		1
AGTGGA	2
ATAAAA	1
ATATAG			1
ATCATG	1
ATCTAT	2
ATGAAC	1
ATGGAC	1
ATGGTG			1
ATTAGA	2
ATTCAA	9	1
ATTCAT		1
ATTGGA	1
ATTTCT	3
ATTTGG					1
CAAAAT	1
CAAATA	3
CAAATC				1
CAACAG		1
CAAGGA	1
CAATAG		1
CAATTC		1
CACAAC	1
CACAGA	2
CACCAA				1
CACCTT	3
CACTTT	2
CAGGCT		2
CATATA			2
CATCTT	2
CATGAT	1
CATGCT	1
CATGTT	2
CCAAAA	1
CCAAAT		1
CCAACA	1
CCAACT	6
CCACAG	1
CCACTC	1
CCAGAG	1
CCAGCA	1	1
CCATCT		1
CCCAAT		1
CCCAGA	1
CCCATA	1
CCCGAG				1
CCCGCA	1
CCCTAG	1
CCGGGA	1
CCTAAT	3
CCTTCA		1
CCTTTG		1
CGAAGA			1
CGAGCC				1
CGCCCA		1
CGGATG	1
CGGCAT			4
CGGTGT					1
CTAGAA		1
CTCAAG	1
CTCAGG	1					1
CTCCAA	1
CTCCGT	1
CTCCTA	2
CTCTGG	2
CTGAGC	1	3	2
CTGTGT	2
CTTCCT	1
GAAGAC			2
GAATAG		1
GAATGG	1
GAGAAG	2
GAGAAT	1			1		1
GAGACT		2
GAGAGG	2	2
GAGATG	1
GAGCCT	1
GATGAA					1	4
GCCATA	2
GCCCGA	1
GCCTTT	1
GCGAGG	2
GCTCAG		4
GCTCCA	1
GGAAAA	1
GGAATT	1
GGAGAC	1
GGAGAG	1
GGAGGT	2
GGAGTT	2
GGATTG		1
GGCAAC	1
GGCTGT		1
GGGTTA		1
GGGTTT			1
GGTGAA	1	2
GGTGCT		1
GGTGGA	2
GTAATG		1
GTCTCC	1
GTGAAT	1
GTGGAA		2
GTTGCC	1
GTTGGA		1
GTTTGA	1
TAAGGT	1
TACATA					2
TAGGAG	2
TATACA			1
TATTTT		2
TCAAAA			1
TCAAAC	1
TCACCA				1
TCCAAC		2
TCCAAT	2
TCCACT	2
TCCGAT		1
TCCTCT	1
TCTCAT	1
TCTCCA	1
TCTCCT	1
TCTCTT		1
TCTTCG	1		1
TGAAGA	10
TGAAGG	1
TGCGCG	1
TGCTGT		2
TGGAGA	3	1
TGGATT	2
TGGCGG			1
TGGTGA	1			3
TGGTGT			1
TGGTTG	7
TGTCTC	1
TGTGAG		1
TGTGGC				1
TGTGTT	3
TGTTGG		1
TTAGGG	2
TTCATC	1	1
TTCATG	5
TTCTTG		3
TTGAAT		1
TTGGTG		1
TTGTAT	1
TTTATA	1
TTTGGA	2
TTTGTT			1
TTTTGA	1
TTTTTC							2
TTTTTG	1
Frequency of classified repeat types (considering sequence complementary)
-------------------------------------------------------------------------
Repeats	5	6	7	8	9	10	11	12	13	14	15	16	17	18	19	20	21	22	23	24	25	26	27	28	29	30	31	32	33	34	35	36	37	38	39	40	41	42	43	44	45	46	47	48	49	50	51	52	53
A/T	-	-	-	-	-	18961	7336	4194	2343	1688	1200	848	564	394	293	217	152	169	216	186	147	149	77	74	38	33	29	22	18	30	16	10	8	9	20	9	6	11	12	6	4	7	4	8	5	3	7	3	2
C/G	-	-	-	-	-	432	230	161	106	71	36	32	31	20	19	6	9	6	5	3	1	3	1		3		1	1		1	1			1		2						1
AC/GT	-	1047	694	459	305	198	78	51	12	20	4	1			1							1
AG/CT	-	4896	3377	3093	2333	1536	1178	955	470	388	281	207	192	153	162	139	99	63	59	38	38	17	16	11	2	2	1
AT/AT	-	5623	3936	3061	2399	1673	950	587	128	61	44	26	15	7	1	2	1	1	1			1
CG/CG	-	32	8		1
AAC/GTT	362	184	107	35	7	6	6		2	10	3	4			1
AAG/CTT	1704	1026	550	375	136	81	100	54	87	64	47	23	20	23	12	7	3		1	1		1
AAT/ATT	1117	689	344	170	81	43	29	25	19	14	17	4	11	5	7	1	1		1
ACC/GGT	821	349	148	57	21	12	9		1
ACG/CGT	113	60	20	8
ACT/AGT	341	193	77	46	18	10	12	3	9	6	6	2	1	3	1	1
AGC/CTG	542	236	124	53	7	2	4	1		1							2	1
AGG/CCT	731	402	241	53	14	5	1
ATC/ATG	954	422	184	171	43	18	15	12	7	3						3
CCG/CGG	54	17	10	1
AAAC/GTTT	29	10	7
AAAG/CTTT	266	168	41	21	14	6	5	3	3	2	1
AAAT/ATTT	196	68	7	1		2
AACC/GGTT	22	7	3	2
AACG/CGTT	4
AACT/AGTT	14	2	2
AAGC/CTTG	3	1	1	1
AAGG/CCTT	39	7	3
AAGT/ACTT	2
AATC/ATTG	15	5	2
AATG/ATTC	44	12	5	1
AATT/AATT	34	4	3
ACAG/CTGT	19	11
ACAT/ATGT	116	67	8	7	4	3	1	3	2	1	1		1			1	1
ACCC/GGGT	1
ACCG/CGGT	2
ACCT/AGGT	4	2		1
ACGG/CCGT	2	1	1
ACGT/ACGT	8
ACTC/AGTG	34	12	4		3	3	1
ACTG/AGTC	6	1
AGAT/ATCT	85	60	12	8	7	2	2	2	3
AGCC/CTGG	5
AGCG/CGCT	16	3
AGCT/AGCT	5	1
AGGC/CCTG	3
AGGG/CCCT	28	15	1
ATCC/ATGG	29	8	2
ATCG/ATCG	4	3
ATGC/ATGC	1
AAAAC/GTTTT	19					4
AAAAG/CTTTT	56	11	5	6
AAAAT/ATTTT	24	3	3
AAACC/GGTTT	14
AAACG/CGTTT	2
AAAGC/CTTTG	6
AAAGG/CCTTT	37	1	1
AAATC/ATTTG	17	1
AAATT/AATTT	9
AACAC/GTGTT	2
AACAG/CTGTT	3	5
AACAT/ATGTT	8
AACCC/GGGTT	2
AACCG/CGGTT	1		4		2
AACGC/CGTTG	4
AACGG/CCGTT	1
AACTC/AGTTG	13
AACTG/AGTTC	1
AAGAG/CTCTT	30	2	1	1		1
AAGCC/CTTGG	3
AAGCG/CGCTT		2
AAGGG/CCCTT	12
AAGTG/ACTTC	4
AATAC/ATTGT	3
AATAG/ATTCT	6	7
AATAT/ATATT	10	7
AATCC/ATTGG	20
AATCG/ATTCG	5
AATCT/AGATT	2	1
AATGG/ATTCC	6
AATTC/AATTG	9	1	1
ACACC/GGTGT	11
ACACT/AGTGT	3
ACAGC/CTGTG	1
ACAGG/CCTGT	1
ACAGT/ACTGT	1
ACATC/ATGTG	2
ACATG/ATGTC	1
ACCCC/GGGGT	5
ACCTC/AGGTG	4
ACGCC/CGTGG	1
ACTAG/AGTCT	3	1	1
ACTAT/AGTAT	2
ACTCC/AGTGG	2	2	5
ACTCT/AGAGT	2	1
ACTGC/AGTGC	2
AGAGG/CCTCT	19
AGATC/ATCTG	2
AGATG/ATCTC	8	2
AGCAT/ATGCT	1
AGCCC/CTGGG	3
AGCCT/AGGCT	2
AGCGG/CCGCT	4
AGCTC/AGCTG	1
AGGAT/ATCCT			1
AGGCG/CCTCG	2
AGGGG/CCCCT	1
ATATC/ATATG	5
ATGCC/ATGGC	1
AAAAAC/GTTTTT	1		3
AAAAAG/CTTTTT	2	1					2
AAAAAT/ATTTTT	2	2
AAAACC/GGTTTT	1
AAAAGG/CCTTTT	1
AAAATC/ATTTTG	2		2
AAACAC/GTGTTT	4
AAACCC/GGGTTT	1	1	1
AAACTC/AGTTTG	2
AAAGAG/CTCTTT	7	2	1
AAAGGC/CCTTTG	1	1
AAAGTG/ACTTTC	3
AAATAC/ATTTGT	4	1
AAATAG/ATTTCT	4
AAATAT/ATATTT	1
AAATCC/ATTTGG	4	1		1	1
AAATCG/ATTTCG	2
AAATTC/AATTTG	9	2
AACAAG/CTTGTT		3
AACAAT/ATTGTT		1
AACACC/GGTGTT	3	3	1	1
AACAGC/CTGTTG		6
AACATG/ATGTTC	17
AACCAC/GGTTGT	8
AACCCT/AGGGTT	2	1
AACCTT/AAGGTT	1
AACGGC/CCGTTG	2
AACTAC/AGTTGT	1
AACTAG/AGTTCT		1
AACTCC/AGTTGG	9	3
AAGACG/CGTCTT	1		4
AAGAGG/CCTCTT	2
AAGATG/ATCTTC	13	1	1		1	4
AAGCTC/AGCTTG	1
AAGGAC/CCTTGT	1
AAGGAG/CCTTCT	3
AAGGTG/ACCTTC	5	3		1
AAGTGG/ACTTCC	4	2
AATAGC/ATTGCT		1
AATAGG/ATTCCT		1
AATAGT/ACTATT	1
AATATG/ATATTC		1
AATCCC/ATTGGG		2
AATCCT/AGGATT	3
AATCGG/ATTCCG		1
AATGAG/ATTCTC	2			1		1
AATGGG/ATTCCC	1
AATGGT/ACCATT		1
AATGTG/ACATTC	1
AATTAG/AATTCT	2
AATTCC/AATTGG	4	2
ACACAG/CTGTGT	4
ACACAT/ATGTGT			2
ACACCG/CGGTGT					1
ACACTC/AGTGTG		1
ACAGAG/CTCTGT	1	1
ACAGCC/CTGTGG	1	1		1
ACATAG/ATGTCT	1
ACATAT/ATATGT			3		2
ACATGG/ATGTCC	1
ACCAGC/CTGGTG	1	2
ACCATC/ATGGTG	1		1	4
ACCCAG/CTGGGT	1
ACCCAT/ATGGGT	1
ACCCGC/CGGGTG	1
ACCGCC/CGGTGG			1
ACCGGG/CCCGGT	1
ACCTCC/AGGTGG	4
ACCTCT/AGAGGT	1
ACGCCC/CGTGGG		1
ACGCGC/CGCGTG	1
ACGGAG/CCGTCT	3	1			1
ACTCCC/AGTGGG	1
ACTCCT/AGGAGT	4
ACTGAG/AGTCTC		3
AGAGCC/CTCTGG	3	1
AGAGGG/CCCTCT	3	2
AGATAT/ATATCT	2		1
AGATGG/ATCTCC	5	2
AGCATG/ATGCTC	1
AGCCAT/ATGGCT	2
AGCCCG/CGGGCT	1			2
AGCCCT/AGGGCT	3
AGCCTC/AGGCTG	1
AGCCTG/AGGCTC	4	9	2	1		1
AGCTCC/AGCTGG	1
AGGGCG/CCCTCG	2
ATCATG/ATCATG	2
ATCCGC/ATGCGG	1
ATCGGC/ATGCCG			4
[truncated: 22 more columns]
