# Supplementary material for: De novo transcriptome assembly and characterization of nine tissues of Lonicera japonica to identify potential candidate genes involved in chlorogenic acid, luteolosides, and secoiridoid biosynthesis pathways
Source: J Nat Med. 2016 Sep 14;71(1):1–15. doi: 10.1007/s11418-016-1041-x (PMC5214891; doi:10.1007/s11418-016-1041-x)
Supplement: Supplementary file 11 — Table S6 Summary of FPKM value distribution across all nine tissues of L. japonica (CSV 0 kb) [file 11418_2016_1041_MOESM11_ESM.csv]

	No of unigenes
Tissues	FPKM > 0	FPKM>1	FPKM>5	FPKM>10	FPKM>50	FPKM>100	FPKM>500
Shoot apex	153221	83485	24873	12769	2184	1047	85
Leaf-2	146703	83776	25356	13287	2346	979	67
Leaf-1	141099	70267	19888	10229	1848	828	147
White flower bud	159649	77054	23832	12935	2360	991	65
Stem	158996	87778	25518	13104	2069	842	78
Green floral bud	169203	80175	24133	12952	2491	1092	76
White flower	160454	80621	23900	13046	2281	928	59
Yellow flower	138138	69000	21591	11977	2407	1006	90
Leaf-3	142684	77699	21023	10366	1667	745	141
