# Supplementary material for: De novo transcriptome assembly and characterization of nine tissues of Lonicera japonica to identify potential candidate genes involved in chlorogenic acid, luteolosides, and secoiridoid biosynthesis pathways
Source: J Nat Med. 2016 Sep 14;71(1):1–15. doi: 10.1007/s11418-016-1041-x (PMC5214891; doi:10.1007/s11418-016-1041-x)
Supplement: Supplementary file 12 — Table S7 FPKM values for unigenes annotated as enzymes from CGA and luteolin biosynthetic pathways (XLSX 24 kb) [file 11418_2016_1041_MOESM12_ESM.xlsx]

## Sheet: Sheet1
Assigned.Unigene_id	Gene_name	SeqDesc	Enzymes	Sequence.length	Hit.desc.	Hit.ACC	E.Value	Similarity	Bit.Score	FPKM_Shoot_apex	FPKM_leaf	FPKM_Young_Leaf	FPKM_white_flower_bud	FPKM_stem	FPKM_green_floral_bud	FPKM_white_flower	FPKM_yellow_flower	FPKM_mature_leaf	GOTerms	KeggMaps
Unigene55466	4CL	4-coumarate- ligase		952	gi|56713950|gb|AAW23965.1|putative 4-coumarate-CoA ligase [Solanum chilense]	AAW23965	9.01e-11	64.6154	68.1662	1.5	5.9	0.63	3.36	13	1.25	5.94	4.98	1.3
Unigene26529	4CL	4-coumarate: ligase	ec:6.2.1.12-ligase;ec:1.13.12.7	2294	gi|12229631|sp|O24145.1|4CL1_TOBACRecName: Full=4-coumarate--CoA ligase 1; Short=4CL 1; AltName: Full=4-coumaroyl-CoA synthase 1 gi|1663722|gb|AAB18637.1| 4-coumarate:coenzyme A ligase [Nicotiana tabacum]	O24145, AAB18637	0	92.5788	941.799	71.13	95.58	69.61	72.08	354.96	57.63	123.52	162.1	85.34	nucleotide binding;secondary metabolic process;catalytic activity;cellular process	Ubiquinone and other terpenoid-quinone biosynthesis;Phenylpropanoid biosynthesis;Phenylalanine metabolism
Unigene67524	4CL	4-coumarate-coa ligase		1290	gi|224133070|ref|XP_002327954.1|4-coumarate-coa ligase [Populus trichocarpa] gi|224133074|ref|XP_002327955.1| acyl:coa ligase [Populus trichocarpa] gi|222837363|gb|EEE75742.1| 4-coumarate-coa ligase [Populus trichocarpa] gi|222837364|gb|EEE75743.1| acyl:coa ligase [Populus trichocarpa]	XP_002327954, XP_002327955, EEE75742, EEE75743	1.76e-140	77.1053	424.091	0	0.21	0	1.69	0.26	1.49	1.12	0.27	0	catalytic activity
Unigene191349	4CL	4-coumarate-coa ligase	ec:6.2.1.12-ligase;ec:2.3.1.86-synthase	527	gi|224133070|ref|XP_002327954.1|4-coumarate-coa ligase [Populus trichocarpa] gi|224133074|ref|XP_002327955.1| acyl:coa ligase [Populus trichocarpa] gi|222837363|gb|EEE75742.1| 4-coumarate-coa ligase [Populus trichocarpa] gi|222837364|gb|EEE75743.1| acyl:coa ligase [Populus trichocarpa]	XP_002327954, XP_002327955, EEE75742, EEE75743	4.59e-11	73.5294	46.9802	1.1	0.33	1.11	0	1.38	0	0.25	0	0	peroxisome;biosynthetic process;transferase activity;cellular process	Ubiquinone and other terpenoid-quinone biosynthesis;Phenylpropanoid biosynthesis;Phenylalanine metabolismFatty acid biosynthesis
Unigene194969	4CL	4-coumarate-coa ligase		1838	gi|224133070|ref|XP_002327954.1|4-coumarate-coa ligase [Populus trichocarpa] gi|224133074|ref|XP_002327955.1| acyl:coa ligase [Populus trichocarpa] gi|222837363|gb|EEE75742.1| 4-coumarate-coa ligase [Populus trichocarpa] gi|222837364|gb|EEE75743.1| acyl:coa ligase [Populus trichocarpa]	XP_002327954, XP_002327955, EEE75742, EEE75743	0	80.5607	697.197	0.29	0.78	0	2.22	0.18	2.38	1.12	0.12	0.07	catalytic activity
Unigene194970	4CL	4-coumarate-coa ligase		2945	gi|224133070|ref|XP_002327954.1|4-coumarate-coa ligase [Populus trichocarpa] gi|224133074|ref|XP_002327955.1| acyl:coa ligase [Populus trichocarpa] gi|222837363|gb|EEE75742.1| 4-coumarate-coa ligase [Populus trichocarpa] gi|222837364|gb|EEE75743.1| acyl:coa ligase [Populus trichocarpa]	XP_002327954, XP_002327955, EEE75742, EEE75743	2.47e-150	77.6675	468.389	0.91	0.77	1.13	1.33	0.5	1	0.45	0.36	0.28	catalytic activity
Unigene194971	4CL	4-coumarate-coa ligase		2925	gi|224133070|ref|XP_002327954.1|4-coumarate-coa ligase [Populus trichocarpa] gi|224133074|ref|XP_002327955.1| acyl:coa ligase [Populus trichocarpa] gi|222837363|gb|EEE75742.1| 4-coumarate-coa ligase [Populus trichocarpa] gi|222837364|gb|EEE75743.1| acyl:coa ligase [Populus trichocarpa]	XP_002327954, XP_002327955, EEE75742, EEE75743	3.67e-131	77.1505	417.927	1.45	0.64	1.36	0.72	0.82	0.98	0.62	0.43	0.33	catalytic activity
Unigene165995	4CL	4-coumarate-coa ligase	ec:2.3.1.86-synthase;ec:1.13.12.7	1047	gi|225425844|ref|XP_002265545.1|PREDICTED: 4-coumarate--CoA ligase-like 9 [Vitis vinifera] gi|297738374|emb|CBI27575.3| unnamed protein product [Vitis vinifera]	XP_002265545, CBI27575	4.02e-106	86.8293	332.798	2.56	1.89	2.47	1.31	1.58	3.89	1.12	0.45	0.77	biosynthetic process;transferase activity;cellular process	Fatty acid biosynthesis
Unigene185079	4CL	4-coumarate-coa ligase	ec:6.2.1.12-ligase;ec:2.3.1.86-synthase	2658	gi|255540313|ref|XP_002511221.1|AMP dependent CoA ligase, putative [Ricinus communis] gi|223550336|gb|EEF51823.1| AMP dependent CoA ligase, putative [Ricinus communis]	XP_002511221, EEF51823	1.65e-129	75.9214	411.379	7.95	3.28	6.32	3.63	1.82	8.02	3.73	3.39	4.7	peroxisome;biosynthetic process;transferase activity;cellular process	Ubiquinone and other terpenoid-quinone biosynthesis;Phenylpropanoid biosynthesis;Phenylalanine metabolismFatty acid biosynthesis
Unigene191348	4CL	4-coumarate-coa ligase	ec:6.2.1.12-ligase;ec:2.3.1.86-synthase	547	gi|297797333|ref|XP_002866551.1|hypothetical protein ARALYDRAFT_919627 [Arabidopsis lyrata subsp. lyrata] gi|297312386|gb|EFH42810.1| hypothetical protein ARALYDRAFT_919627 [Arabidopsis lyrata subsp. lyrata]	XP_002866551, EFH42810	2.33e-20	81.8182	96.6709	0	0	0	0.44	0	0.74	0	0.53	0	nucleotide binding;peroxisome;lipid metabolic process;biosynthetic process;transferase activity;cellular process	Ubiquinone and other terpenoid-quinone biosynthesis;Phenylpropanoid biosynthesis;Phenylalanine metabolismFatty acid biosynthesis
Unigene78395	4CL	4-coumarate-coa ligase	ec:6.2.1.12-ligase;ec:2.3.1.86-synthase;ec:1.13.12.7	2214	gi|356508790|ref|XP_003523137.1|PREDICTED: 4-coumarate--CoA ligase-like 9-like [Glycine max]	XP_003523137	0	81.1009	630.943	9.2	4.63	9.76	5.02	1.98	11.26	4.72	5.25	6.93	peroxisome;biosynthetic process;transferase activity;cellular process	Ubiquinone and other terpenoid-quinone biosynthesis;Phenylpropanoid biosynthesis;Phenylalanine metabolismFatty acid biosynthesis
Unigene29788	HCT	bahd family clade v		325	gi|268326828|emb|CAT00085.1|hydroxycinnamoyl-CoA shikimate/quinate hydroxycinnamoyl transferase [Coffea arabica]	CAT00085	8.48e-47	80.1887	160.999	0	0	0	0	0	0	0	0	2.21	transferase activity
Unigene70879	CCoAMT	caffeoyl- o-methyltransferase	ec:2.1.1.104-O-methyltransferase	431	gi|225428851|ref|XP_002285106.1|PREDICTED: caffeoyl-CoA O-methyltransferase [Vitis vinifera] gi|297741256|emb|CBI32387.3| unnamed protein product [Vitis vinifera]	XP_002285106, CBI32387	8.23e-94	99.2958	282.337	0	0	0	0	0	0	0	0	0.44	secondary metabolic process;catabolic process;biosynthetic process;transferase activity;binding;cellular process;response to stress	Stilbenoid, diarylheptanoid and gingerol biosynthesis;Flavonoid biosynthesis;Phenylpropanoid biosynthesis;Phenylalanine metabolism
Unigene88309	CCoAMT	caffeoyl- o-methyltransferase	ec:2.1.1.104-O-methyltransferase	1407	gi|30580343|sp|Q42945.1|CAMT6_TOBACRecName: Full=Caffeoyl-CoA O-methyltransferase 6; AltName: Full=Trans-caffeoyl-CoA 3-O-methyltransferase 6; Short=CCoAMT-6; Short=CCoAOMT-6 gi|1103487|emb|CAA91228.1| caffeoyl-CoA O-methyltransferase [Nicotiana tabacum]	Q42945, CAA91228	1.31e-104	96.4706	322.783	25.62	94.21	88.13	5.31	628.45	14.41	7.37	8.69	19.39	secondary metabolic process;biosynthetic process;transferase activity;binding;cellular process	Stilbenoid, diarylheptanoid and gingerol biosynthesis;Flavonoid biosynthesis;Phenylpropanoid biosynthesis;Phenylalanine metabolism
Unigene171650	CCoAMT	caffeoyl- o-methyltransferase	ec:2.1.1.104-O-methyltransferase	1151	gi|30580349|sp|Q8H9B6.1|CAMT_SOLTURecName: Full=Caffeoyl-CoA O-methyltransferase; AltName: Full=Trans-caffeoyl-CoA 3-O-methyltransferase; Short=CCoAMT; Short=CCoAOMT gi|24745969|dbj|BAC23054.1| caffeoyl-CoA O-methyltransferase [Solanum tuberosum]	Q8H9B6, BAC23054	2.68e-165	97.9592	474.167	17.8	75.86	45.96	27.2	663.54	17.25	37.33	50.28	16.42	secondary metabolic process;catabolic process;biosynthetic process;transferase activity;binding;cellular process;response to stress	Stilbenoid, diarylheptanoid and gingerol biosynthesis;Flavonoid biosynthesis;Phenylpropanoid biosynthesis;Phenylalanine metabolism
Unigene94182	CCoAMT	caffeoyl- o-methyltransferase	ec:2.1.1.104-O-methyltransferase	985	gi|381218036|gb|AFG17073.1|caffeoyl-CoA O-methyltransferase [Paeonia lactiflora]	AFG17073	2.51e-122	98.2249	332.028	15.33	68.95	18	32.74	640.94	20.6	39.56	63.66	15.63	secondary metabolic process;catabolic process;biosynthetic process;transferase activity;binding;cellular process;response to stress	Stilbenoid, diarylheptanoid and gingerol biosynthesis;Flavonoid biosynthesis;Phenylpropanoid biosynthesis;Phenylalanine metabolism
Unigene24624	CCoAMT	caffeoyl- o-methyltransferase	ec:2.1.1.104-O-methyltransferase	1167	gi|47680455|gb|AAT37172.1|caffeoyl-CoA-O-methyltransferase [Broussonetia papyrifera]	AAT37172	1.13e-164	95.9514	473.011	9.29	27.65	12.44	9.22	282.51	13.41	5.64	2.5	2.6	secondary metabolic process;biosynthetic process;transferase activity;binding;cellular process	Stilbenoid, diarylheptanoid and gingerol biosynthesis;Flavonoid biosynthesis;Phenylpropanoid biosynthesis;Phenylalanine metabolism
Unigene171649	CCoAMT	caffeoyl- o-methyltransferase	ec:2.1.1.104-O-methyltransferase	1400	gi|47680455|gb|AAT37172.1|caffeoyl-CoA-O-methyltransferase [Broussonetia papyrifera]	AAT37172	1.9e-160	95.5466	465.307	47.96	158.61	202.78	17.89	1027.4	35.09	19.17	23.06	36.16	secondary metabolic process;biosynthetic process;transferase activity;binding;cellular process	Stilbenoid, diarylheptanoid and gingerol biosynthesis;Flavonoid biosynthesis;Phenylpropanoid biosynthesis;Phenylalanine metabolism
Unigene60043	CHI	chalcone isomerase	ec:5.5.1.6-isomerase	1219	gi|295687229|gb|ADG27840.1|chalcone isomerase [Gossypium hirsutum]	ADG27840	1.32e-102	91.6667	313.923	116.59	18.38	199.84	12.99	83.42	30.14	8.17	0.85	15.14	response to abiotic stimulus;catalytic activity;biosynthetic process;plastid	Flavonoid biosynthesis
Unigene167660	CHI	chalcone isomerase		1385	gi|359488858|ref|XP_002272854.2|PREDICTED: uncharacterized protein LOC100243977 [Vitis vinifera]	XP_002272854	3.68e-114	82.23	348.206	3.05	2.24	0.65	4.06	0.24	1.03	0.29	0.33	0	catalytic activity;mitochondrion;lipid metabolic process;lipid binding;plastid;cellular process
Unigene70614	CHI	chalcone isomerase	ec:5.5.1.6-isomerase	2080	gi|383289199|gb|AFH02720.1|chalcone isomerase, partial [Lonicera japonica]	AFH02720	3.23e-134	98.5366	404.831	38.87	46.27	32.53	16.21	59.69	22.83	15.81	13.52	22.26	catalytic activity;biosynthetic process	Flavonoid biosynthesis
Unigene91074	CHI	chalcone isomerase	ec:5.5.1.6-isomerase	1200	gi|383289199|gb|AFH02720.1|chalcone isomerase, partial [Lonicera japonica]	AFH02720	2.18e-138	98.5366	404.831	39.11	46.29	35.64	17.78	59.86	23.46	13.18	11.32	22.86	catalytic activity;biosynthetic process	Flavonoid biosynthesis
Unigene95858	CHS	chalcone synthase	ec:2.3.1.74-synthase	1379	gi|1345785|sp|P48386.1|CHS1_CAMSIRecName: Full=Chalcone synthase 1; AltName: Full=Naringenin-chalcone synthase 1 gi|567935|dbj|BAA05640.1| chalcone synthase [Camellia sinensis]	P48386, BAA05640	2.14e-180	98	293.123	9.84	6.26	1.79	38.38	46.26	8.46	53.49	36.71	0	biosynthetic process;transferase activity	Flavonoid biosynthesis
Unigene95961	CHS	chalcone synthase	ec:2.3.1.74-synthase	1434	gi|224072644|ref|XP_002303821.1|chalcone synthase [Populus trichocarpa] gi|222841253|gb|EEE78800.1| chalcone synthase [Populus trichocarpa]	XP_002303821, EEE78800	0	96.6495	710.294	1.08	2.53	0	4.74	21.3	3.36	3.11	0.08	0.09	biosynthetic process;transferase activity	Flavonoid biosynthesis
Unigene174835	CHS	chalcone synthase	ec:2.3.1.74-synthase	357	gi|224156713|ref|XP_002337752.1|chalcone synthase [Populus trichocarpa] gi|222869656|gb|EEF06787.1| chalcone synthase [Populus trichocarpa]	XP_002337752, EEF06787	1.95e-56	100	188.734	1.05	0.63	0	0.44	3.69	2.25	0	0	0	biosynthetic process;transferase activity	Flavonoid biosynthesis
Unigene241527	CHS	chalcone synthase	ec:2.3.1.74-synthase	578	gi|231805|sp|P22928.2|CHSJ_PETHYRecName: Full=Chalcone synthase J; AltName: Full=Naringenin-chalcone synthase J gi|20536|emb|CAA32737.1| chalcone synthase [Petunia x hybrida]	P22928, CAA32737	5.23e-108	96.3855	325.865	8.16	2.32	13.8	0.4	3.15	0.17	0.66	0	1.11	biosynthetic process;transferase activity	Flavonoid biosynthesis
Unigene174837	CHS	chalcone synthase	ec:2.3.1.74-synthase	333	gi|2351210|dbj|BAA22045.1|chalcone synthase [Pisum sativum]	BAA22045	5.56e-63	79.4118	204.527	0	1.44	0	2.49	4.83	0.43	1.63	0	0	biosynthetic process;transferase activity	Flavonoid biosynthesis
Unigene165667	CHS	chalcone synthase	ec:2.3.1.74-synthase	1003	gi|283945448|dbj|BAI66465.1|chalcone synthase [Camellia japonica] gi|325551313|gb|ADZ28512.1| chalcone synthase [Camellia nitidissima]	BAI66465, ADZ28512	5.39e-157	95.9677	456.833	18.04	11.08	5.32	54.11	88.25	12.88	74.09	49.7	0.14	biosynthetic process;transferase activity	Flavonoid biosynthesis
Unigene58512	CHS	chalcone synthase	ec:2.3.1.74-synthase	1712	gi|3288721|dbj|BAA31259.1|chalcone synthase [Vitis vinifera]	BAA31259	0	96.3918	726.087	13.65	22.1	12.63	8.58	26.29	45.12	7.41	1.68	5.25	nucleus;response to abiotic stimulus;membrane;endoplasmic reticulum;biosynthetic process;transferase activity;vacuole;transport	Flavonoid biosynthesis
Unigene103679	CHS	chalcone synthase	ec:2.3.1.74-synthase	2727	gi|3288721|dbj|BAA31259.1|chalcone synthase [Vitis vinifera]	BAA31259	0	96.6565	611.683	10.47	15.08	9.34	6.36	21.02	35.3	6.57	1.16	4	nucleus;response to abiotic stimulus;membrane;endoplasmic reticulum;biosynthetic process;transferase activity;vacuole;transport	Flavonoid biosynthesis
Unigene172748	CHS	chalcone synthase	ec:2.3.1.74-synthase	1856	gi|3288721|dbj|BAA31259.1|chalcone synthase [Vitis vinifera]	BAA31259	0	96.3918	726.087	20.17	29.61	16.39	13.64	41.65	67.34	10.49	2.12	9.01	nucleus;response to abiotic stimulus;membrane;endoplasmic reticulum;biosynthetic process;transferase activity;vacuole;transport	Flavonoid biosynthesis
Unigene174836	CHS	chalcone synthase	ec:2.3.1.74-synthase	403	gi|347466188|gb|AEO96989.1|chalcone synthase [Gossypium hirsutum]	AEO96989	2.83e-30	87.6712	121.324	0	1.01	0	0.7	2.97	1.5	1.53	0	0	protein binding;biosynthetic process;transferase activity	Flavonoid biosynthesis
Unigene25169	CHS	chalcone synthase	ec:2.3.1.74-synthase	1345	gi|386872740|gb|AFJ44312.1|chalcone synthase [Lonicera japonica]	AFJ44312	0	97.4293	767.689	19.92	3.12	19.76	0.98	9.57	0.53	0.61	0	1.44	biosynthetic process;transferase activity	Flavonoid biosynthesis
Unigene51572	CHS	chalcone synthase	ec:2.3.1.74-synthase	798	gi|386872740|gb|AFJ44312.1|chalcone synthase [Lonicera japonica]	AFJ44312	2.97e-171	97.7444	489.96	1.56	1.13	0	6.27	9.59	1.33	7.25	4.14	0	biosynthetic process;transferase activity	Flavonoid biosynthesis
Unigene162900	CHS	chalcone synthase	ec:2.3.1.74-synthase	622	gi|388883244|dbj|BAM17286.1|chalcone synthase [Petunia x hybrida]	BAM17286	2.45e-115	97.1098	345.125	14.07	4.97	2.84	31.94	64.88	4.94	40.89	23.54	0	protein binding;biosynthetic process;transferase activity	Flavonoid biosynthesis
Unigene46424	C4H	cinnamate 4- partial	ec:1.14.13.11-4-monooxygenase;ec:4.3.1.25-ammonia-lyase;ec:4.3.1.24-ammonia-lyase	283	gi|401022446|gb|AFP89890.1|cinnamate 4-hydroxylase, partial [Neolamarckia cadamba]	AFP89890	1.45e-32	96.875	122.479	0	1.03	0	0	0	0	0	0	0	catalytic activity;binding	Ubiquinone and other terpenoid-quinone biosynthesis;Stilbenoid, diarylheptanoid and gingerol biosynthesis;Flavonoid biosynthesis;Phenylpropanoid biosynthesis;Phenylalanine metabolismPhenylpropanoid biosynthesis;Phenylalanine metabolismPhenylpropanoid biosynthesis;Phenylalanine metabolism
Unigene139393	C4H	cinnamate 4- partial	ec:1.14.13.11-4-monooxygenase	545	gi|403319800|gb|AFR37616.1|cinnamate 4-hydroxylase, partial [Populus trichocarpa] gi|403319802|gb|AFR37617.1| cinnamate 4-hydroxylase, partial [Populus trichocarpa] gi|403319804|gb|AFR37618.1| cinnamate 4-hydroxylase, partial [Populus trichocarpa] gi|403319806|gb|AFR37619.1| cinnamate 4-hydroxylase, partial [Populus trichocarpa] gi|403319808|gb|AFR37620.1| cinnamate 4-hydroxylase, partial [Populu…	AFR37616, AFR37617, AFR37618, AFR37619, AFR37620, AFR37621, AFR37622, AFR37623, AFR37624, AFR37625, AFR37626, AFR37639, AFR37640, AFR37642, AFR37644, AFR37645, AFR37646, AFR37648	4.18e-27	100	107.071	26.64	10.73	32.4	7.65	120.88	5.22	11.66	9.93	31.44	catalytic activity;binding	Ubiquinone and other terpenoid-quinone biosynthesis;Stilbenoid, diarylheptanoid and gingerol biosynthesis;Flavonoid biosynthesis;Phenylpropanoid biosynthesis;Phenylalanine metabolism
Unigene10752	C4H	cinnamate 4-hydroxylase	ec:1.14.13.11-4-monooxygenase	317	gi|147821469|emb|CAN70035.1|hypothetical protein VITISV_027249 [Vitis vinifera]	CAN70035	1.14e-57	92.381	196.052	0	0	0	1.1	0.67	1.43	0	4.86	0.78	catalytic activity;membrane;binding	Ubiquinone and other terpenoid-quinone biosynthesis;Stilbenoid, diarylheptanoid and gingerol biosynthesis;Flavonoid biosynthesis;Phenylpropanoid biosynthesis;Phenylalanine metabolism
Unigene70207	C4H	cinnamate 4-hydroxylase	ec:1.14.13.11-4-monooxygenase	1739	gi|224126969|ref|XP_002319974.1|trans-cinnamate 4-monooxygenase [Populus trichocarpa] gi|224126973|ref|XP_002319975.1| cytochrome P450 cinnamate 4-hydroxylase [Populus trichocarpa] gi|118484027|gb|ABK93900.1| unknown [Populus trichocarpa] gi|222858350|gb|EEE95897.1| trans-cinnamate 4-monooxygenase [Populus trichocarpa] gi|222858351|gb|EEE95898.1| cytochrome P450 cinnamate 4-hydroxylase [Populus t…	XP_002319974, XP_002319975, ABK93900, EEE95897, EEE95898	0	91.5638	799.66	45.65	20.66	79.11	20.31	203.61	9.49	21.06	12.93	68.13	catalytic activity;binding	Ubiquinone and other terpenoid-quinone biosynthesis;Stilbenoid, diarylheptanoid and gingerol biosynthesis;Flavonoid biosynthesis;Phenylpropanoid biosynthesis;Phenylalanine metabolism
Unigene57670	C4H	cinnamate 4-hydroxylase		437	gi|225445666|ref|XP_002266142.1|PREDICTED: trans-cinnamate 4-monooxygenase [Vitis vinifera]	XP_002266142	1.69e-41	77.4436	154.066	0	0	0	0	0	0.26	1.67	6.83	0	catalytic activity;membrane;binding
Unigene142644	C4H	cinnamate 4-hydroxylase	ec:1.14.13.11-4-monooxygenase	310	gi|373501800|gb|AEY75219.1|cytochrome P450 CYP73A100 [Panax ginseng]	AEY75219	2.86e-57	93.2039	194.897	0	0	0	1.15	0.7	0	0.63	2.92	0	secondary metabolic process;catalytic activity;membrane;biosynthetic process;binding	Ubiquinone and other terpenoid-quinone biosynthesis;Stilbenoid, diarylheptanoid and gingerol biosynthesis;Flavonoid biosynthesis;Phenylpropanoid biosynthesis;Phenylalanine metabolism
Unigene66874	C3H	cytochrome p450	ec:1.14.13.36-3'-monooxygenase;ec:1.14.13.21-3'-monooxygenase	1084	gi|343796563|gb|AEM63674.1|p-coumarate 3'-hydroxylase [Platycodon grandiflorus]	AEM63674	3.24e-125	95.858	323.553	2.78	21.36	4.42	4.49	103.74	3.12	6.45	7.09	1.36	secondary metabolic process;protein binding;catalytic activity;mitochondrion;endoplasmic reticulum;biosynthetic process;plasma membrane;response to stress;cellular process	Stilbenoid, diarylheptanoid and gingerol biosynthesis;Flavonoid biosynthesis;Phenylpropanoid biosynthesisFlavone and flavonol biosynthesis;Flavonoid biosynthesis
Unigene163820	C3H	cytochrome p450	ec:1.14.13.36-3'-monooxygenase;ec:1.14.13.21-3'-monooxygenase	1956	gi|343796563|gb|AEM63674.1|p-coumarate 3'-hydroxylase [Platycodon grandiflorus]	AEM63674	0	95.5193	937.176	12.82	58.16	9.91	14.72	334.75	10.79	16.3	23.37	4.03	secondary metabolic process;protein binding;catalytic activity;mitochondrion;endoplasmic reticulum;biosynthetic process;plasma membrane;response to stress;cellular process	Stilbenoid, diarylheptanoid and gingerol biosynthesis;Flavonoid biosynthesis;Phenylpropanoid biosynthesisFlavone and flavonol biosynthesis;Flavonoid biosynthesis
Unigene213838	F3H	cytochrome p450		1097	gi|225444716|ref|XP_002277926.1|PREDICTED: flavonoid 3'-monooxygenase [Vitis vinifera]	XP_002277926	2.13e-172	79.3566	501.516	0.11	0.26	0	0.35	0.11	0	0.39	8.92	0.12	catalytic activity;binding
Unigene153158	F3H	flavonoid 3 -hydroxylase	ec:1.14.13.21-3'-monooxygenase	2210	gi|225457235|ref|XP_002284165.1|PREDICTED: flavonoid 3'-monooxygenase [Vitis vinifera]	XP_002284165	0	89.1892	768.844	81.13	43.2	63.95	18.16	155.66	42.69	10.6	7.69	10.64	response to abiotic stimulus;catalytic activity;membrane;endoplasmic reticulum;biosynthetic process;binding	Flavone and flavonol biosynthesis;Flavonoid biosynthesis
Unigene154323	FSII	flavonol synthase	ec:1.14.11	649	gi|124020565|gb|ABM88786.1|flavonol synthase [Camellia sinensis]	ABM88786	4.1e-20	76.6667	76.6406	0.2	0.49	0	0	0.21	0.29	0	0.21	0.24	catalytic activity
Unigene210123	FSII	flavonol synthase	ec:1.14.11.23-synthase;ec:1.14.11.9-3-dioxygenase	1953	gi|224063126|ref|XP_002301003.1|flavonol synthase 2 [Populus trichocarpa] gi|222842729|gb|EEE80276.1| flavonol synthase 2 [Populus trichocarpa]	XP_002301003, EEE80276	4.44e-162	83.8806	479.945	0.27	0.07	0	117.65	1	122	1.65	0.06	0.06	cytoplasm;catalytic activity;biosynthetic process;carbohydrate binding	Flavonoid biosynthesisFlavonoid biosynthesis
Unigene91384	FSII	flavonol synthase	ec:1.14.11.23-synthase;ec:1.14.11.9-3-dioxygenase	1696	gi|327248630|dbj|BAK09226.1|flavonol synthase [Gentiana triflora]	BAK09226	6.74e-133	83.9161	402.134	0.13	0.08	0	57.48	1.42	59.64	1.29	0.13	0	cytoplasm;catalytic activity;biosynthetic process;carbohydrate binding	Flavonoid biosynthesisFlavonoid biosynthesis
Unigene91385	FSII	flavonol synthase	ec:1.14.11.23-synthase;ec:1.14.11.9-3-dioxygenase	1748	gi|327248630|dbj|BAK09226.1|flavonol synthase [Gentiana triflora]	BAK09226	1.15e-132	83.9161	402.134	0.19	0.07	0	72.19	0.19	73.02	1.08	0	0	cytoplasm;catalytic activity;biosynthetic process;carbohydrate binding	Flavonoid biosynthesisFlavonoid biosynthesis
Unigene103207	FSII	flavonol synthase	ec:1.14.11.23-synthase	686	gi|357461597|ref|XP_003601080.1|Flavonol synthase/flavanone 3-hydroxylase [Medicago truncatula] gi|355490128|gb|AES71331.1| Flavonol synthase/flavanone 3-hydroxylase [Medicago truncatula]	XP_003601080, AES71331	1.92e-27	83.6735	75.0998	0.19	0.23	0	0.16	0.38	0.14	0	0	0	catalytic activity;biosynthetic process;binding	Flavonoid biosynthesis
Unigene81614	FSII	flavonol synthase	ec:1.14.11.23-synthase;ec:1.14.11.9-3-dioxygenase	1235	gi|386872742|gb|AFJ44313.1|flavonol synthase [Lonicera japonica]	AFJ44313	0	91.9643	534.258	0	0	0	13.8	38.35	14.38	9.06	0.56	0	cytoplasm;catalytic activity;biosynthetic process;carbohydrate binding	Flavonoid biosynthesisFlavonoid biosynthesis
Unigene198155	FSII	flavonol synthase	ec:1.14.11.23-synthase;ec:1.14.11.9-3-dioxygenase	1537	gi|386872742|gb|AFJ44313.1|flavonol synthase [Lonicera japonica]	AFJ44313	0	94.9405	549.28	54.05	51.75	83.69	23.31	17.89	28.92	197.85	117.66	0.66	cytoplasm;catalytic activity;biosynthetic process;carbohydrate binding	Flavonoid biosynthesisFlavonoid biosynthesis
Unigene96786	FSII	flavonol synthase	ec:1.14.11.23-synthase;ec:1.14.11.9-3-dioxygenase	1164	gi|80973282|gb|ABB53382.1|flavonol synthase [Antirrhinum majus]	ABB53382	3.24e-41	58.216	157.918	14.03	18.45	21.49	6.77	6.05	9.04	61.55	31.78	0.34	cytoplasm;catalytic activity;biosynthetic process;carbohydrate binding	Flavonoid biosynthesisFlavonoid biosynthesis
Unigene184771	HQT	hxxxd-type acyl-transferase-like protein		1719	gi|225433483|ref|XP_002264429.1|PREDICTED: hydroxycinnamoyl-Coenzyme A shikimate/quinate hydroxycinnamoyltransferase [Vitis vinifera]	XP_002264429	5.53e-168	71.3303	496.123	19.19	4.28	42.86	8.17	4.14	3.32	5.65	5.07	26.44	multicellular organismal development;membrane;lipid metabolic process;cytosol;biosynthetic process;plastid;cellular process;thylakoid
Unigene229297	HQT	hxxxd-type acyl-transferase-like protein		1667	gi|225459075|ref|XP_002283781.1|PREDICTED: hydroxycinnamoyl-Coenzyme A shikimate/quinate hydroxycinnamoyltransferase [Vitis vinifera]	XP_002283781	1.07e-140	69.9317	425.246	39	6.01	26.02	11.85	4.08	33.14	6.86	0.33	22.93	nucleus;multicellular organismal development;membrane;lipid metabolic process;cytosol;endoplasmic reticulum;biosynthetic process;plastid;cellular process;thylakoid
Unigene229300	HQT	hxxxd-type acyl-transferase-like protein		1025	gi|225459075|ref|XP_002283781.1|PREDICTED: hydroxycinnamoyl-Coenzyme A shikimate/quinate hydroxycinnamoyltransferase [Vitis vinifera]	XP_002283781	1.71e-48	70.0637	178.718	6.62	0.55	7.37	3.46	0.58	7.09	1.15	0.12	4.88	nucleus;multicellular organismal development;lipid metabolic process;cytosol;endoplasmic reticulum;biosynthetic process;cellular process
Unigene71319	HQT	hydroxycinnamoyl- quinate hydroxycinnamoyltransferase	ec:2.3.1.99-O-hydroxycinnamoyltransferase	2020	gi|269924823|gb|ACZ52698.1|hydroxycinnamoyl-CoA quinate hydroxycinnamoyltransferase [Lonicera japonica]	ACZ52698	0	99.7722	876.315	41.66	40.03	156.16	44.62	37.9	100.7	390.09	487.24	46.81	transferase activity	Stilbenoid, diarylheptanoid and gingerol biosynthesis;Phenylpropanoid biosynthesis
Unigene48196	HQT	hydroxycinnamoyl- quinate hydroxycinnamoyltransferase	ec:2.3.1.99-O-hydroxycinnamoyltransferase	726	gi|341575449|gb|AEK80405.1|HQT [Lonicera japonica]	AEK80405	1.95e-89	91.875	281.952	17.58	2.77	16.14	2.36	1.42	5.4	2.57	1.8	11.58	transferase activity	Stilbenoid, diarylheptanoid and gingerol biosynthesis;Phenylpropanoid biosynthesis
Unigene92127	HQT	hydroxycinnamoyl- quinate hydroxycinnamoyltransferase	ec:2.3.1.99-O-hydroxycinnamoyltransferase	1527	gi|341575449|gb|AEK80405.1|HQT [Lonicera japonica]	AEK80405	2.89e-66	85.906	231.106	13.22	3.31	11.09	2.66	1.53	3.23	2.04	1.61	7.55	transferase activity	Stilbenoid, diarylheptanoid and gingerol biosynthesis;Phenylpropanoid biosynthesis
Unigene92128	HQT	hydroxycinnamoyl- quinate hydroxycinnamoyltransferase	ec:2.3.1.99-O-hydroxycinnamoyltransferase	1577	gi|341575449|gb|AEK80405.1|HQT [Lonicera japonica]	AEK80405	1.28e-158	89.1156	470.315	25.08	5.47	23.28	4.9	2.03	8.01	3.17	2.26	14.96	transferase activity	Stilbenoid, diarylheptanoid and gingerol biosynthesis;Phenylpropanoid biosynthesis
Unigene197961	HQT	hydroxycinnamoyl- quinate hydroxycinnamoyltransferase	ec:2.3.1.99-O-hydroxycinnamoyltransferase	1746	gi|341575449|gb|AEK80405.1|HQT [Lonicera japonica]	AEK80405	0	88.9655	698.738	38.03	7.88	40.31	6.51	3.75	13.11	6.18	3.6	26.63	transferase activity	Stilbenoid, diarylheptanoid and gingerol biosynthesis;Phenylpropanoid biosynthesis
Unigene131752	HCT	hydroxycinnamoyl shikimate quinate hydroxycinnamoyltransferase-like protein	ec:2.3.1.144;ec:2.3.1.110	883	gi|224055771|ref|XP_002298645.1|hydroxycinnamoyl CoA shikimate/quinate hydroxycinnamoyltransferase-like protein [Populus trichocarpa] gi|222845903|gb|EEE83450.1| hydroxycinnamoyl CoA shikimate/quinate hydroxycinnamoyltransferase-like protein [Populus trichocarpa]	XP_002298645, EEE83450	2.18e-144	89.3443	424.476	0.14	1	0	0.46	0.83	0	1.38	0.28	0.16	secondary metabolic process;carbohydrate metabolic process;cytoplasm;cellular component organization;biosynthetic process;transferase activity;transport
Unigene131753	HCT	hydroxycinnamoyl shikimate quinate hydroxycinnamoyltransferase-like protein	ec:2.3.1.144	231	gi|224055771|ref|XP_002298645.1|hydroxycinnamoyl CoA shikimate/quinate hydroxycinnamoyltransferase-like protein [Populus trichocarpa] gi|222845903|gb|EEE83450.1| hydroxycinnamoyl CoA shikimate/quinate hydroxycinnamoyltransferase-like protein [Populus trichocarpa]	XP_002298645, EEE83450	1e-09	79.4872	62.003	0	0	0	0	0	0	1.33	0	0	transferase activity
Unigene154056	HCT	hydroxycinnamoyl shikimate quinate hydroxycinnamoyltransferase-like protein	ec:2.3.1.144;ec:2.3.1.110	1720	gi|224055771|ref|XP_002298645.1|hydroxycinnamoyl CoA shikimate/quinate hydroxycinnamoyltransferase-like protein [Populus trichocarpa] gi|222845903|gb|EEE83450.1| hydroxycinnamoyl CoA shikimate/quinate hydroxycinnamoyltransferase-like protein [Populus trichocarpa]	XP_002298645, EEE83450	0	87.6761	464.537	0.06	4.58	0.06	9.86	0.95	0.18	5.36	3.85	0.36	secondary metabolic process;carbohydrate metabolic process;cytoplasm;cellular component organization;biosynthetic process;transferase activity;transport
Unigene93522	HCT	hydroxycinnamoyl shikimate quinate hydroxycinnamoyltransferase-like protein		666	gi|224134056|ref|XP_002321725.1|hydroxycinnamoyl CoA shikimate/quinate hydroxycinnamoyltransferase-like protein [Populus trichocarpa] gi|222868721|gb|EEF05852.1| hydroxycinnamoyl CoA shikimate/quinate hydroxycinnamoyltransferase-like protein [Populus trichocarpa] gi|267799523|gb|ACY79409.1| omega-hydroxyacid hydroxycinnamoyltransferase [Populus trichocarpa]	XP_002321725, EEF05852, ACY79409	4.56e-19	76.4706	93.2041	1.18	0	1.99	0	0	0.14	0	0	0.23	secondary metabolic process;cytoplasm;biosynthetic process;transferase activity;cellular process
Unigene126105	HCT	hydroxycinnamoyl shikimate quinate hydroxycinnamoyltransferase-like protein	ec:2.3.1.144;ec:2.3.1.110	287	gi|224134056|ref|XP_002321725.1|hydroxycinnamoyl CoA shikimate/quinate hydroxycinnamoyltransferase-like protein [Populus trichocarpa] gi|222868721|gb|EEF05852.1| hydroxycinnamoyl CoA shikimate/quinate hydroxycinnamoyltransferase-like protein [Populus trichocarpa] gi|267799523|gb|ACY79409.1| omega-hydroxyacid hydroxycinnamoyltransferase [Populus trichocarpa]	XP_002321725, EEF05852, ACY79409	1.71e-39	88.764	145.206	0	0.99	0	0	0.83	0	0	0.87	0	secondary metabolic process;carbohydrate metabolic process;cytoplasm;cellular component organization;biosynthetic process;transferase activity;transport
Unigene210900	HCT	hydroxycinnamoyl shikimate quinate hydroxycinnamoyltransferase-like protein		2357	gi|224134056|ref|XP_002321725.1|hydroxycinnamoyl CoA shikimate/quinate hydroxycinnamoyltransferase-like protein [Populus trichocarpa] gi|222868721|gb|EEF05852.1| hydroxycinnamoyl CoA shikimate/quinate hydroxycinnamoyltransferase-like protein [Populus trichocarpa] gi|267799523|gb|ACY79409.1| omega-hydroxyacid hydroxycinnamoyltransferase [Populus trichocarpa]	XP_002321725, EEF05852, ACY79409	5.13e-111	75.4325	355.91	1.69	1.14	1.71	0.53	1.53	2.73	0.16	0.05	0.51	secondary metabolic process;carbohydrate metabolic process;cytoplasm;cellular component organization;biosynthetic process;transferase activity;transport
Unigene134363	HCT	hydroxycinnamoyl shikimate quinate hydroxycinnamoyltransferase-like protein	ec:2.3.1.144;ec:2.3.1.110	281	gi|268326822|emb|CAT00082.1|hydroxycinnamoyl-CoA shikimate/quinate hydroxycinnamoyl transferase [Coffea arabica]	CAT00082	2.58e-26	96.4912	108.612	0.88	0	0	0	0	0.62	0.79	0	0	transferase activity
Unigene54973	HCT	hydroxycinnamoyl transferase	ec:2.3.1.133-O-hydroxycinnamoyltransferase	1517	gi|407032662|gb|AFS68800.1|hydroxycinnamoyl transferase [Lonicera japonica]	AFS68800	0	99.5349	884.789	7.09	32.15	4.24	3.78	161.98	7.6	6.43	8.34	2.26	transferase activity	Stilbenoid, diarylheptanoid and gingerol biosynthesis;Flavonoid biosynthesis;Phenylpropanoid biosynthesis
Unigene102214	HCT	hydroxycinnamoyl transferase	ec:2.3.1.133-O-hydroxycinnamoyltransferase	2081	gi|407032662|gb|AFS68800.1|hydroxycinnamoyl transferase [Lonicera japonica]	AFS68800	0	99.5349	884.789	4.49	20.68	2.32	2.97	115.39	6.19	3.74	5.3	1.82	transferase activity	Stilbenoid, diarylheptanoid and gingerol biosynthesis;Flavonoid biosynthesis;Phenylpropanoid biosynthesis
Unigene217648	HQT	hydroxycinnamoyl-coenzyme a shikimate quinate hydroxycinnamoyltransferase		1842	gi|224131290|ref|XP_002328502.1|predicted protein [Populus trichocarpa] gi|222838217|gb|EEE76582.1| predicted protein [Populus trichocarpa]	XP_002328502, EEE76582	4.91e-173	72.9437	511.146	29.08	8	57.46	4.22	4.31	6.66	10.15	1.55	13.46
Unigene57098	HQT	hydroxycinnamoyl-coenzyme a shikimate quinate hydroxycinnamoyltransferase		1688	gi|224139154|ref|XP_002326781.1|predicted protein [Populus trichocarpa] gi|222834103|gb|EEE72580.1| predicted protein [Populus trichocarpa]	XP_002326781, EEE72580	0	80.7256	590.882	10.53	10.52	10.95	6.65	11.37	20.63	1.82	0.13	8.38	binding;transferase activity;plastid
Unigene63026	HQT	hydroxycinnamoyl-coenzyme a shikimate quinate hydroxycinnamoyltransferase		1818	gi|225443484|ref|XP_002270251.1|PREDICTED: hydroxycinnamoyl-Coenzyme A shikimate/quinate hydroxycinnamoyltransferase [Vitis vinifera]	XP_002270251	1.08e-170	70.7265	505.368	0.95	0.29	1.19	0.2	11.25	0.17	0.05	0.06	0.41	transferase activity
Unigene105686	HQT	hydroxycinnamoyl-coenzyme a shikimate quinate hydroxycinnamoyltransferase		1690	gi|225443484|ref|XP_002270251.1|PREDICTED: hydroxycinnamoyl-Coenzyme A shikimate/quinate hydroxycinnamoyltransferase [Vitis vinifera]	XP_002270251	9.94e-150	72.9577	392.889	0.06	0.23	0.91	0.22	10.71	0.09	0.24	0	0.07	transferase activity
Unigene105772	HQT	hydroxycinnamoyl-coenzyme a shikimate quinate hydroxycinnamoyltransferase		1784	gi|225443484|ref|XP_002270251.1|PREDICTED: hydroxycinnamoyl-Coenzyme A shikimate/quinate hydroxycinnamoyltransferase [Vitis vinifera]	XP_002270251	1.05e-180	72.6496	530.791	0.54	0.22	0.85	0	9.29	0.17	0	0	0.14	transferase activity
Unigene231330	HQT	hydroxycinnamoyl-coenzyme a shikimate quinate hydroxycinnamoyltransferase		1293	gi|225443484|ref|XP_002270251.1|PREDICTED: hydroxycinnamoyl-Coenzyme A shikimate/quinate hydroxycinnamoyltransferase [Vitis vinifera]	XP_002270251	4.75e-128	76.3158	389.808	0.61	0.42	0.61	0.44	13.62	0.37	0.08	0	0.2	transferase activity
Unigene10597	HQT	hydroxycinnamoyl-coenzyme a shikimate quinate hydroxycinnamoyltransferase	ec:2.3.1.144	314	gi|225462586|ref|XP_002270079.1|PREDICTED: hydroxycinnamoyl-Coenzyme A shikimate/quinate hydroxycinnamoyltransferase [Vitis vinifera]	XP_002270079	1.34e-45	85.5769	162.54	0	3.26	0	2.25	1.36	0	0.61	0	0	transferase activity
Unigene231328	HQT	hydroxycinnamoyl-coenzyme a shikimate quinate hydroxycinnamoyltransferase		1864	gi|225462588|ref|XP_002270252.1|PREDICTED: hydroxycinnamoyl-Coenzyme A shikimate/quinate hydroxycinnamoyltransferase [Vitis vinifera]	XP_002270252	0	79.6499	556.214	0.23	0.14	0.12	0.68	44.31	0.7	0.16	0.06	0.33	transferase activity
Unigene231329	HQT	hydroxycinnamoyl-coenzyme a shikimate quinate hydroxycinnamoyltransferase	ec:2.3.1.144	250	gi|225462588|ref|XP_002270252.1|PREDICTED: hydroxycinnamoyl-Coenzyme A shikimate/quinate hydroxycinnamoyltransferase [Vitis vinifera]	XP_002270252	3.91e-27	86.5672	110.538	0	0	0	0	22.4	0	0	0	0	transferase activity
Unigene93537	HQT	hydroxycinnamoyl-coenzyme a shikimate quinate hydroxycinnamoyltransferase		1073	gi|298204877|emb|CBI34184.3|unnamed protein product [Vitis vinifera]	CBI34184	2.48e-55	78.3784	195.667	8.32	2.62	18.21	1.09	1.53	1.7	3.66	0.22	4.87	transferase activity
Unigene99164	PAL	phenylalanine ammonia-lyase	ec:4.3.1.25-ammonia-lyase;ec:4.3.1.24-ammonia-lyase	4266	gi|343796557|gb|AEM63671.1|phenylalanine ammonia lyase 2 [Platycodon grandiflorus]	AEM63671	0	94.4046	1291.56	33.51	38.91	57.05	138.05	170.82	128.28	76.09	77.31	23.56	secondary metabolic process;cytoplasm;catalytic activity;catabolic process;biosynthetic process;cellular process	Phenylpropanoid biosynthesis;Phenylalanine metabolismPhenylpropanoid biosynthesis;Phenylalanine metabolism
Unigene156872	PAL	phenylalanine ammonia-lyase	ec:4.3.1.25-ammonia-lyase;ec:4.3.1.24-ammonia-lyase	2617	gi|343796557|gb|AEM63671.1|phenylalanine ammonia lyase 2 [Platycodon grandiflorus]	AEM63671	0	94.5481	1293.1	63.6	70.49	105.05	103.53	304.43	45.21	159.67	165.11	41.62	secondary metabolic process;cytoplasm;catalytic activity;catabolic process;biosynthetic process;cellular process	Phenylpropanoid biosynthesis;Phenylalanine metabolismPhenylpropanoid biosynthesis;Phenylalanine metabolism
Unigene59001	C4H	trans-cinnamate 4-hydroxylase	ec:1.14.13.11-4-monooxygenase	1593	gi|255565927|ref|XP_002523952.1|cinnamate 4-hydroxylase, putative [Ricinus communis] gi|223536799|gb|EEF38439.1| cinnamate 4-hydroxylase, putative [Ricinus communis]	XP_002523952, EEF38439	0	98.0583	765.763	36.1	48.39	41.68	5.14	150.07	10.81	13.87	9.23	12.73	catalytic activity;binding	Ubiquinone and other terpenoid-quinone biosynthesis;Stilbenoid, diarylheptanoid and gingerol biosynthesis;Flavonoid biosynthesis;Phenylpropanoid biosynthesis;Phenylalanine metabolism
Unigene186690	C4H	trans-cinnamate 4-hydroxylase	ec:1.14.13.11-4-monooxygenase	1994	gi|47933894|gb|AAT39513.1|cinnamate-4-hydroxylase [Camptotheca acuminata]	AAT39513	0	97.5155	874.389	39.37	40.86	49.11	9.91	163.67	12.51	15.23	10.84	29.78	catalytic activity;binding	Ubiquinone and other terpenoid-quinone biosynthesis;Stilbenoid, diarylheptanoid and gingerol biosynthesis;Flavonoid biosynthesis;Phenylpropanoid biosynthesis;Phenylalanine metabolism
Unigene104390	C4H	trans-cinnamate 4-hydroxylase	ec:1.14.13.11-4-monooxygenase	1846	gi|9965897|gb|AAG10196.1|AF286647_1cinnamate-4-hydroxylase [Gossypium arboreum]	AAG10196	0	97.7324	797.734	49.94	22.24	74.05	19.8	210.2	9.55	23.24	15.48	68.13	secondary metabolic process;multicellular organismal development;endoplasmic reticulum;Golgi apparatus;biosynthetic process;vacuole;plasma membrane;response to stress;cellular process;growth;protein binding;catalytic activity;cell wall	Ubiquinone and other terpenoid-quinone biosynthesis;Stilbenoid, diarylheptanoid and gingerol biosynthesis;Flavonoid biosynthesis;Phenylpropanoid biosynthesis;Phenylalanine metabolism
Unigene186689	C4H	trans-cinnamate 4-hydroxylase	ec:1.14.13.11-4-monooxygenase	1994	gi|9965897|gb|AAG10196.1|AF286647_1cinnamate-4-hydroxylase [Gossypium arboreum]	AAG10196	0	98.5477	865.144	50.91	75.04	62.8	8.92	240.29	18.73	21.69	13.62	20.16	catalytic activity;binding	Ubiquinone and other terpenoid-quinone biosynthesis;Stilbenoid, diarylheptanoid and gingerol biosynthesis;Flavonoid biosynthesis;Phenylpropanoid biosynthesis;Phenylalanine metabolism
Unigene94672	C4H	trans-cinnamate 4-monooxygenase	ec:1.14.13.11-4-monooxygenase;ec:4.3.1.25-ammonia-lyase;ec:4.3.1.24-ammonia-lyase	2149	gi|1351206|sp|P48522.1|TCMO_CATRORecName: Full=Trans-cinnamate 4-monooxygenase; AltName: Full=Cinnamic acid 4-hydroxylase; Short=C4H; Short=CA4H; AltName: Full=Cytochrome P450 73; AltName: Full=Cytochrome P450C4H gi|473229|emb|CAA83552.1| cinnamate 4-hydroxylase (CYP73) [Catharanthus roseus]	P48522, CAA83552	0	97.281	633.254	31.55	43.28	32.79	4.65	135.4	10.4	11.78	8.68	10.29	secondary metabolic process;multicellular organismal development;endoplasmic reticulum;Golgi apparatus;biosynthetic process;vacuole;plasma membrane;response to stress;cellular process;growth;protein binding;catalytic activity;cell wall	Ubiquinone and other terpenoid-quinone biosynthesis;Stilbenoid, diarylheptanoid and gingerol biosynthesis;Flavonoid biosynthesis;Phenylpropanoid biosynthesis;Phenylalanine metabolismPhenylpropanoid biosynthesis;Phenylalanine metabolismPhenylpropanoid biosynthesis;Phenylalanine metabolism
Unigene622	C4H	trans-cinnamate 4-monooxygenase	ec:1.14.13.11-4-monooxygenase	202	gi|2624383|emb|CAA70595.1|cinnamate 4-hydroxylase [Phaseolus vulgaris]	CAA70595	1.27e-32	91.0448	125.561	0	0	0	3.74	0	0	0	10.13	0	cytoplasm;catalytic activity;membrane;binding	Ubiquinone and other terpenoid-quinone biosynthesis;Stilbenoid, diarylheptanoid and gingerol biosynthesis;Flavonoid biosynthesis;Phenylpropanoid biosynthesis;Phenylalanine metabolism
