# Supplementary material for: De novo transcriptome assembly and characterization of nine tissues of Lonicera japonica to identify potential candidate genes involved in chlorogenic acid, luteolosides, and secoiridoid biosynthesis pathways
Source: J Nat Med. 2016 Sep 14;71(1):1–15. doi: 10.1007/s11418-016-1041-x (PMC5214891; doi:10.1007/s11418-016-1041-x)
Supplement: Supplementary file 13 — Table S8 FPKM values for unigenes annotated as enzymes from CGA and luteolin biosynthetic pathways, and showing a high correlation with each other (CSV 6 kb) [file 11418_2016_1041_MOESM13_ESM.csv]

Assigned.Unigene_id	gene	Shoot_apex	leaf	Young_Leaf	white_flower_bud	stem	green_floral_bud	white_flower	yellow_flower	mature_leaf	Hit.desc.	Hit.ACC
Unigene26529	4CL	71.13	95.58	69.61	72.08	354.96	57.63	123.52	162.1	85.34	gi|12229631|sp|O24145.1|4CL1_TOBACRecName: Full=4-coumarate--CoA ligase 1; Short=4CL 1; AltName: Full=4-coumaroyl-CoA synthase 1 gi|1663722|gb|AAB18637.1| 4-coumarate:coenzyme A ligase [Nicotiana tabacum]	O24145, AAB18637
Unigene163820	C3H	12.82	58.16	9.91	14.72	334.75	10.79	16.3	23.37	4.03	gi|343796563|gb|AEM63674.1|p-coumarate 3'-hydroxylase [Platycodon grandiflorus]	AEM63674
Unigene186689	C4H	50.91	75.04	62.8	8.92	240.29	18.73	21.69	13.62	20.16	gi|9965897|gb|AAG10196.1|AF286647_1cinnamate-4-hydroxylase [Gossypium arboreum]	AAG10196
Unigene59001	C4H	36.1	48.39	41.68	5.14	150.07	10.81	13.87	9.23	12.73	gi|255565927|ref|XP_002523952.1|cinnamate 4-hydroxylase, putative [Ricinus communis] gi|223536799|gb|EEF38439.1| cinnamate 4-hydroxylase, putative [Ricinus communis]	XP_002523952, EEF38439
Unigene104390	C4H	49.94	22.24	74.05	19.8	210.2	9.55	23.24	15.48	68.13	gi|9965897|gb|AAG10196.1|AF286647_1cinnamate-4-hydroxylase [Gossypium arboreum]	AAG10196
Unigene186690	C4H	39.37	40.86	49.11	9.91	163.67	12.51	15.23	10.84	29.78	gi|47933894|gb|AAT39513.1|cinnamate-4-hydroxylase [Camptotheca acuminata]	AAT39513
Unigene94672	C4H	31.55	43.28	32.79	4.65	135.4	10.4	11.78	8.68	10.29	gi|1351206|sp|P48522.1|TCMO_CATRORecName: Full=Trans-cinnamate 4-monooxygenase; AltName: Full=Cinnamic acid 4-hydroxylase; Short=C4H; Short=CA4H; AltName: Full=Cytochrome P450 73; AltName: Full=Cytochrome P450C4H gi|473229|emb|CAA83552.1| cinnamate 4-hydroxylase (CYP73) [Catharanthus roseus]	P48522, CAA83552
Unigene70207	C4H	45.65	20.66	79.11	20.31	203.61	9.49	21.06	12.93	68.13	gi|224126969|ref|XP_002319974.1|trans-cinnamate 4-monooxygenase [Populus trichocarpa] gi|224126973|ref|XP_002319975.1| cytochrome P450 cinnamate 4-hydroxylase [Populus trichocarpa] gi|118484027|gb|ABK93900.1| unknown [Populus trichocarpa] gi|222858350|gb|EEE95897.1| trans-cinnamate 4-monooxygenase [Populus trichocarpa] gi|222858351|gb|EEE95898.1| cytochrome P450 cinnamate 4-hydroxylase [Populus t…	XP_002319974, XP_002319975, ABK93900, EEE95897, EEE95898
Unigene94182	CCoAMT	15.33	68.95	18	32.74	640.94	20.6	39.56	63.66	15.63	gi|381218036|gb|AFG17073.1|caffeoyl-CoA O-methyltransferase [Paeonia lactiflora]	AFG17073
Unigene171650	CCoAMT	17.8	75.86	45.96	27.2	663.54	17.25	37.33	50.28	16.42	gi|30580349|sp|Q8H9B6.1|CAMT_SOLTURecName: Full=Caffeoyl-CoA O-methyltransferase; AltName: Full=Trans-caffeoyl-CoA 3-O-methyltransferase; Short=CCoAMT; Short=CCoAOMT gi|24745969|dbj|BAC23054.1| caffeoyl-CoA O-methyltransferase [Solanum tuberosum]	Q8H9B6, BAC23054
Unigene88309	CCoAMT	25.62	94.21	88.13	5.31	628.45	14.41	7.37	8.69	19.39	gi|30580343|sp|Q42945.1|CAMT6_TOBACRecName: Full=Caffeoyl-CoA O-methyltransferase 6; AltName: Full=Trans-caffeoyl-CoA 3-O-methyltransferase 6; Short=CCoAMT-6; Short=CCoAOMT-6 gi|1103487|emb|CAA91228.1| caffeoyl-CoA O-methyltransferase [Nicotiana tabacum]	Q42945, CAA91228
Unigene24624	CCoAMT	9.29	27.65	12.44	9.22	282.51	13.41	5.64	2.5	2.6	gi|47680455|gb|AAT37172.1|caffeoyl-CoA-O-methyltransferase [Broussonetia papyrifera]	AAT37172
Unigene171649	CCoAMT	47.96	158.61	202.78	17.89	1027.4	35.09	19.17	23.06	36.16	gi|47680455|gb|AAT37172.1|caffeoyl-CoA-O-methyltransferase [Broussonetia papyrifera]	AAT37172
Unigene70614	CHI	38.87	46.27	32.53	16.21	59.69	22.83	15.81	13.52	22.26	gi|383289199|gb|AFH02720.1|chalcone isomerase, partial [Lonicera japonica]	AFH02720
Unigene91074	CHI	39.11	46.29	35.64	17.78	59.86	23.46	13.18	11.32	22.86	gi|383289199|gb|AFH02720.1|chalcone isomerase, partial [Lonicera japonica]	AFH02720
Unigene60043	CHI	116.59	18.38	199.84	12.99	83.42	30.14	8.17	0.85	15.14	gi|295687229|gb|ADG27840.1|chalcone isomerase [Gossypium hirsutum]	ADG27840
Unigene51572	CHS	1.56	1.13	0	6.27	9.59	1.33	7.25	4.14	0	gi|386872740|gb|AFJ44312.1|chalcone synthase [Lonicera japonica]	AFJ44312
Unigene25169	CHS	19.92	3.12	19.76	0.98	9.57	0.53	0.61	0	1.44	gi|386872740|gb|AFJ44312.1|chalcone synthase [Lonicera japonica]	AFJ44312
Unigene162900	CHS	14.07	4.97	2.84	31.94	64.88	4.94	40.89	23.54	0	gi|388883244|dbj|BAM17286.1|chalcone synthase [Petunia x hybrida]	BAM17286
Unigene103679	CHS	10.47	15.08	9.34	6.36	21.02	35.3	6.57	1.16	4	gi|3288721|dbj|BAA31259.1|chalcone synthase [Vitis vinifera]	BAA31259
Unigene95961	CHS	1.08	2.53	0	4.74	21.3	3.36	3.11	0.08	0.09	gi|224072644|ref|XP_002303821.1|chalcone synthase [Populus trichocarpa] gi|222841253|gb|EEE78800.1| chalcone synthase [Populus trichocarpa]	XP_002303821, EEE78800
Unigene58512	CHS	13.65	22.1	12.63	8.58	26.29	45.12	7.41	1.68	5.25	gi|3288721|dbj|BAA31259.1|chalcone synthase [Vitis vinifera]	BAA31259
Unigene172748	CHS	20.17	29.61	16.39	13.64	41.65	67.34	10.49	2.12	9.01	gi|3288721|dbj|BAA31259.1|chalcone synthase [Vitis vinifera]	BAA31259
Unigene165667	CHS	18.04	11.08	5.32	54.11	88.25	12.88	74.09	49.7	0.14	gi|283945448|dbj|BAI66465.1|chalcone synthase [Camellia japonica] gi|325551313|gb|ADZ28512.1| chalcone synthase [Camellia nitidissima]	BAI66465, ADZ28512
Unigene198155	FSII	54.05	51.75	83.69	23.31	17.89	28.92	197.85	117.66	0.66	gi|386872742|gb|AFJ44313.1|flavonol synthase [Lonicera japonica]	AFJ44313
Unigene81614	FSII	0	0	0	13.8	38.35	14.38	9.06	0.56	0	gi|386872742|gb|AFJ44313.1|flavonol synthase [Lonicera japonica]	AFJ44313
Unigene54973	HCT	7.09	32.15	4.24	3.78	161.98	7.6	6.43	8.34	2.26	gi|407032662|gb|AFS68800.1|hydroxycinnamoyl transferase [Lonicera japonica]	AFS68800
Unigene102214	HCT	4.49	20.68	2.32	2.97	115.39	6.19	3.74	5.3	1.82	gi|407032662|gb|AFS68800.1|hydroxycinnamoyl transferase [Lonicera japonica]	AFS68800
Unigene71319	HQT	41.66	40.03	156.16	44.62	37.9	100.7	390.09	487.24	46.81	gi|269924823|gb|ACZ52698.1|hydroxycinnamoyl-CoA quinate hydroxycinnamoyltransferase [Lonicera japonica]	ACZ52698
Unigene156872	PAL	63.6	70.49	105.05	103.53	304.43	45.21	159.67	165.11	41.62	gi|343796557|gb|AEM63671.1|phenylalanine ammonia lyase 2 [Platycodon grandiflorus]	AEM63671
Unigene99164	PAL	33.51	38.91	57.05	138.05	170.82	128.28	76.09	77.31	23.56	gi|343796557|gb|AEM63671.1|phenylalanine ammonia lyase 2 [Platycodon grandiflorus]	AEM63671
