# Supplementary material for: De novo transcriptome assembly and characterization of nine tissues of Lonicera japonica to identify potential candidate genes involved in chlorogenic acid, luteolosides, and secoiridoid biosynthesis pathways
Source: J Nat Med. 2016 Sep 14;71(1):1–15. doi: 10.1007/s11418-016-1041-x (PMC5214891; doi:10.1007/s11418-016-1041-x)
Supplement: Supplementary file 14 — Table S9 FPKM values for unigenes annotated as enzymes from secoiridoid metabolic pathways (CSV 4 kb) [file 11418_2016_1041_MOESM14_ESM.csv]

Unigene_id	gene_name	Shoot_apex	leaf	Young_Leaf	white_flower_bud	stem	green_floral_bud	white_flower	yellow_flower	mature_leaf	Hit.desc.	Hit.ACC
Unigene57285	GPPS	0.57	0.95	0.08	0.76	1.58	0.41	0.34	0.04	0	gi|224066499|ref|XP_002302110.1|copalyl diphosphate synthase [Populus trichocarpa] gi|222843836|gb|EEE81383.1| copalyl diphosphate synthase [Populus trichocarpa]	XP_002302110, EEE81383
Unigene215531	GPPS	3.82	2.6	4.73	2.43	2.3	2.72	3.99	2.25	4.48	gi|350538483|ref|NP_001234089.1|geranyl pyrophosphate synthase [Solanum lycopersicum] gi|82659078|gb|ABB88703.1| geranyl pyrophosphate synthase [Solanum lycopersicum]	NP_001234089, ABB88703
Unigene216926	GPPS	3.9	2.53	4.79	3.84	2.96	2.83	3.76	3.19	4.06	gi|350538483|ref|NP_001234089.1|geranyl pyrophosphate synthase [Solanum lycopersicum] gi|82659078|gb|ABB88703.1| geranyl pyrophosphate synthase [Solanum lycopersicum]	NP_001234089, ABB88703
Unigene32729	GES	22.84	3.23	55.28	0.04	0.59	0.72	0.15	0	8.28	gi|380513810|gb|AFD64744.1|plastid geraniol synthase [Catharanthus roseus]	AFD64744
Unigene164440	GES	18.01	4.74	44.52	0.04	0.29	3.67	0	0	10.61	gi|380513810|gb|AFD64744.1|plastid geraniol synthase [Catharanthus roseus]	AFD64744
Unigene204539	G10H	3.44	3.92	6.72	63.1	3.1	2.54	48.33	18.49	14.36	gi|359497035|ref|XP_002263860.2|PREDICTED: cytochrome P450 93A1-like [Vitis vinifera]	XP_002263860
Unigene221376	G10H	20.81	6.32	32.68	4.96	2.68	3.89	10.69	3.05	58.29	gi|75161264|sp|Q8VWZ7.1|C76B6_CATRORecName: Full=Geraniol 8-hydroxylase; AltName: Full=Cytochrome P450 76B6; AltName: Full=Geraniol 10-hydroxylase; Short=CrG10H gi|17065916|emb|CAC80883.1| geraniol 10-hydroxylase [Catharanthus roseus]	Q8VWZ7, CAC80883
Unigene60795	8HGO	149.06	45.97	331.21	3.63	6.74	18.18	1.88	8.77	66.64	gi|349664128|gb|AEQ04839.1|alcohol dehydrogenase [Olea europaea]	AEQ04839
Unigene53803	IS	126.58	16.62	207.56	1.31	1.14	12.75	1.13	0.93	34.94	gi|255538116|ref|XP_002510123.1|conserved hypothetical protein [Ricinus communis] gi|223550824|gb|EEF52310.1| conserved hypothetical protein [Ricinus communis]	XP_002510123, EEF52310
Unigene61149	IS	18.61	11.68	13.01	5.27	10.48	9.69	5.78	1.19	21.2	gi|225441018|ref|XP_002283772.1|PREDICTED: cytochrome P450 76A2 [Vitis vinifera]	XP_002283772
Unigene220729	IS	50.46	58.22	50.6	73.36	58.8	67.66	175.17	133.87	57.6	gi|295834059|gb|ADG41743.1|putative progesterone 5 beta-reductase [Nicotiana tabacum]	ADG41743
Unigene215132	IO	51.51	6.58	120.04	1.7	0.45	11.33	0.41	0	20.83	gi|225441018|ref|XP_002283772.1|PREDICTED: cytochrome P450 76A2 [Vitis vinifera]	XP_002283772
Unigene26133	7DLGT	9.17	9.02	6.56	14.14	10.81	12.35	11.33	9.59	6.16	gi|225449274|ref|XP_002281029.1|PREDICTED: UDP-glycosyltransferase 85A1 isoform 2 [Vitis vinifera]	XP_002281029
Unigene163017	7DLGT	2.44	0.46	4.87	74.58	1.78	0.98	54.97	68.6	3.98	gi|342306002|dbj|BAK55737.1|UDP-glucose glucosyltransferase [Gardenia jasminoides]	BAK55737
Unigene201989	7DLGT	42.83	6.42	66.72	1.62	3.96	4.72	1.87	1.57	19.38	gi|225449274|ref|XP_002281029.1|PREDICTED: UDP-glycosyltransferase 85A1 isoform 2 [Vitis vinifera]	XP_002281029
Unigene105998	7DLH	87.06	55.99	125.09	49.42	54.01	50.36	210.61	352.89	93.47	gi|225470619|ref|XP_002263609.1|PREDICTED: secologanin synthase [Vitis vinifera]	XP_002263609
Unigene133783	7DLH	778.95	51.13	1906.57	221.6	40.53	415.96	299.98	179.04	587.65	gi|404688|gb|AAA17732.1|cytochrome P450 [Catharanthus roseus]	AAA17732
Unigene240241	7DLH	94.57	24.89	172.74	0.64	0.65	21.01	0.22	0.06	26.38	gi|75161264|sp|Q8VWZ7.1|C76B6_CATRORecName: Full=Geraniol 8-hydroxylase; AltName: Full=Cytochrome P450 76B6; AltName: Full=Geraniol 10-hydroxylase; Short=CrG10H gi|17065916|emb|CAC80883.1| geraniol 10-hydroxylase [Catharanthus roseus]	Q8VWZ7, CAC80883
Unigene26994	LAMT	331.59	155.18	472.48	13.55	29.17	37.37	12.09	7.7	29.89	gi|225446050|ref|XP_002271128.1|PREDICTED: uncharacterized protein LOC100258100 [Vitis vinifera]	XP_002271128
Unigene133783	SLS	778.95	51.13	1906.57	221.6	40.53	415.96	299.98	179.04	587.65	gi|404688|gb|AAA17732.1|cytochrome P450 [Catharanthus roseus]	AAA17732
Unigene155234	STR	0.06	0	0.06	6.62	0.06	34.31	5.74	0	0	gi|359478139|ref|XP_003632076.1|PREDICTED: adipocyte plasma membrane-associated protein-like [Vitis vinifera]	XP_003632076
Unigene184917	STR	10.26	10.33	3.67	19.21	9	12.38	28.86	31.13	3.75	gi|225441250|ref|XP_002273764.1|PREDICTED: strictosidine synthase 1 [Vitis vinifera]	XP_002273764
Unigene191970	STR	4.04	2.36	2.01	3.15	4.54	2.99	3.61	5.89	6.39	gi|255561377|ref|XP_002521699.1|AMP dependent ligase, putative [Ricinus communis] gi|223539090|gb|EEF40686.1| AMP dependent ligase, putative [Ricinus communis]	XP_002521699, EEF40686
Unigene57218	TDC	0.13	0.16	0.14	89.59	0.32	8.45	43.2	196.45	0.05	gi|1763279|gb|AAB39709.1|tryptophan decarboxylase [Camptotheca acuminata]	AAB39709
