# Supplementary material for: De novo transcriptome assembly and characterization of nine tissues of Lonicera japonica to identify potential candidate genes involved in chlorogenic acid, luteolosides, and secoiridoid biosynthesis pathways
Source: J Nat Med. 2016 Sep 14;71(1):1–15. doi: 10.1007/s11418-016-1041-x (PMC5214891; doi:10.1007/s11418-016-1041-x)
Supplement: Supplementary file 15 — Table S10 List of unigenes annotated as cytochrome P450 with sequence length >500 bps from L. japonica transcriptome assembly, and their expression values across all nine tissues (XLSX 79 kb) [file 11418_2016_1041_MOESM15_ESM.xlsx]

## Sheet: Sheet1
Assigned.Unigene_id	Sequence.desc.	Sequence.length	Hit.desc.	Hit.ACC	E.Value	Similarity	Bit.Score	FPKM_Shoot_apex	FPKM_leaf	FPKM_Young_Leaf	FPKM_white_flower_bud	FPKM_stem	FPKM_green_floral_bud	FPKM_white_flower	FPKM_yellow_flower	FPKM_mature_leaf	GOTerms	Enzymes	KeggMaps
Unigene241490	cytochrome p450	501	gi|225458053|ref|XP_002280472.1|PREDICTED: cytochrome P450 83B1 [Vitis vinifera] gi|147832399|emb|CAN64422.1| hypothetical protein VITISV_032274 [Vitis vinifera]	XP_002280472, CAN64422	6.43e-55	83.9161	190.66	0	0	0	0	0	3.38	0	0	0	catalytic activity;binding	ec:1.14.13.68-oxime monooxygenase	Cyanoamino acid metabolism
Unigene33046	cytochrome p450	506	gi|359494295|ref|XP_003634756.1|PREDICTED: LOW QUALITY PROTEIN: cytochrome P450 71D10-like [Vitis vinifera]	XP_003634756	2.89e-19	68.5714	72.7886	0	1.06	0	0	0.29	0.21	0.27	0.3	0.34	catalytic activity;binding
Unigene191858	cytochrome p450	507	gi|367465460|gb|AEX15514.1|ABA 8'-hydroxylase [Citrus sinensis]	AEX15514	2.87e-13	72.5806	75.485	0.29	0	0	0.24	0	0	1.59	0.9	1.01	oxygen binding;cytoplasm;catalytic activity;catabolic process;membrane;lipid metabolic process;extracellular region;cellular process	ec:1.14.13.93-acid 8'-hydroxylase	Carotenoid biosynthesis
Unigene81046	cytochrome p450	510	gi|225445412|ref|XP_002285021.1|PREDICTED: cytochrome P450 734A1-like [Vitis vinifera]	XP_002285021	1.58e-38	94.4444	146.747	0.58	0	2.04	0	0.29	0.21	0.53	1.19	0.33	oxygen binding;response to abiotic stimulus;catalytic activity;membrane;response to endogenous stimulus;lipid metabolic process;growth	ec:1.3.3.9-synthase	Monoterpenoid biosynthesis
Unigene238229	cytochrome p450	511	gi|359493381|ref|XP_003634581.1|PREDICTED: LOW QUALITY PROTEIN: cytochrome P450 716B2-like [Vitis vinifera]	XP_003634581	2.62e-40	71.5976	151.369	0.29	0.69	4.64	4.09	4.34	2.67	0.26	1.77	2.99	catalytic activity;binding
Unigene213293	cytochrome p450 734a1-like	516	gi|297734765|emb|CBI16999.3|unnamed protein product [Vitis vinifera]	CBI16999	1.34e-06	80	55.4546	0	0	0.29	0.71	0	0.81	0.26	0.29	0
Unigene143124	cytochrome p450	517	gi|225441676|ref|XP_002277107.1|PREDICTED: cytochrome P450 93A1 [Vitis vinifera]	XP_002277107	7.12e-76	87.3333	246.128	0	0	0	1.42	0	2.62	0.51	0.29	0	catalytic activity;membrane;binding;response to stress	ec:1.14.13.87;ec:1.14.13.28-6a-monooxygenase	Isoflavonoid biosynthesis
Unigene170193	cytochrome p450	520	gi|397741000|gb|AFO63031.1|cytochrome P450 CYP716A53v2 [Panax ginseng]	AFO63031	5.72e-48	88.7755	171.785	0.84	0	0.56	2.58	0.28	4.8	2.55	0.58	0.65	catalytic activity;membrane;binding	ec:1.14.13.77-13alpha-hydroxylase	Diterpenoid biosynthesis
Unigene191860	cytochrome p450	520	gi|328461717|gb|AEB15968.1|ABA 8'-hydroxylase CYPA4 variant 1 [Solanum tuberosum]	AEB15968	1.23e-34	90.5405	135.576	0	0.34	0.85	0.23	0	0	2.04	5.76	1.62	catalytic activity;binding
Unigene35915	cytochrome p450 71d11-like	524	gi|332071108|gb|AED99873.1|cytochrome P450 [Panax notoginseng]	AED99873	3.28e-22	62.1469	101.293	0	0	0	0	0.28	0.2	0.25	0	0.32	catalytic activity
Unigene150215	cytochrome p450	525	gi|225453807|ref|XP_002271323.1|PREDICTED: cytochrome P450 76C1-like [Vitis vinifera]	XP_002271323	9.23e-07	65.1163	45.8246	0	0	0	0.23	0	0.98	0	0	0
Unigene162565	cytochrome p450	527	gi|255557971|ref|XP_002520014.1|cytochrome P450, putative [Ricinus communis] gi|223540778|gb|EEF42338.1| cytochrome P450, putative [Ricinus communis]	XP_002520014, EEF42338	4.32e-42	72.7273	156.762	0	0	0.55	0.46	0	0	5	2.54	0.32	catalytic activity;endoplasmic reticulum;binding
Unigene155602	cytochrome p450	530	gi|405789888|gb|AFS28687.1|putative geraniol 10-hydroxylase, partial [Olea europaea]	AFS28687	2.81e-76	81.8182	244.588	0	0	0	1.14	0.27	0.39	0.74	6.71	0	catalytic activity;membrane;lipid metabolic process;endoplasmic reticulum;biosynthetic process;binding;cellular process	ec:1.14.13
Unigene187646	cytochrome p450	530	gi|296088144|emb|CBI35565.3|unnamed protein product [Vitis vinifera]	CBI35565	1.95e-28	74.4898	118.242	0.27	0.66	0	1.14	3.02	0.97	1.74	2.8	0.63	catalytic activity;binding
Unigene18338	cytochrome p450	532	gi|332071098|gb|AED99868.1|cytochrome P450 [Panax notoginseng]	AED99868	1.95e-90	94.6667	283.108	0	0	0	0	0	0.58	0.49	0.56	0	catalytic activity;membrane;binding	ec:1.14.13.77-13alpha-hydroxylase	Diterpenoid biosynthesis
Unigene141531	cytochrome p450	532	gi|224139824|ref|XP_002323294.1|cytochrome P450 [Populus trichocarpa] gi|222867924|gb|EEF05055.1| cytochrome P450 [Populus trichocarpa]	XP_002323294, EEF05055	9.28e-78	83.8889	251.136	0	0	0	1.36	0	0	0.99	0.83	0	catalytic activity;binding	ec:1.14.21.3-synthase;ec:1.14.13.87	Isoquinoline alkaloid biosynthesis
Unigene160552	cytochrome p450	533	gi|300193870|gb|ADJ68324.1|geraniol 10-hydroxylase [Picrorhiza kurrooa]	ADJ68324	1.63e-77	83.0508	249.98	0	0	0.27	1.36	0	0	0	1.94	0	catalytic activity;membrane;lipid metabolic process;endoplasmic reticulum;biosynthetic process;binding;cellular process	ec:1.14.13
Unigene153954	cytochrome p450	534	gi|224137684|ref|XP_002327187.1|predicted protein [Populus trichocarpa] gi|222835502|gb|EEE73937.1| predicted protein [Populus trichocarpa]	XP_002327187, EEE73937	4.33e-30	70.4762	123.25	0.27	1.95	1.36	0.68	0.54	2.11	0.49	0.28	0.31	oxygen binding;response to abiotic stimulus;catalytic activity;response to endogenous stimulus;endoplasmic reticulum;extracellular region;plasma membrane;response to stress
Unigene33001	cytochrome p450	536	gi|3582021|emb|CAA70575.1|cytochrome P450 [Nepeta racemosa]	CAA70575	2.56e-31	70.229	126.716	0.27	0.65	0	0.22	0	0.57	0.24	0	0.62	response to biotic stimulus;response to external stimulus;catalytic activity;membrane;lipid metabolic process;binding;intracellular;cellular process	ec:1.14.13.104-synthase	Monoterpenoid biosynthesis
Unigene190426	cytochrome p450	537	gi|224084143|ref|XP_002307225.1|predicted protein [Populus trichocarpa] gi|222856674|gb|EEE94221.1| predicted protein [Populus trichocarpa]	XP_002307225, EEE94221	3.59e-17	52.4476	85.1149	0.53	0.64	0	0.22	0	1.71	0	0.55	0.31	catalytic activity;binding
Unigene83082	cytochrome p450	539	gi|224113639|ref|XP_002332523.1|predicted protein [Populus trichocarpa] gi|222832635|gb|EEE71112.1| predicted protein [Populus trichocarpa]	XP_002332523, EEE71112	9.09e-45	87.3684	155.221	0	0	0	0.67	0	1.71	0.24	0	0	catalytic activity;membrane;binding
Unigene69865	cytochrome p450 78a3-like	542	gi|356511740|ref|XP_003524581.1|PREDICTED: cytochrome P450 78A3-like [Glycine max]	XP_003524581	8.84e-43	84.9558	159.073	0	0	0.53	0.22	0.8	0	0	0	6.7	oxygen binding;catalytic activity;flower development;endoplasmic reticulum;anatomical structure morphogenesis;plastid;cellular process;growth	ec:1.14.13.88-3',5'-hydroxylase	Flavone and flavonol biosynthesis;Flavonoid biosynthesis
Unigene127489	cytochrome p450	544	gi|306415509|gb|ADM86719.1|valencene oxidase [Cichorium intybus]	ADM86719	7.51e-24	75	105.916	0	0.32	0	0.66	0.26	0.19	0	0.27	0	catalytic activity;membrane;endoplasmic reticulum;binding	ec:1.14.13
Unigene182402	cytochrome p450	549	gi|388827897|gb|AFK79031.1|cytochrome P450 CYP736A54 [Bupleurum chinense]	AFK79031	3.74e-82	87.9121	262.307	0.52	0.62	3.39	0.65	0	3.87	0.47	0.27	3.59	catalytic activity;binding	ec:1.14.13.88-3',5'-hydroxylase	Flavone and flavonol biosynthesis;Flavonoid biosynthesis
Unigene70523	cytochrome p450	559	gi|332071118|gb|AED99878.1|cytochrome P450 [Panax notoginseng]	AED99878	1.52e-39	69.4444	124.79	0	0	0.25	0.21	0.51	0.18	0.23	0	0.29	catalytic activity;membrane;binding
Unigene18887	cytochrome p450 82a3-like	561	gi|359492641|ref|XP_003634448.1|PREDICTED: LOW QUALITY PROTEIN: cytochrome P450 82A3-like [Vitis vinifera]	XP_003634448	1.31e-72	75.2747	239.195	0	0	0	0.42	0.25	0	0.23	1.03	0.87	catalytic activity;binding
Unigene53697	cytochrome p450	563	gi|351724791|ref|NP_001235534.1|cytochrome P450 97B2, chloroplastic [Glycine max] gi|5915855|sp|O48921.1|C97B2_SOYBN RecName: Full=Cytochrome P450 97B2, chloroplastic; Flags: Precursor gi|2738996|gb|AAB94586.1| CYP97B2p [Glycine max]	NP_001235534, O48921, AAB94586	3e-21	88.8889	99.3673	1.49	0.9	1.26	0.42	1.76	0.36	0.91	0.51	1.44	oxygen binding;catalytic activity;membrane;lipid metabolic process;biosynthetic process;plastid;cellular process	ec:1.14.14.1-monooxygenase	Caffeine metabolism;Drug metabolism - cytochrome P450;Metabolism of xenobiotics by cytochrome P450;Retinol metabolism;Aminobenzoate degradation;Linoleic acid metabolism;Arachidonic acid metabolism;Steroid hormone biosynthesis;Tryptophan metabolism;Fatty acid degradation
Unigene206667	cytochrome p450	563	gi|85068594|gb|ABC69377.1|CYP81B2v2 [Nicotiana tabacum]	ABC69377	3.01e-38	82.3529	146.747	1	0.6	1.01	1.04	0.5	0.18	1.36	1.54	2.31	catalytic activity;binding	ec:1.14.13.89-2'-hydroxylase	Isoflavonoid biosynthesis
Unigene178607	cytochrome p450	565	gi|115479545|ref|NP_001063366.1|Os09g0457100 [Oryza sativa Japonica Group] gi|122221939|sp|Q0J185.1|ABAH3_ORYSJ RecName: Full=Abscisic acid 8'-hydroxylase 3; Short=ABA 8'-hydroxylase 3; AltName: Full=Cytochrome P450 707A7; AltName: Full=OsABA8ox3 gi|113631599|dbj|BAF25280.1| Os09g0457100 [Oryza sativa Japonica Group] gi|125605950|gb|EAZ44986.1| hypothetical protein OsJ_29628 [Oryza sativa Japonic…	NP_001063366, Q0J185, BAF25280, EAZ44986	7.72e-28	81.9444	117.087	0	0	0.25	0.83	0	0	0.68	0.25	1.72	cytoplasm;catalytic activity;catabolic process;membrane;lipid metabolic process;binding;cellular process	ec:1.14.13.93-acid 8'-hydroxylase	Carotenoid biosynthesis
Unigene44603	cytochrome p450	569	gi|297733678|emb|CBI14925.3|unnamed protein product [Vitis vinifera]	CBI14925	4.21e-23	80.8824	103.605	1.47	2.67	3.47	0.41	0.74	0.18	0	1.01	20.44	response to biotic stimulus;response to external stimulus;catalytic activity;membrane;lipid metabolic process;endoplasmic reticulum;biosynthetic process;binding;cellular process	ec:1.14.13.104-synthase;ec:1.14.13.68-oxime monooxygenase	Monoterpenoid biosynthesisCyanoamino acid metabolism
Unigene73232	cytochrome p450 71d8-like	572	gi|356537926|ref|XP_003537457.1|PREDICTED: cytochrome P450 71D8-like [Glycine max]	XP_003537457	4.55e-36	76.4151	140.584	0	0	0	0	0	1.39	0	0.25	0	catalytic activity;membrane;binding	ec:1.14.13
Unigene100894	cytochrome p450	575	gi|255541622|ref|XP_002511875.1|cytochrome P450, putative [Ricinus communis] gi|223549055|gb|EEF50544.1| cytochrome P450, putative [Ricinus communis]	XP_002511875, EEF50544	1.17e-21	80	100.523	0.24	0	0	0	0	0.17	0	0	0	oxygen binding;catalytic activity;lipid metabolic process;extracellular region;cellular process	ec:1.14.14.1-monooxygenase;ec:1.14.15.3-1-monooxygenase	Caffeine metabolism;Drug metabolism - cytochrome P450;Metabolism of xenobiotics by cytochrome P450;Retinol metabolism;Aminobenzoate degradation;Linoleic acid metabolism;Arachidonic acid metabolism;Steroid hormone biosynthesis;Tryptophan metabolism;Fatty acid degradationRetinol metabolism;Arachidonic acid metabolism;Fatty acid degradation
Unigene55353	cytochrome p450	579	gi|336462666|gb|AEI59774.1|cytochrome P450 [Helianthus annuus]	AEI59774	6.8e-33	83.1461	131.724	1.2	0.29	0.24	0.2	0	3.59	0	0	0	oxygen binding;generation of precursor metabolites and energy;catalytic activity;extracellular region
Unigene113268	cytochrome p450	579	gi|383159076|gb|AFG61947.1|Pinus taeda anonymous locus 2_9900_01 genomic sequence gi|383159078|gb|AFG61948.1| Pinus taeda anonymous locus 2_9900_01 genomic sequence gi|383159080|gb|AFG61949.1| Pinus taeda anonymous locus 2_9900_01 genomic sequence gi|383159082|gb|AFG61950.1| Pinus taeda anonymous locus 2_9900_01 genomic sequence	AFG61947, AFG61948, AFG61949, AFG61950	7.17e-41	74.3802	145.591	0.24	0	0	15.44	0	0.17	30.56	22.61	0	oxygen binding;response to abiotic stimulus;catalytic activity;catabolic process;cell communication;response to extracellular stimulus;lipid metabolic process;biosynthetic process;extracellular region;response to stress
Unigene156087	cytochrome p450	579	gi|224093282|ref|XP_002309865.1|cytochrome P450 [Populus trichocarpa] gi|222852768|gb|EEE90315.1| cytochrome P450 [Populus trichocarpa]	XP_002309865, EEE90315	1.98e-49	77.7778	177.178	0	1.16	4.1	1.2	0.72	0.51	1.75	0.98	1.11	catalytic activity;binding
Unigene62811	cytochrome p450	583	gi|147865144|emb|CAN81963.1|hypothetical protein VITISV_017948 [Vitis vinifera]	CAN81963	4.92e-19	84.6154	88.1965	0.47	0	0.72	0	0	0	0.43	0.97	0.82	catalytic activity;binding	ec:1.14.13.68-oxime monooxygenase	Cyanoamino acid metabolism
Unigene89282	cytochrome p450	593	gi|357491167|ref|XP_003615871.1|Cytochrome P450 [Medicago truncatula] gi|355517206|gb|AES98829.1| Cytochrome P450 [Medicago truncatula]	XP_003615871, AES98829	4.28e-87	86.0465	276.174	0.46	0.28	0	0	1.63	0.17	0	0	0	catalytic activity;binding
Unigene183566	cytochrome p450	594	gi|297733678|emb|CBI14925.3|unnamed protein product [Vitis vinifera]	CBI14925	4.52e-68	87.218	225.328	2.54	2.79	0.7	1.55	3.26	1.65	0.42	0.47	7.48	catalytic activity;membrane;binding	ec:1.14.13.68-oxime monooxygenase	Cyanoamino acid metabolism
Unigene64346	cytochrome p450 89a2-like	598	gi|357446111|ref|XP_003593333.1|Cytochrome P450 monooxygenase CYP89A28 [Medicago truncatula] gi|355482381|gb|AES63584.1| Cytochrome P450 monooxygenase CYP89A28 [Medicago truncatula]	XP_003593333, AES63584	1.14e-54	78.0822	191.43	3.2	0.55	19.61	0.19	1.38	0	0.21	0	17.99	oxygen binding;catalytic activity
Unigene100542	cytochrome p450	600	gi|85068684|gb|ABC69422.1|CYP72A58 [Nicotiana tabacum]	ABC69422	2.63e-52	85.3333	120.939	1.37	4.68	2.76	2.67	8.04	4.39	2.08	0.23	0.79	cytoplasm;catalytic activity;membrane;binding
Unigene69372	cytochrome p450	601	gi|147843647|emb|CAN82002.1|hypothetical protein VITISV_023197 [Vitis vinifera]	CAN82002	2.47e-57	80.5369	197.593	0	0	0	0.19	0	0	0.62	10.25	0	secondary metabolic process;catalytic activity;membrane;biosynthetic process;binding	ec:1.14.13
Unigene65847	cytochrome p450	602	gi|147808078|emb|CAN64173.1|hypothetical protein VITISV_041387 [Vitis vinifera]	CAN64173	3.42e-46	68.254	162.925	0.23	0.55	2.74	1.52	3.43	0.32	1.45	6.51	4.98	catalytic activity;binding
Unigene103914	cytochrome p450	607	gi|225440161|ref|XP_002278009.1|PREDICTED: cytochrome P450 94A1 [Vitis vinifera]	XP_002278009	1.08e-88	72.4891	280.411	1.79	0	4.07	0.75	0	0.96	0.2	0	0	catalytic activity;binding
Unigene162896	cytochrome p450	608	gi|224156763|ref|XP_002337756.1|cytochrome P450 [Populus trichocarpa] gi|222869662|gb|EEF06793.1| cytochrome P450 [Populus trichocarpa]	XP_002337756, EEF06793	3.47e-20	75.7143	92.8189	0	0.54	1.58	0.56	0	0.16	0.2	0.46	1.81	secondary metabolic process;catalytic activity;binding
Unigene81823	cytochrome p450	612	gi|124484371|dbj|BAF46296.1|cytochrome P450 [Ipomoea nil]	BAF46296	1.07e-57	80	200.29	0.22	0.27	0.22	0	0.22	1.11	0	0.23	0	oxygen binding;cell;catalytic activity;extracellular region;transport
Unigene88644	cytochrome p450	612	gi|356519707|ref|XP_003528511.1|PREDICTED: abscisic acid 8'-hydroxylase 4-like [Glycine max]	XP_003528511	4.31e-15	74.3243	81.6481	0.44	0	0	0.37	0	0	1.01	2.95	0.26	catalytic activity;binding
Unigene221970	cytochrome p450	615	gi|296089885|emb|CBI39704.3|unnamed protein product [Vitis vinifera]	CBI39704	4.91e-99	83.8235	299.286	0.22	0	0.44	0	0.89	0.31	0	0	0.25	catalytic activity;binding	ec:1.14.13.68-oxime monooxygenase	Cyanoamino acid metabolism
Unigene61316	cytochrome p450	617	gi|164604832|dbj|BAF98468.1|cytochrome P450 [Coptis japonica var. dissecta]	BAF98468	1.62e-56	81.9549	196.438	0.22	0.26	0	1.1	0.22	1.72	0.8	0	0	secondary metabolic process;response to biotic stimulus;response to external stimulus;catalytic activity;membrane;biosynthetic process;binding;response to stress	ec:1.14.13.68-oxime monooxygenase	Cyanoamino acid metabolism
Unigene49384	cytochrome p450 724b1	619	gi|255567210|ref|XP_002524586.1|cytochrome P450, putative [Ricinus communis] gi|223536139|gb|EEF37794.1| cytochrome P450, putative [Ricinus communis]	XP_002524586, EEF37794	8.38e-105	89.2683	322.398	1.31	0	0	0.18	0	0	0	0	0	cellular homeostasis;response to abiotic stimulus;cytoplasm;catalytic activity;membrane;post-embryonic development;lipid metabolic process;biosynthetic process;binding;transport	ec:1.14.13.77-13alpha-hydroxylase	Diterpenoid biosynthesis
Unigene19956	cytochrome p450 82a3-like	621	gi|359492643|ref|XP_002282051.2|PREDICTED: cytochrome P450 82A3-like [Vitis vinifera]	XP_002282051	3.1e-61	84.7682	209.534	0	0	0.22	0.18	1.09	0	0.99	0.67	0.25	catalytic activity;binding
Unigene238228	cytochrome p450	629	gi|224136021|ref|XP_002327361.1|cytochrome P450 [Populus trichocarpa] gi|222835731|gb|EEE74166.1| cytochrome P450 [Populus trichocarpa]	XP_002327361, EEE74166	3.24e-61	68.1159	208.764	1.28	0.52	3.87	1.61	3.44	1.67	1.56	5.9	4.19	catalytic activity;binding
Unigene52968	cytochrome p450	630	gi|85068674|gb|ABC69417.1|CYP72A54 [Nicotiana tabacum]	ABC69417	8.25e-103	86.1905	317.39	0.43	0.77	0.43	8.2	1.29	3.64	0.97	2.84	1.48	catalytic activity;membrane;binding
Unigene20207	cytochrome p450	635	gi|224148856|ref|XP_002336723.1|cytochrome P450 [Populus trichocarpa] gi|222836601|gb|EEE74994.1| cytochrome P450 [Populus trichocarpa]	XP_002336723, EEE74994	2e-78	82.2086	246.899	0	0	0.21	0.18	1.06	0	1.15	0.43	1.46	catalytic activity;membrane;binding
Unigene136788	cytochrome p450	637	gi|224101381|ref|XP_002312255.1|cytochrome P450 [Populus trichocarpa] gi|222852075|gb|EEE89622.1| cytochrome P450 [Populus trichocarpa]	XP_002312255, EEE89622	5.4e-84	93.9597	268.085	0	0	0	0	0.21	0.45	0.19	0.64	0	oxygen binding;generation of precursor metabolites and energy;cytoplasm;catalytic activity;multicellular organismal development;membrane;cellular component organization;anatomical structure morphogenesis;biosynthetic process	ec:1.14.14.1-monooxygenase;ec:1.14.15.3-1-monooxygenase	Caffeine metabolism;Drug metabolism - cytochrome P450;Metabolism of xenobiotics by cytochrome P450;Retinol metabolism;Aminobenzoate degradation;Linoleic acid metabolism;Arachidonic acid metabolism;Steroid hormone biosynthesis;Tryptophan metabolism;Fatty acid degradationRetinol metabolism;Arachidonic acid metabolism;Fatty acid degradation
Unigene65209	cytochrome p450	643	gi|58397756|gb|AAW73069.1|cytochrome P450 [Tussilago farfara]	AAW73069	7.38e-31	83.7209	119.398	0	0	0	10.06	0.63	0	25.3	19.72	0	oxygen binding;response to abiotic stimulus;catalytic activity;cell communication;response to extracellular stimulus;lipid metabolic process;biosynthetic process;extracellular region;response to stress
Unigene20386	cytochrome p450	646	gi|297736038|emb|CBI24076.3|unnamed protein product [Vitis vinifera]	CBI24076	8.84e-93	79.9065	291.582	0	0	0	0	0	0.44	0.19	0	0	catalytic activity;membrane;binding
Unigene88306	cytochrome p450	658	gi|405789888|gb|AFS28687.1|putative geraniol 10-hydroxylase, partial [Olea europaea]	AFS28687	2.78e-73	86.6142	207.223	0.2	0.24	2.43	0.17	0.4	0.14	0.55	0.21	3.48	catalytic activity;membrane;lipid metabolic process;endoplasmic reticulum;biosynthetic process;binding;cellular process	ec:1.14.13;ec:1.14.14.1-monooxygenase	Caffeine metabolism;Drug metabolism - cytochrome P450;Metabolism of xenobiotics by cytochrome P450;Retinol metabolism;Aminobenzoate degradation;Linoleic acid metabolism;Arachidonic acid metabolism;Steroid hormone biosynthesis;Tryptophan metabolism;Fatty acid degradation
Unigene142508	cytochrome p450	667	gi|388504442|gb|AFK40287.1|unknown [Lotus japonicus]	AFK40287	1.78e-44	74.8299	158.688	1.18	2.86	0.99	0.99	0.2	1.26	1.26	0.2	0.46	oxygen binding;cytoplasm;catalytic activity;membrane;lipid metabolic process;biosynthetic process
Unigene233414	cytochrome p450	669	gi|359492645|ref|XP_002281995.2|PREDICTED: cytochrome P450 82A3 [Vitis vinifera]	XP_002281995	6.2e-59	84.4262	207.608	8.82	18.97	4.35	6.25	22.36	11.05	2.51	1.41	6.57	catalytic activity;membrane;binding
Unigene68382	cytochrome p450	672	gi|225458751|ref|XP_002285061.1|PREDICTED: isoflavone 2'-hydroxylase-like [Vitis vinifera]	XP_002285061	2.46e-83	72.8889	267.7	0	0	0	0.16	0	4.59	0	0	0.23	oxygen binding;catalytic activity
Unigene113231	cytochrome p450	674	gi|584867|sp|P37124.1|C77A2_SOLMERecName: Full=Cytochrome P450 77A2; AltName: Full=CYPLXXVIIA2; AltName: Full=Cytochrome P-450EG5 gi|438241|emb|CAA50646.1| CYP77A2 [Solanum melongena]	P37124, CAA50646	2.96e-84	89.172	270.011	0.78	0	2.15	0.16	0	0.42	0	0.2	0.22	oxygen binding;biosynthetic process;extracellular region;pollination;plastid;reproduction;response to stress;cellular process;response to abiotic stimulus;catalytic activity;flower development;mitochondrion;membrane;lipid metabolic process	ec:1.14.13.21-3'-monooxygenase	Flavone and flavonol biosynthesis;Flavonoid biosynthesis
Unigene99783	cytochrome p450 89a2-like	675	gi|297737231|emb|CBI26432.3|unnamed protein product [Vitis vinifera]	CBI26432	2.16e-23	77.5862	78.5666	0.97	0	12.5	0.16	1.76	0.14	0.71	0.4	7.39	catalytic activity;binding
Unigene87763	cytochrome p450	678	gi|5915815|sp|Q42716.1|C71A8_MENPIRecName: Full=Cytochrome P450 71A8 gi|493475|emb|CAA83941.1| cytochrome P-450 oxidase [Mentha x piperita]	Q42716, CAA83941	1.41e-29	67.2131	123.25	0	0	0.39	0	0.19	0	0	0.2	1.34	response to biotic stimulus;response to external stimulus;catalytic activity;membrane;binding;intracellular	ec:1.14.13
Unigene190520	cytochrome p450	678	gi|334305730|sp|A6YIH8.1|C7D55_HYOMURecName: Full=Premnaspirodiene oxygenase; Short=HPO; AltName: Full=Cytochrome P450 71D55 gi|151335776|gb|ABS00393.1| cytochrome P450 hydroxylase [Hyoscyamus muticus]	A6YIH8, ABS00393	5.47e-15	70.7071	82.0333	0.58	0.23	0.58	0	0.39	0.27	0.18	0	0	catalytic activity;binding
Unigene178793	cytochrome p450	681	gi|147808078|emb|CAN64173.1|hypothetical protein VITISV_041387 [Vitis vinifera]	CAN64173	1.64e-15	70	80.8777	0.19	0	0	2.57	0	6.15	0.35	1.57	0.22	catalytic activity;membrane;binding
Unigene59875	cytochrome p450	683	gi|297738559|emb|CBI27804.3|unnamed protein product [Vitis vinifera]	CBI27804	2.43e-87	80.8219	271.552	1.52	0.92	2.12	0.16	0.77	0.14	0.87	2.73	13	catalytic activity;binding	ec:1.13.11;ec:1.14.13.88-3',5'-hydroxylase	Flavone and flavonol biosynthesis;Flavonoid biosynthesis
Unigene20996	cytochrome p450	686	gi|3582021|emb|CAA70575.1|cytochrome P450 [Nepeta racemosa]	CAA70575	4.18e-44	84.2593	164.466	0	0.23	0	0.32	0	0	0.17	1.36	0	response to biotic stimulus;response to external stimulus;catalytic activity;membrane;lipid metabolic process;endoplasmic reticulum;biosynthetic process;binding;cellular process	ec:1.14.13.104-synthase;ec:1.14.13.68-oxime monooxygenase	Monoterpenoid biosynthesisCyanoamino acid metabolism
Unigene65944	cytochrome p450	701	gi|336462666|gb|AEI59774.1|cytochrome P450 [Helianthus annuus]	AEI59774	2.22e-80	69.5279	260.381	0.55	0	0.19	0.46	0	2.1	0.34	0.19	0	catalytic activity;binding
Unigene137671	cytochrome p450	706	gi|255583276|ref|XP_002532402.1|cytochrome P450, putative [Ricinus communis] gi|223527898|gb|EEF29987.1| cytochrome P450, putative [Ricinus communis]	XP_002532402, EEF29987	1.62e-32	72.3684	132.109	0.18	0	0.18	0.31	0.55	0	0.17	0	2.32	oxygen binding;catalytic activity;extracellular region
Unigene59033	cytochrome p450 716b2	723	gi|397741000|gb|AFO63031.1|cytochrome P450 CYP716A53v2 [Panax ginseng]	AFO63031	6.4e-81	85.5346	260.766	0.71	0.64	1.25	4.16	1.96	4.04	0.81	10.5	6.74	catalytic activity;membrane;binding	ec:1.14.13.77-13alpha-hydroxylase	Diterpenoid biosynthesis
Unigene143411	cytochrome p450	724	gi|224111864|ref|XP_002316007.1|cytochrome P450 [Populus trichocarpa] gi|222865047|gb|EEF02178.1| cytochrome P450 [Populus trichocarpa]	XP_002316007, EEF02178	4.83e-65	75.5682	220.705	0.18	0.21	0.36	0	0.36	0	0	0	1.22	catalytic activity;membrane;binding
Unigene201646	cytochrome p450	726	gi|224132106|ref|XP_002321257.1|cytochrome P450 [Populus trichocarpa] gi|222862030|gb|EEE99572.1| cytochrome P450 [Populus trichocarpa]	XP_002321257, EEE99572	1.94e-44	85.2113	165.236	0.53	0.64	0	0.15	0.36	0.38	1.61	0.36	0.2	catalytic activity;binding	ec:1.3.3.9-synthase	Monoterpenoid biosynthesis
Unigene76268	cytochrome p450 82c4	731	gi|297736739|emb|CBI25921.3|unnamed protein product [Vitis vinifera]	CBI25921	1.64e-10	81.5789	65.4698	0.52	0.42	1.23	28.67	0	3.48	40.59	45.51	6.04	catalytic activity;binding
Unigene165803	cytochrome p450	731	gi|225455608|ref|XP_002270428.1|PREDICTED: cytochrome P450 704C1-like [Vitis vinifera]	XP_002270428	5.72e-63	86.3014	215.698	0.17	0.42	0.35	0.88	0.35	0.62	0.32	0.71	0.2	catalytic activity;membrane;binding
Unigene81649	cytochrome p450	732	gi|225424594|ref|XP_002282185.1|PREDICTED: cytochrome P450 86B1 [Vitis vinifera]	XP_002282185	2.5e-77	79.5812	253.447	0.17	0.21	0.18	0.44	0.35	0.74	0	0	0	oxygen binding;catalytic activity
Unigene155549	cytochrome p450	740	gi|357491167|ref|XP_003615871.1|Cytochrome P450 [Medicago truncatula] gi|355517206|gb|AES98829.1| Cytochrome P450 [Medicago truncatula]	XP_003615871, AES98829	1.1e-67	86.6197	227.639	0	0	0	0.14	0	0.12	1.41	5.97	0.2	catalytic activity;membrane;binding	ec:1.14.13.68-oxime monooxygenase	Cyanoamino acid metabolism
Unigene150384	cytochrome p450	741	gi|225424594|ref|XP_002282185.1|PREDICTED: cytochrome P450 86B1 [Vitis vinifera]	XP_002282185	4.6e-100	81.0811	312.383	0	0.41	0	0.29	0.69	0.37	0.16	0	0.2	oxygen binding;catalytic activity;plastid
Unigene171731	cytochrome p450	749	gi|255580859|ref|XP_002531249.1|hypothetical protein RCOM_0494170 [Ricinus communis] gi|223529168|gb|EEF31146.1| hypothetical protein RCOM_0494170 [Ricinus communis]	XP_002531249, EEF31146	9.44e-17	45	57.7658	0.51	1.02	0.51	0	1.53	0	0	0	2.15	metabolic process;binding
Unigene21859	cytochrome p450	755	gi|296088122|emb|CBI35511.3|unnamed protein product [Vitis vinifera]	CBI35511	3.94e-116	84.8606	352.829	0.33	0.61	0.17	0.42	1.01	0.24	0.15	0	0	oxygen binding;catalytic activity;flower development;membrane;anatomical structure morphogenesis;growth;cellular process	ec:1.14.13.88-3',5'-hydroxylase	Flavone and flavonol biosynthesis;Flavonoid biosynthesis
Unigene190061	cytochrome p450	756	gi|224123398|ref|XP_002330305.1|cytochrome P450 [Populus trichocarpa] gi|222871340|gb|EEF08471.1| cytochrome P450 [Populus trichocarpa]	XP_002330305, EEF08471	1.15e-87	89.1566	280.411	3	2.22	0.34	0.42	1.18	0.36	0.46	0.17	0.39	catalytic activity;binding
Unigene204817	cytochrome p450	760	gi|224113639|ref|XP_002332523.1|predicted protein [Populus trichocarpa] gi|222832635|gb|EEE71112.1| predicted protein [Populus trichocarpa]	XP_002332523, EEE71112	6.18e-62	80.4196	201.83	0.66	0	0	3.2	0	8.28	0.76	0.51	0	catalytic activity;membrane;binding
Unigene233430	cytochrome p450	766	gi|297733678|emb|CBI14925.3|unnamed protein product [Vitis vinifera]	CBI14925	2.87e-69	83.0303	230.72	11.97	14.49	33.25	1.1	6.79	1.99	2.85	0.67	121.67	response to biotic stimulus;response to external stimulus;catalytic activity;membrane;lipid metabolic process;endoplasmic reticulum;biosynthetic process;binding;cellular process	ec:1.14.13.104-synthase;ec:1.14.13.68-oxime monooxygenase	Monoterpenoid biosynthesisCyanoamino acid metabolism
Unigene234806	cytochrome p450	767	gi|5915836|sp|P93531.1|C71D7_SOLCHRecName: Full=Cytochrome P450 71D7 gi|1762144|gb|AAB61965.1| putative cytochrome P450 [Solanum chacoense]	P93531, AAB61965	2.37e-56	82.0312	197.978	3.6	5.35	2.15	0	7.27	0.23	0.15	0	5.68	catalytic activity;membrane;binding
Unigene178839	cytochrome p450	771	gi|356522069|ref|XP_003529672.1|PREDICTED: cytochrome P450 71D8-like [Glycine max]	XP_003529672	1.41e-48	78.8991	152.91	0	0	0	0	0.16	1.62	0	0	0	catalytic activity;binding	ec:1.14.13.68-oxime monooxygenase	Cyanoamino acid metabolism
Unigene68992	cytochrome p450	772	gi|224137982|ref|XP_002322700.1|predicted protein [Populus trichocarpa] gi|222867330|gb|EEF04461.1| predicted protein [Populus trichocarpa]	XP_002322700, EEF04461	3.91e-91	71.7557	289.656	0.32	0	0.16	0.68	0.98	0.58	0.59	0.17	1.5	oxygen binding;catalytic activity;extracellular region
Unigene60530	cytochrome p450	779	gi|46911559|emb|CAG27619.1|putative cytochrome P450 [Populus deltoides x Populus maximowiczii]	CAG27619	1.99e-50	84.2593	171.4	4.17	3.11	3.88	3.77	3.08	0.57	7.04	2.63	2.23	catalytic activity;binding	ec:1.14.14.1-monooxygenase	Caffeine metabolism;Drug metabolism - cytochrome P450;Metabolism of xenobiotics by cytochrome P450;Retinol metabolism;Aminobenzoate degradation;Linoleic acid metabolism;Arachidonic acid metabolism;Steroid hormone biosynthesis;Tryptophan metabolism;Fatty acid degradation
Unigene182423	cytochrome p450	787	gi|70724310|gb|AAZ07704.1|cytochrome P450 monooxygenase isoform I [Sesamum indicum]	AAZ07704	1.33e-70	73.8462	235.728	0.48	2.3	0	1.46	1.44	4.63	2.46	0.32	0	oxygen binding;response to abiotic stimulus;catalytic activity;cell communication;response to extracellular stimulus;lipid metabolic process;biosynthetic process;extracellular region;response to stress
Unigene38417	cytochrome p450	788	gi|297744806|emb|CBI38074.3|unnamed protein product [Vitis vinifera]	CBI38074	3.27e-07	86.1111	56.6102	0	0	0	0.27	0	0.11	5.2	2.1	0.37
Unigene22261	cytochrome p450	792	gi|388827897|gb|AFK79031.1|cytochrome P450 CYP736A54 [Bupleurum chinense]	AFK79031	2.31e-130	85.1711	389.808	1.88	0.38	0.95	0.79	0	2.02	0.14	0	0.54	catalytic activity;binding	ec:1.14.13.88-3',5'-hydroxylase	Flavone and flavonol biosynthesis;Flavonoid biosynthesis
Unigene146220	cytochrome p450	792	gi|297733678|emb|CBI14925.3|unnamed protein product [Vitis vinifera]	CBI14925	2.95e-77	81.9277	251.906	2.67	1.14	3.33	2.38	3.01	0.9	2.3	1.13	6.54	response to biotic stimulus;response to external stimulus;catalytic activity;membrane;lipid metabolic process;endoplasmic reticulum;binding;cellular process	ec:1.14.13.104-synthase;ec:1.14.13.68-oxime monooxygenase	Monoterpenoid biosynthesisCyanoamino acid metabolism
Unigene101812	cytochrome p450 724b1	800	gi|147787382|emb|CAN62336.1|hypothetical protein VITISV_004298 [Vitis vinifera]	CAN62336	3.99e-107	82.2727	329.331	0.62	0	0	0	0.16	0	0	0	0	response to abiotic stimulus;cytoplasm;catalytic activity;membrane;post-embryonic development;lipid metabolic process;biosynthetic process;binding	ec:1.14.13.77-13alpha-hydroxylase	Diterpenoid biosynthesis
Unigene159936	cytochrome p450	801	gi|373501790|gb|AEY75214.1|cytochrome P450 CYP749A20 [Panax ginseng]	AEY75214	5.53e-49	75.7282	101.679	1.7	0	1.87	0.52	0.47	0.11	0.14	0.16	3.04	catalytic activity;catabolic process;membrane;lipid metabolic process;biosynthetic process;binding;cellular process	ec:1.3.3.9-synthase;ec:1.14.13	Monoterpenoid biosynthesis
Unigene22429	cytochrome p450	806	gi|326324797|dbj|BAJ84106.1|cytochrome P450 [Vitis vinifera]	BAJ84106	1.76e-149	87.5472	437.958	0	0	0	0.39	0.16	0.33	1.12	0.94	0.18	catalytic activity;membrane;binding	ec:1.14.13.77-13alpha-hydroxylase	Diterpenoid biosynthesis
Unigene89598	cytochrome p450	806	gi|397789278|gb|AFO67228.1|putative cytochrome P450 72A, partial [Aralia elata]	AFO67228	6.53e-44	76.1589	156.377	0.15	2.05	0.46	0.26	2.79	0.33	0.7	0	0.53	catalytic activity;binding
Unigene64133	cytochrome p450	810	gi|255563798|ref|XP_002522900.1|cytochrome P450, putative [Ricinus communis] gi|223537885|gb|EEF39500.1| cytochrome P450, putative [Ricinus communis]	XP_002522900, EEF39500	4.19e-10	87.8049	65.855	0.46	1.48	0.62	0.13	0.46	0.11	0.42	0	0.18	catalytic activity;binding	ec:1.14.13.68-oxime monooxygenase	Cyanoamino acid metabolism
Unigene103910	cytochrome p450	817	gi|224120220|ref|XP_002330994.1|cytochrome P450 [Populus trichocarpa] gi|222872924|gb|EEF10055.1| cytochrome P450 [Populus trichocarpa]	XP_002330994, EEF10055	8.57e-46	72.9167	119.013	0	0	0	0.38	0.61	0.11	0.14	0.46	1.22	catalytic activity;binding
Unigene208987	cytochrome p450	817	gi|336462666|gb|AEI59774.1|cytochrome P450 [Helianthus annuus]	AEI59774	4.6e-101	72.2222	315.079	0.3	0	0	0	0.15	0.86	0.28	0	0	catalytic activity;binding
Unigene211325	cytochrome p450	818	gi|296090065|emb|CBI39884.3|unnamed protein product [Vitis vinifera]	CBI39884	2.85e-46	70.7317	171.014	0.6	3.1	0.91	0.51	5.03	1.18	2.62	0.31	1.22	catalytic activity;binding
Unigene93806	cytochrome p450	819	gi|224136868|ref|XP_002326965.1|predicted protein [Populus trichocarpa] gi|222835280|gb|EEE73715.1| predicted protein [Populus trichocarpa]	XP_002326965, EEE73715	1.2e-78	74.6479	251.521	0	0.18	0.76	0.89	0	0.54	0.41	0.15	1.04	cell;catalytic activity;binding;response to stress
Unigene207477	cytochrome p450	831	gi|336462666|gb|AEI59774.1|cytochrome P450 [Helianthus annuus]	AEI59774	1.03e-93	71.2062	296.59	1.03	0	0	0.12	0	1.58	0	0	0.17	catalytic activity;binding
Unigene206679	cytochrome p450	832	gi|255538130|ref|XP_002510130.1|cytochrome P450, putative [Ricinus communis] gi|223550831|gb|EEF52317.1| cytochrome P450, putative [Ricinus communis]	XP_002510130, EEF52317	2.9e-58	78.8321	179.104	1.18	0.71	0.15	0.5	0.89	0.21	1.75	1.36	0.34	catalytic activity;binding
Unigene67093	cytochrome p450	833	gi|224130296|ref|XP_002320802.1|cytochrome P450 [Populus trichocarpa] gi|222861575|gb|EEE99117.1| cytochrome P450 [Populus trichocarpa]	XP_002320802, EEE99117	4.56e-77	89.2857	254.988	1.18	0.18	0.45	0	0.15	0	0.13	0.15	0.51	oxygen binding;protein binding;catalytic activity;membrane;lipid metabolic process;extracellular region;cellular process;response to stress	ec:1.14.14.1-monooxygenase;ec:1.14.15.3-1-monooxygenase	Caffeine metabolism;Drug metabolism - cytochrome P450;Metabolism of xenobiotics by cytochrome P450;Retinol metabolism;Aminobenzoate degradation;Linoleic acid metabolism;Arachidonic acid metabolism;Steroid hormone biosynthesis;Tryptophan metabolism;Fatty acid degradationRetinol metabolism;Arachidonic acid metabolism;Fatty acid degradation
Unigene206678	cytochrome p450	842	gi|224103367|ref|XP_002334061.1|cytochrome P450 [Populus trichocarpa] gi|222869630|gb|EEF06761.1| cytochrome P450 [Populus trichocarpa]	XP_002334061, EEF06761	1.18e-39	78.8991	147.517	0.58	0.53	0.44	0.24	0.15	0.31	0.53	0.89	0.17	catalytic activity;binding
Unigene82532	cytochrome p450 78a3-like	843	gi|255547149|ref|XP_002514632.1|cytochrome P450, putative [Ricinus communis] gi|223546236|gb|EEF47738.1| cytochrome P450, putative [Ricinus communis]	XP_002514632, EEF47738	1.35e-105	88.4817	325.865	0.15	1.23	0.29	1.34	6.31	0.21	0.27	0	1.68	oxygen binding;catalytic activity;flower development;endoplasmic reticulum;anatomical structure morphogenesis;plastid;cellular process;growth	ec:1.14.13.88-3',5'-hydroxylase	Flavone and flavonol biosynthesis;Flavonoid biosynthesis
Unigene197065	cytochrome p450	845	gi|363807278|ref|NP_001242618.1|uncharacterized protein LOC100803766 [Glycine max] gi|255642096|gb|ACU21314.1| unknown [Glycine max]	NP_001242618, ACU21314	3.63e-57	95.7265	200.675	0.14	0.18	0.15	0.49	0.29	0.72	1.19	0.44	0.17	catalytic activity;binding
Unigene171810	cytochrome p450	846	gi|356522069|ref|XP_003529672.1|PREDICTED: cytochrome P450 71D8-like [Glycine max]	XP_003529672	8.47e-63	83.0189	216.468	0.43	0.18	0.44	0.73	0.29	0.72	1.19	2.07	0.17	catalytic activity;membrane;binding	ec:1.14.13.68-oxime monooxygenase	Cyanoamino acid metabolism
Unigene204357	cytochrome p450	846	gi|164604828|dbj|BAF98466.1|cytochrome P450 [Coptis japonica var. dissecta]	BAF98466	1.33e-73	88.5714	169.088	0.72	0	0.15	1.7	0	5.47	0.92	0	0	catalytic activity;binding
Unigene234378	cytochrome p450	860	gi|225470619|ref|XP_002263609.1|PREDICTED: secologanin synthase [Vitis vinifera]	XP_002263609	5.34e-92	84.127	292.738	6.51	8.92	9.57	25.34	17.45	23.84	50.74	92.81	19.14	oxygen binding;catalytic activity;membrane;transport
Unigene204356	cytochrome p450	867	gi|164604828|dbj|BAF98466.1|cytochrome P450 [Coptis japonica var. dissecta]	BAF98466	3.27e-77	86.5546	181.415	0.7	0.17	0.14	1.3	0	3.7	0.64	0.29	0	catalytic activity;membrane;binding
Unigene145926	cytochrome p450	870	gi|186493483|ref|NP_001117558.1|putative cytochrome P450 [Arabidopsis thaliana] gi|110741567|dbj|BAE98732.1| hypothetical protein [Arabidopsis thaliana] gi|332196402|gb|AEE34523.1| putative cytochrome P450 [Arabidopsis thaliana]	NP_001117558, BAE98732, AEE34523	3.3e-74	76.5714	241.121	0.14	0.34	0.56	3.75	0.56	1.59	0	0	0	oxygen binding;catalytic activity;extracellular region
Unigene190739	cytochrome p450 78a3-like	876	gi|356564944|ref|XP_003550706.1|PREDICTED: cytochrome P450 78A3-like [Glycine max]	XP_003550706	2.58e-102	80.4428	320.087	0.41	1.34	0.42	0.7	6.15	0.2	0.25	0	1.6	oxygen binding;catalytic activity;flower development;endoplasmic reticulum;anatomical structure morphogenesis;plastid;cellular process;growth	ec:1.14.13.88-3',5'-hydroxylase	Flavone and flavonol biosynthesis;Flavonoid biosynthesis
Unigene171726	cytochrome p450	880	gi|255580859|ref|XP_002531249.1|hypothetical protein RCOM_0494170 [Ricinus communis] gi|223529168|gb|EEF31146.1| hypothetical protein RCOM_0494170 [Ricinus communis]	XP_002531249, EEF31146	7.91e-14	56.0976	55.0694	1.24	0.67	0.83	0	2.64	0	0	0	1.11	metabolic process;binding
Unigene162008	cytochrome p450	883	gi|359494301|ref|XP_002264147.2|PREDICTED: premnaspirodiene oxygenase-like [Vitis vinifera]	XP_002264147	5.3e-85	78.9474	274.248	2.74	0.83	0.97	0.58	1.11	1.08	0.38	0.42	0.47	catalytic activity;membrane;binding	ec:1.14.13
Unigene238227	cytochrome p450	898	gi|332071106|gb|AED99872.1|cytochrome P450 [Panax notoginseng]	AED99872	1.76e-44	84.1121	167.162	0.13	0	0	4.85	0.27	6.51	0.74	8.37	1.39	catalytic activity;membrane;binding	ec:1.14.13.77-13alpha-hydroxylase	Diterpenoid biosynthesis
Unigene41079	cytochrome p450	903	gi|224127426|ref|XP_002320071.1|cytochrome P450 [Populus trichocarpa] gi|222860844|gb|EEE98386.1| cytochrome P450 [Populus trichocarpa]	XP_002320071, EEE98386	6.27e-136	90.1709	405.986	0	0.97	0	0.67	1.35	0.57	0	0	0	oxygen binding;catalytic activity;endoplasmic reticulum;extracellular region	ec:1.14.14.1-monooxygenase	Caffeine metabolism;Drug metabolism - cytochrome P450;Metabolism of xenobiotics by cytochrome P450;Retinol metabolism;Aminobenzoate degradation;Linoleic acid metabolism;Arachidonic acid metabolism;Steroid hormone biosynthesis;Tryptophan metabolism;Fatty acid degradation
Unigene65837	cytochrome p450	903	gi|224146351|ref|XP_002325975.1|cytochrome P450 [Populus trichocarpa] gi|222862850|gb|EEF00357.1| cytochrome P450 [Populus trichocarpa]	XP_002325975, EEF00357	9.55e-75	72.9614	247.669	2.13	3.23	4.57	4.14	5.79	5.04	4.02	3.13	18.01	catalytic activity;membrane;binding
Unigene192758	cytochrome p450	914	gi|85068674|gb|ABC69417.1|CYP72A54 [Nicotiana tabacum]	ABC69417	3.2e-123	86.4979	374.015	1.05	0.64	0.53	6.73	1.72	7.4	0.72	3.09	3.18	catalytic activity;membrane;binding
Unigene90504	cytochrome p450	925	gi|147853671|emb|CAN82329.1|hypothetical protein VITISV_016031 [Vitis vinifera]	CAN82329	2.8e-61	86.6071	186.422	3.36	6.11	7.05	52.52	4.05	4.89	50.39	22.08	3.88	catalytic activity;binding
Unigene207992	cytochrome p450	925	gi|85068674|gb|ABC69417.1|CYP72A54 [Nicotiana tabacum]	ABC69417	1.78e-15	82.1429	84.7297	0.52	0.63	1.04	0.87	1.31	0.65	1.54	0.53	1.49	catalytic activity;binding
Unigene23442	cytochrome p450	931	gi|124484371|dbj|BAF46296.1|cytochrome P450 [Ipomoea nil]	BAF46296	2.81e-98	70.3704	310.071	1.8	0	0	0	0	1.1	0	0	0.15	catalytic activity;binding
Unigene184278	cytochrome p450	932	gi|224124864|ref|XP_002319441.1|cytochrome P450 [Populus trichocarpa] gi|222857817|gb|EEE95364.1| cytochrome P450 [Populus trichocarpa]	XP_002319441, EEE95364	1.59e-111	78.9272	343.969	0	0	0	0.75	0	0.82	0.7	0.26	0	catalytic activity;binding	ec:1.3.3.9-synthase	Monoterpenoid biosynthesis
Unigene207063	cytochrome p450	935	gi|15217637|ref|NP_174634.1|cytochrome P450, family 76, subfamily C, polypeptide 5 [Arabidopsis thaliana] gi|332193498|gb|AEE31619.1| cytochrome P450, family 76, subfamily C, polypeptide 5 [Arabidopsis thaliana]	NP_174634, AEE31619	3.69e-82	71.308	263.848	0	0	0	20.93	0	0.09	38.41	29.62	0.15	oxygen binding;catalytic activity;catabolic process;cell communication;response to extracellular stimulus;endoplasmic reticulum;biosynthetic process;extracellular region;response to stress
Unigene158965	cytochrome p450	945	gi|147804860|emb|CAN66874.1|hypothetical protein VITISV_021428 [Vitis vinifera]	CAN66874	8.41e-90	83.5897	292.352	0	0	1.14	0	0	0	0	0	4.07	generation of precursor metabolites and energy;catalytic activity;binding	ec:1.14.14.1-monooxygenase	Caffeine metabolism;Drug metabolism - cytochrome P450;Metabolism of xenobiotics by cytochrome P450;Retinol metabolism;Aminobenzoate degradation;Linoleic acid metabolism;Arachidonic acid metabolism;Steroid hormone biosynthesis;Tryptophan metabolism;Fatty acid degradation
Unigene76261	cytochrome p450	948	gi|255580537|ref|XP_002531093.1|cytochrome P450, putative [Ricinus communis] gi|223529339|gb|EEF31307.1| cytochrome P450, putative [Ricinus communis]	XP_002531093, EEF31307	1.76e-85	69.7674	277.33	9.03	1.22	66.97	55.29	1.01	10.03	78.41	66.07	254.85	catalytic activity;binding
Unigene206680	cytochrome p450	965	gi|255538130|ref|XP_002510130.1|cytochrome P450, putative [Ricinus communis] gi|223550831|gb|EEF52317.1| cytochrome P450, putative [Ricinus communis]	XP_002510130, EEF52317	3.76e-56	74.3056	172.555	1.47	0.89	0.62	0.52	0.62	0.61	1.35	1	0.43	catalytic activity;binding
Unigene51150	cytochrome p450	970	gi|75161264|sp|Q8VWZ7.1|C76B6_CATRORecName: Full=Geraniol 8-hydroxylase; AltName: Full=Cytochrome P450 76B6; AltName: Full=Geraniol 10-hydroxylase; Short=CrG10H gi|17065916|emb|CAC80883.1| geraniol 10-hydroxylase [Catharanthus roseus]	Q8VWZ7, CAC80883	1.83e-113	82.5095	348.977	4.27	16.71	11.33	13.14	7.65	4.09	36.51	11.35	76.68	catalytic activity;membrane;lipid metabolic process;endoplasmic reticulum;biosynthetic process;binding;cellular process	ec:1.14.13
Unigene67877	cytochrome p450	974	gi|359494295|ref|XP_003634756.1|PREDICTED: LOW QUALITY PROTEIN: cytochrome P450 71D10-like [Vitis vinifera]	XP_003634756	5.47e-99	80.9091	290.041	0.85	0.59	0.49	2.55	0	0.35	10	4.84	1.26	catalytic activity;binding	ec:1.14.13
Unigene206672	cytochrome p450	975	gi|85068594|gb|ABC69377.1|CYP81B2v2 [Nicotiana tabacum]	ABC69377	1.43e-36	82.3529	146.747	0.24	0.44	0	0.71	0.37	0.17	0.78	0.87	0	catalytic activity;binding	ec:1.14.13.89-2'-hydroxylase	Isoflavonoid biosynthesis
Unigene180038	cytochrome p450	978	gi|225426693|ref|XP_002281735.1|PREDICTED: cytochrome P450 76C4 [Vitis vinifera]	XP_002281735	2.32e-75	65.6463	250.751	0.36	1.46	0.49	1.12	0.61	3.71	1.66	0	0	catalytic activity;membrane;lipid metabolic process;biosynthetic process;binding;cellular process	ec:1.14.13
Unigene233356	cytochrome p450	981	gi|225458444|ref|XP_002282014.1|PREDICTED: cytochrome P450 82A3-like [Vitis vinifera]	XP_002282014	4.48e-30	78.5714	128.257	3.73	17.07	1.82	3.54	22.02	2.66	2.53	1.6	3.48	catalytic activity;binding
Unigene171729	cytochrome p450	997	gi|255580859|ref|XP_002531249.1|hypothetical protein RCOM_0494170 [Ricinus communis] gi|223529168|gb|EEF31146.1| hypothetical protein RCOM_0494170 [Ricinus communis]	XP_002531249, EEF31146	2.23e-13	56.0976	55.0694	0.83	0.43	0.83	0	2.51	0	0	0	1.5	metabolic process;binding
Unigene38203	cytochrome p450	1006	gi|225441676|ref|XP_002277107.1|PREDICTED: cytochrome P450 93A1 [Vitis vinifera]	XP_002277107	4.57e-152	86.039	448.743	0	0	0	1.67	0	0.67	0.43	0.36	0	catalytic activity;membrane;binding;response to stress	ec:1.14.13.28-6a-monooxygenase	Isoflavonoid biosynthesis
Unigene220346	cytochrome p450	1016	gi|255538130|ref|XP_002510130.1|cytochrome P450, putative [Ricinus communis] gi|223550831|gb|EEF52317.1| cytochrome P450, putative [Ricinus communis]	XP_002510130, EEF52317	5.51e-81	74.0741	265.774	1.96	1.96	1.51	3.2	1.87	1.15	4.65	4.36	1.73	catalytic activity;binding
Unigene155266	cytochrome p450	1028	gi|356559993|ref|XP_003548280.1|PREDICTED: abietadienol/abietadienal oxidase-like [Glycine max]	XP_003548280	1.28e-126	79.8419	383.645	0.45	0.14	0	0.29	2.07	1.22	0.83	0.35	0.13	oxygen binding;catalytic activity
Unigene102559	cytochrome p450	1057	gi|336462666|gb|AEI59774.1|cytochrome P450 [Helianthus annuus]	AEI59774	1.34e-79	67.7083	200.675	0.44	0.27	0	0.37	0	1.34	0.6	0	0	catalytic activity;binding
Unigene223428	cytochrome p450	1060	gi|224103367|ref|XP_002334061.1|cytochrome P450 [Populus trichocarpa] gi|222869630|gb|EEF06761.1| cytochrome P450 [Populus trichocarpa]	XP_002334061, EEF06761	1.24e-87	78.8462	273.863	0.11	0.66	0.11	1.01	0.22	0.23	0.9	1.01	0.25	catalytic activity;binding
Unigene185338	cytochrome p450	1063	gi|147818696|emb|CAN60733.1|hypothetical protein VITISV_023587 [Vitis vinifera]	CAN60733	5.25e-135	83.5766	405.601	0.11	0	0.66	0.46	0	0.08	0.6	0.11	2.27	oxygen binding;catalytic activity	ec:1.14.13.68-oxime monooxygenase	Cyanoamino acid metabolism
Unigene65508	cytochrome p450	1068	gi|388827897|gb|AFK79031.1|cytochrome P450 CYP736A54 [Bupleurum chinense]	AFK79031	5.92e-136	83.871	407.912	0.54	0.26	4.71	0.09	0.22	0	0.2	0	6.65	catalytic activity;binding
Unigene171809	cytochrome p450	1076	gi|332071114|gb|AED99876.1|cytochrome P450 [Panax notoginseng]	AED99876	1.97e-110	78.4512	342.428	0.54	0.13	0.22	0.27	0.33	0.54	1.28	2.2	0.25	catalytic activity;membrane;binding	ec:1.14.13
Unigene206681	cytochrome p450	1080	gi|85068594|gb|ABC69377.1|CYP81B2v2 [Nicotiana tabacum]	ABC69377	3.1e-36	82.3529	146.747	0.54	0.26	0.22	0.63	0.65	0.31	1.08	1.42	0.25	catalytic activity;binding	ec:1.14.13.89-2'-hydroxylase	Isoflavonoid biosynthesis
Unigene66874	cytochrome p450	1084	gi|343796563|gb|AEM63674.1|p-coumarate 3'-hydroxylase [Platycodon grandiflorus]	AEM63674	3.24e-125	95.858	323.553	2.78	21.36	4.42	4.49	103.74	3.12	6.45	7.09	1.36	secondary metabolic process;protein binding;catalytic activity;mitochondrion;endoplasmic reticulum;biosynthetic process;plasma membrane;response to stress;cellular process	ec:1.14.13.36-3'-monooxygenase;ec:1.14.13.21-3'-monooxygenase	Stilbenoid, diarylheptanoid and gingerol biosynthesis;Flavonoid biosynthesis;Phenylpropanoid biosynthesisFlavone and flavonol biosynthesis;Flavonoid biosynthesis
Unigene233415	cytochrome p450	1084	gi|359492645|ref|XP_002281995.2|PREDICTED: cytochrome P450 82A3 [Vitis vinifera]	XP_002281995	2.65e-99	78.8618	320.472	14.41	34.04	5.06	13.65	60.77	16.46	8.6	6.22	8.63	catalytic activity;binding
Unigene166674	cytochrome p450	1085	gi|359497102|ref|XP_003635424.1|PREDICTED: LOW QUALITY PROTEIN: putative ribonuclease H protein At1g65750-like [Vitis vinifera]	XP_003635424	1.75e-36	51.5528	104.76	1.49	0.39	0.86	0.72	0.65	0.91	0.88	0.44	1.23	binding;DNA metabolic process
Unigene147891	cytochrome p450	1092	gi|297737203|emb|CBI26404.3|unnamed protein product [Vitis vinifera]	CBI26404	1.27e-122	78.6232	373.629	0.21	0	0.11	0	1.28	0.45	0.19	0.22	0	oxygen binding;catalytic activity
Unigene213838	cytochrome p450	1097	gi|225444716|ref|XP_002277926.1|PREDICTED: flavonoid 3'-monooxygenase [Vitis vinifera]	XP_002277926	2.13e-172	79.3566	501.516	0.11	0.26	0	0.35	0.11	0	0.39	8.92	0.12	catalytic activity;binding
Unigene171811	cytochrome p450	1098	gi|332071114|gb|AED99876.1|cytochrome P450 [Panax notoginseng]	AED99876	3.71e-98	75.1678	311.227	0.11	0.13	0.11	0.27	0	0.68	0.67	1.4	0	catalytic activity;membrane;binding	ec:1.14.13
Unigene24359	cytochrome p450	1102	gi|225458055|ref|XP_002278300.1|PREDICTED: cytochrome P450 83B1 [Vitis vinifera]	XP_002278300	2.88e-158	81.4024	465.307	0.1	0	0	0	0	4.11	0.1	0	0	catalytic activity;binding	ec:1.14.13
Unigene206670	cytochrome p450	1104	gi|85068594|gb|ABC69377.1|CYP81B2v2 [Nicotiana tabacum]	ABC69377	3.66e-36	82.3529	146.747	0.1	0.38	0.21	0.09	0.21	0.15	0.38	0.75	0.24	catalytic activity;binding	ec:1.14.13.89-2'-hydroxylase	Isoflavonoid biosynthesis
Unigene28724	cytochrome p450 82a3-like	1105	gi|359492639|ref|XP_002282091.2|PREDICTED: cytochrome P450 82A4-like [Vitis vinifera]	XP_002282091	8.63e-131	82.5658	396.356	0.1	0.76	0	0	1.37	0	0.1	0	0	catalytic activity;binding
Unigene38406	cytochrome p450	1106	gi|124484371|dbj|BAF46296.1|cytochrome P450 [Ipomoea nil]	BAF46296	1.92e-136	69.2105	410.609	2.19	0	0.32	0.26	0	2.01	0	0	0	catalytic activity;binding
Unigene200487	cytochrome p450	1108	gi|357481377|ref|XP_003610974.1|Cytochrome P450 [Medicago truncatula] gi|355512309|gb|AES93932.1| Cytochrome P450 [Medicago truncatula]	XP_003610974, AES93932	3.08e-121	91.7874	373.244	5.72	2.14	5.77	2.19	1.47	2.45	2.86	2.44	5.17	oxygen binding;catalytic activity;membrane;lipid metabolic process;biosynthetic process;plastid;cellular process	ec:1.14.14.1-monooxygenase	Caffeine metabolism;Drug metabolism - cytochrome P450;Metabolism of xenobiotics by cytochrome P450;Retinol metabolism;Aminobenzoate degradation;Linoleic acid metabolism;Arachidonic acid metabolism;Steroid hormone biosynthesis;Tryptophan metabolism;Fatty acid degradation
Unigene206671	cytochrome p450	1116	gi|255538130|ref|XP_002510130.1|cytochrome P450, putative [Ricinus communis] gi|223550831|gb|EEF52317.1| cytochrome P450, putative [Ricinus communis]	XP_002510130, EEF52317	1.94e-83	78.8945	263.848	0.41	0.38	0.1	0.43	1.25	0.37	0.94	1.58	0.48	catalytic activity;binding
Unigene196067	cytochrome p450	1118	gi|356569445|ref|XP_003552911.1|PREDICTED: taxadiene 5-alpha hydroxylase-like [Glycine max]	XP_003552911	1.75e-76	84.9057	254.603	0.21	0	1.04	0.52	0	0.73	0.28	0	5.94	oxygen binding;catalytic activity;plastid
Unigene206682	cytochrome p450	1118	gi|291195873|gb|ADD84651.1|CYP81B36 [Scoparia dulcis]	ADD84651	1.91e-60	73.5537	135.191	0.93	0.87	0.73	1.47	0.94	0.29	0.94	1.37	0.12	catalytic activity;binding
Unigene222240	cytochrome p450	1120	gi|224145291|ref|XP_002336215.1|cytochrome P450 [Populus trichocarpa] gi|222832659|gb|EEE71136.1| cytochrome P450 [Populus trichocarpa]	XP_002336215, EEE71136	5.84e-17	72.8814	90.5077	0.21	0.12	0.1	0.43	0	0.95	0.09	0	0.24	catalytic activity;multicellular organismal development;binding;growth
Unigene205375	cytochrome p450	1128	gi|89242710|gb|ABD60225.1|ent-kaurenoic acid 13-hydroxylase [Stevia rebaudiana] gi|189418962|gb|ACD93722.1| ent-kaurenoic acid 13-hydroxylase [Stevia rebaudiana]	ABD60225, ACD93722	6.17e-125	78.125	379.793	5.91	0.12	6.68	0.43	0	0.29	0.47	0	3.06	catalytic activity;binding
Unigene72557	cytochrome p450	1132	gi|85068650|gb|ABC69405.1|CYP71D51v3 [Nicotiana tabacum]	ABC69405	3.41e-20	63.4146	77.0258	0.1	0.12	0	0.09	0.51	0.07	0.19	0.21	0.35	catalytic activity;binding
Unigene77476	cytochrome p450	1135	gi|397741000|gb|AFO63031.1|cytochrome P450 CYP716A53v2 [Panax ginseng]	AFO63031	8.43e-159	75.5319	466.077	0	0	0	2.47	0.1	8.88	0.09	0.31	0	catalytic activity;membrane;binding
Unigene165804	cytochrome p450	1135	gi|225455608|ref|XP_002270428.1|PREDICTED: cytochrome P450 704C1-like [Vitis vinifera]	XP_002270428	1.99e-113	86.9388	352.058	0.3	0.25	0	0.85	0.92	0.79	0.65	0.93	1.28	cytoplasm;catalytic activity;binding	ec:1.14.14.1-monooxygenase	Caffeine metabolism;Drug metabolism - cytochrome P450;Metabolism of xenobiotics by cytochrome P450;Retinol metabolism;Aminobenzoate degradation;Linoleic acid metabolism;Arachidonic acid metabolism;Steroid hormone biosynthesis;Tryptophan metabolism;Fatty acid degradation
Unigene238226	cytochrome p450	1137	gi|255574173|ref|XP_002528002.1|cytochrome P450, putative [Ricinus communis] gi|223532628|gb|EEF34414.1| cytochrome P450, putative [Ricinus communis]	XP_002528002, EEF34414	9.44e-36	85.8824	145.206	0.91	0.86	1.43	2.04	3.26	2.23	1.66	0.72	10.37	catalytic activity;membrane;binding	ec:1.14.13.77-13alpha-hydroxylase	Diterpenoid biosynthesis
Unigene60771	cytochrome p450	1141	gi|224124808|ref|XP_002319427.1|cytochrome P450 [Populus trichocarpa] gi|222857803|gb|EEE95350.1| cytochrome P450 [Populus trichocarpa]	XP_002319427, EEE95350	1.39e-128	78.5235	390.963	0.8	0.12	3.85	1.78	0.1	0.14	0	0	4.29	secondary metabolic process;catalytic activity;membrane;biosynthetic process;binding;intracellular
Unigene53687	cytochrome p450	1152	gi|225424594|ref|XP_002282185.1|PREDICTED: cytochrome P450 86B1 [Vitis vinifera]	XP_002282185	1.31e-162	83.8006	478.019	0.6	0.48	0.6	0.67	0.7	1.49	0.18	0.1	0	oxygen binding;catalytic activity;multicellular organismal development;cellular component organization;anatomical structure morphogenesis
Unigene55559	cytochrome p450	1159	gi|124484371|dbj|BAF46296.1|cytochrome P450 [Ipomoea nil]	BAF46296	1.32e-104	78.1116	329.331	0.39	0	0	0.83	0	1.76	0.27	0.5	0	catalytic activity;extracellular region;binding
Unigene76533	cytochrome p450	1185	gi|350539573|ref|NP_001233940.1|castasterone 26-hydroxylase [Solanum lycopersicum] gi|111073723|dbj|BAF02550.1| castasterone 26-hydroxylase [Solanum lycopersicum]	NP_001233940, BAF02550	0	83.5025	592.423	0.19	0.35	1.36	0.32	0.39	0	0.26	0	0.11	oxygen binding;response to abiotic stimulus;catalytic activity;response to endogenous stimulus;lipid metabolic process	ec:1.3.3.9-synthase	Monoterpenoid biosynthesis
Unigene65844	cytochrome p450	1187	gi|397741000|gb|AFO63031.1|cytochrome P450 CYP716A53v2 [Panax ginseng]	AFO63031	5.7e-92	70.8333	295.434	0.1	0	0	5.57	0.1	7.94	0.88	13.71	0.22	catalytic activity;binding
Unigene183919	cytochrome p450	1194	gi|225458768|ref|XP_002285105.1|PREDICTED: isoflavone 2'-hydroxylase-like [Vitis vinifera]	XP_002285105	3.05e-118	75.7475	364.385	2.76	4.04	1.15	0.64	2.89	1.36	0.35	0	0.88	catalytic activity;binding
Unigene100900	cytochrome p450	1209	gi|373501798|gb|AEY75218.1|cytochrome P450 CYP72A129 [Panax ginseng]	AEY75218	2.27e-155	81.4815	460.299	1.5	0.11	1.89	0.32	1.8	0.07	1.63	0.19	3.58	catalytic activity;membrane;binding
Unigene180206	cytochrome p450 86a2	1213	gi|356522606|ref|XP_003529937.1|PREDICTED: cytochrome P450 86A2-like [Glycine max]	XP_003529937	3.86e-138	91.5254	418.698	4.11	0.23	0.94	0.55	0.09	1.54	0	0	0.11	oxygen binding;protein binding;catalytic activity;membrane;lipid metabolic process;extracellular region;cellular process;response to stress	ec:1.14.14.1-monooxygenase;ec:1.14.15.3-1-monooxygenase	Caffeine metabolism;Drug metabolism - cytochrome P450;Metabolism of xenobiotics by cytochrome P450;Retinol metabolism;Aminobenzoate degradation;Linoleic acid metabolism;Arachidonic acid metabolism;Steroid hormone biosynthesis;Tryptophan metabolism;Fatty acid degradationRetinol metabolism;Arachidonic acid metabolism;Fatty acid degradation
Unigene97988	cytochrome p450	1214	gi|359494295|ref|XP_003634756.1|PREDICTED: LOW QUALITY PROTEIN: cytochrome P450 71D10-like [Vitis vinifera]	XP_003634756	1.01e-105	81.1189	217.624	1.03	0.11	0.94	0.47	0.66	0.2	0.6	1.72	1.94	catalytic activity;binding	ec:1.14.13
Unigene93333	cytochrome p450	1215	gi|84514133|gb|ABC59075.1|cytochrome P450 monooxygenase CYP72A67 [Medicago truncatula]	ABC59075	2.31e-30	51.6667	130.183	0.19	0.34	0.28	0.16	0.19	0.13	0.09	0.1	0.11
Unigene105994	cytochrome p450	1217	gi|224119146|ref|XP_002331336.1|predicted protein [Populus trichocarpa] gi|222873919|gb|EEF11050.1| predicted protein [Populus trichocarpa]	XP_002331336, EEF11050	2.24e-15	80.7018	80.1073	3.07	1.69	5.36	2.59	1.6	4.06	5.37	2.09	9.47	catalytic activity;binding
Unigene187645	cytochrome p450	1220	gi|255570861|ref|XP_002526382.1|cytochrome P450, putative [Ricinus communis] gi|223534244|gb|EEF35958.1| cytochrome P450, putative [Ricinus communis]	XP_002526382, EEF35958	4.63e-157	88.4259	343.199	2.23	0.23	1.59	0.31	1.5	0.99	0.68	0.57	0.54	cytoplasm;catalytic activity;membrane;binding	ec:1.3.3.9-synthase	Monoterpenoid biosynthesis
Unigene50888	cytochrome p450	1225	gi|397789294|gb|AFO67236.1|putative cytochrome P450, partial [Aralia elata]	AFO67236	9.22e-26	86.9565	108.612	0.83	0.78	3.45	1.4	4.77	1.91	1.61	5	10.46	catalytic activity;membrane;binding	ec:1.14.13.77-13alpha-hydroxylase	Diterpenoid biosynthesis
Unigene24873	cytochrome p450	1230	gi|397741000|gb|AFO63031.1|cytochrome P450 CYP716A53v2 [Panax ginseng]	AFO63031	5.51e-145	76.2048	432.18	0	0.11	0	2.17	0.09	12.09	0.17	0.19	0	catalytic activity;membrane;binding
Unigene52532	cytochrome p450	1232	gi|255563438|ref|XP_002522721.1|cytochrome P450, putative [Ricinus communis] gi|223537959|gb|EEF39572.1| cytochrome P450, putative [Ricinus communis]	XP_002522721, EEF39572	8.81e-129	76.8392	391.734	1.65	0	1.3	0	0.09	0.13	0.25	1.69	0.64	catalytic activity;binding	ec:1.14.13
Unigene96980	cytochrome p450	1236	gi|224124864|ref|XP_002319441.1|cytochrome P450 [Populus trichocarpa] gi|222857817|gb|EEE95364.1| cytochrome P450 [Populus trichocarpa]	XP_002319441, EEE95364	5.88e-126	85.0299	266.929	5.95	0	4.8	0.15	0.09	2.02	0.5	0.28	0.85	cytoplasm;catalytic activity;membrane;binding	ec:1.3.3.9-synthase	Monoterpenoid biosynthesis
Unigene43221	cytochrome p450	1239	gi|332071121|gb|AED99879.1|cytochrome P450, partial [Panax notoginseng]	AED99879	2.54e-129	76.3231	394.43	18.52	1.88	8.75	6.53	3.23	1.82	17.88	4.47	13.07	oxygen binding;catalytic activity;post-embryonic development;plastid
Unigene187644	cytochrome p450	1242	gi|255570861|ref|XP_002526382.1|cytochrome P450, putative [Ricinus communis] gi|223534244|gb|EEF35958.1| cytochrome P450, putative [Ricinus communis]	XP_002526382, EEF35958	0	85.9335	590.882	2.37	0.33	2.75	0.38	1.66	0.97	0.92	0.74	0.42	cytoplasm;catalytic activity;binding	ec:1.3.3.9-synthase	Monoterpenoid biosynthesis
Unigene24924	cytochrome p450	1247	gi|255578049|ref|XP_002529895.1|cytochrome P450, putative [Ricinus communis] gi|223530622|gb|EEF32498.1| cytochrome P450, putative [Ricinus communis]	XP_002529895, EEF32498	9.99e-173	75.2577	503.442	0.27	0.44	0	0.08	1.74	0.13	0.33	0.18	0	catalytic activity;binding
Unigene37816	cytochrome p450	1252	gi|332071100|gb|AED99869.1|cytochrome P450 [Panax notoginseng]	AED99869	0	83.3795	526.939	0	0	0	1.44	0	0.39	0.25	0.37	0.1	generation of precursor metabolites and energy;catalytic activity;binding	ec:1.14.14.1-monooxygenase	Caffeine metabolism;Drug metabolism - cytochrome P450;Metabolism of xenobiotics by cytochrome P450;Retinol metabolism;Aminobenzoate degradation;Linoleic acid metabolism;Arachidonic acid metabolism;Steroid hormone biosynthesis;Tryptophan metabolism;Fatty acid degradation
Unigene230468	cytochrome p450	1258	gi|255556888|ref|XP_002519477.1|cytochrome P450, putative [Ricinus communis] gi|223541340|gb|EEF42891.1| cytochrome P450, putative [Ricinus communis]	XP_002519477, EEF42891	2.04e-168	83.0303	493.812	4.03	2.39	7.06	2.42	4.17	0.51	5.5	3.75	3	oxygen binding;catalytic activity;plastid	ec:1.14.14.1-monooxygenase	Caffeine metabolism;Drug metabolism - cytochrome P450;Metabolism of xenobiotics by cytochrome P450;Retinol metabolism;Aminobenzoate degradation;Linoleic acid metabolism;Arachidonic acid metabolism;Steroid hormone biosynthesis;Tryptophan metabolism;Fatty acid degradation
Unigene24959	cytochrome p450	1261	gi|359484438|ref|XP_003633108.1|PREDICTED: LOW QUALITY PROTEIN: secologanin synthase-like [Vitis vinifera]	XP_003633108	6.73e-173	82	505.753	0.09	0.11	0.36	0.08	0.09	0.38	1.15	1.28	0	catalytic activity;binding
Unigene223413	cytochrome p450	1271	gi|224122014|ref|XP_002330709.1|cytochrome P450 [Populus trichocarpa] gi|222872313|gb|EEF09444.1| cytochrome P450 [Populus trichocarpa]	XP_002330709, EEF09444	8.08e-94	72.0755	302.368	0.71	0.11	3.66	127.16	0.18	12.14	189.26	241.57	20.36	response to abiotic stimulus;catalytic activity;binding;cellular process;response to stress	ec:1.14.13
Unigene66707	cytochrome p450	1272	gi|332071106|gb|AED99872.1|cytochrome P450 [Panax notoginseng]	AED99872	1.35e-158	76.7624	467.618	0.71	0.21	1.79	3.06	0.18	4.55	1.54	0.72	0.2	catalytic activity;membrane;binding
Unigene204358	cytochrome p450	1284	gi|224113639|ref|XP_002332523.1|predicted protein [Populus trichocarpa] gi|222832635|gb|EEE71112.1| predicted protein [Populus trichocarpa]	XP_002332523, EEE71112	2.23e-68	87.9433	224.557	5.51	18.27	1.5	0	16.83	0.19	0.16	0	0.81	oxygen binding;catalytic activity;membrane;endoplasmic reticulum;transport
Unigene97534	cytochrome p450	1298	gi|332071106|gb|AED99872.1|cytochrome P450 [Panax notoginseng]	AED99872	3.38e-162	76.4398	476.863	1.12	0	1.05	1.6	0	4.38	2.22	0.97	0.7	catalytic activity;membrane;binding
Unigene182408	cytochrome p450	1300	gi|147843657|emb|CAN79871.1|hypothetical protein VITISV_033483 [Vitis vinifera]	CAN79871	7.94e-139	83.7209	417.157	0	0	0	0.51	0	0.06	0.55	0.26	0.8	catalytic activity;binding
Unigene223425	cytochrome p450	1302	gi|224103363|ref|XP_002334060.1|cytochrome P450 [Populus trichocarpa] gi|222869629|gb|EEF06760.1| cytochrome P450 [Populus trichocarpa]	XP_002334060, EEF06760	8.36e-54	68.8406	130.954	0.52	0.42	0.35	0.58	1.48	0.31	0.79	0.97	0.4	catalytic activity;binding
Unigene104103	cytochrome p450	1303	gi|297742991|emb|CBI35858.3|unnamed protein product [Vitis vinifera]	CBI35858	1.53e-121	91.9431	373.244	6.63	22.45	6.77	28.85	38.05	18.31	79.15	81.37	4.08	catalytic activity;binding	ec:1.14.13.88-3',5'-hydroxylase	Flavone and flavonol biosynthesis;Flavonoid biosynthesis
Unigene228372	cytochrome p450	1308	gi|332071116|gb|AED99877.1|cytochrome P450 [Panax notoginseng]	AED99877	1.03e-143	90.3614	429.869	6.51	5.93	0.09	10.03	4.68	2.88	18.99	6.82	1.19	catalytic activity;binding
Unigene101244	cytochrome p450	1310	gi|334305730|sp|A6YIH8.1|C7D55_HYOMURecName: Full=Premnaspirodiene oxygenase; Short=HPO; AltName: Full=Cytochrome P450 71D55 gi|151335776|gb|ABS00393.1| cytochrome P450 hydroxylase [Hyoscyamus muticus]	A6YIH8, ABS00393	4.35e-80	78.6047	266.929	2.82	2.8	1.81	0.07	6.84	0.12	0.39	0.09	5.24	catalytic activity;membrane;endoplasmic reticulum;binding
Unigene238230	cytochrome p450	1312	gi|332071106|gb|AED99872.1|cytochrome P450 [Panax notoginseng]	AED99872	6.16e-130	73.297	394.815	0.94	0.93	4.65	5.25	7.86	4.69	3.28	6.02	24.75	catalytic activity;membrane;binding
Unigene101245	cytochrome p450	1321	gi|334305730|sp|A6YIH8.1|C7D55_HYOMURecName: Full=Premnaspirodiene oxygenase; Short=HPO; AltName: Full=Cytochrome P450 71D55 gi|151335776|gb|ABS00393.1| cytochrome P450 hydroxylase [Hyoscyamus muticus]	A6YIH8, ABS00393	7e-70	74.2081	240.35	2.37	0.82	2.39	0.14	1.11	0	0.16	0	5.38	catalytic activity;membrane;endoplasmic reticulum;binding
Unigene214865	cytochrome p450	1357	gi|334305730|sp|A6YIH8.1|C7D55_HYOMURecName: Full=Premnaspirodiene oxygenase; Short=HPO; AltName: Full=Cytochrome P450 71D55 gi|151335776|gb|ABS00393.1| cytochrome P450 hydroxylase [Hyoscyamus muticus]	A6YIH8, ABS00393	3.96e-148	76.7123	442.965	5.91	7.77	6.55	1.04	10.89	1.23	0.98	0.5	16.03	catalytic activity;membrane;binding
Unigene169267	cytochrome p450	1363	gi|224111860|ref|XP_002316006.1|predicted protein [Populus trichocarpa] gi|222865046|gb|EEF02177.1| predicted protein [Populus trichocarpa]	XP_002316006, EEF02177	2.91e-144	73.5695	433.721	1.23	0.6	0.25	1.45	1.24	0.53	2.4	1.17	0.28	catalytic activity;membrane;binding
Unigene182406	cytochrome p450	1372	gi|147843657|emb|CAN79871.1|hypothetical protein VITISV_033483 [Vitis vinifera]	CAN79871	0	84.0731	548.51	0	0	0	1.57	0	0.06	0.52	0.33	0.66	catalytic activity;binding
Unigene96827	cytochrome p450	1378	gi|359494301|ref|XP_002264147.2|PREDICTED: premnaspirodiene oxygenase-like [Vitis vinifera]	XP_002264147	2.87e-95	75.1773	306.605	0.81	0.39	0.73	0.14	0.16	0.29	0.3	0	0.28	catalytic activity;binding	ec:1.14.13
Unigene200489	cytochrome p450	1381	gi|225464788|ref|XP_002266883.1|PREDICTED: cytochrome P450 97B2, chloroplastic [Vitis vinifera] gi|296087528|emb|CBI34117.3| unnamed protein product [Vitis vinifera]	XP_002266883, CBI34117	7.37e-158	87.4587	470.7	4.83	3.52	7.39	2.24	1.47	1.95	3.02	1.97	4.46	oxygen binding;catalytic activity;membrane;lipid metabolic process;biosynthetic process;plastid;cellular process	ec:1.14.14.1-monooxygenase	Caffeine metabolism;Drug metabolism - cytochrome P450;Metabolism of xenobiotics by cytochrome P450;Retinol metabolism;Aminobenzoate degradation;Linoleic acid metabolism;Arachidonic acid metabolism;Steroid hormone biosynthesis;Tryptophan metabolism;Fatty acid degradation
Unigene50826	cytochrome p450 734a1-like	1399	gi|356569428|ref|XP_003552903.1|PREDICTED: cytochrome P450 734A1-like [Glycine max]	XP_003552903	4.17e-112	82.8054	304.294	0	0	0	0.53	0	0.45	0.22	0.08	0	cytoplasm;catalytic activity;membrane;binding	ec:1.3.3.9-synthase	Monoterpenoid biosynthesis
Unigene30006	cytochrome p450	1405	gi|359491181|ref|XP_003634235.1|PREDICTED: uncharacterized protein LOC100248387 [Vitis vinifera]	XP_003634235	1.37e-178	81.0256	536.954	0	0	0	0.13	0.24	0	0.29	0.24	0	catalytic activity;membrane;binding
Unigene201625	cytochrome p450	1405	gi|255582439|ref|XP_002532007.1|conserved hypothetical protein [Ricinus communis] gi|223528338|gb|EEF30380.1| conserved hypothetical protein [Ricinus communis]	XP_002532007, EEF30380	2.26e-14	56.4103	53.1434	0.79	0.1	1.83	1.66	0	0.56	1.88	1.85	6.56	catalytic activity;biosynthetic process;binding;intracellular;cellular process
Unigene206674	cytochrome p450	1407	gi|255538130|ref|XP_002510130.1|cytochrome P450, putative [Ricinus communis] gi|223550831|gb|EEF52317.1| cytochrome P450, putative [Ricinus communis]	XP_002510130, EEF52317	2.42e-81	76.2136	257.299	0.63	0.48	0.56	0.66	0.56	0.34	0.65	1.21	0.46	catalytic activity;binding
Unigene25341	cytochrome p450	1415	gi|5915836|sp|P93531.1|C71D7_SOLCHRecName: Full=Cytochrome P450 71D7 gi|1762144|gb|AAB61965.1| putative cytochrome P450 [Solanum chacoense]	P93531, AAB61965	3.09e-60	85.7143	215.312	0.78	0.38	0.55	0.07	0.24	0.78	0.07	0	0	catalytic activity;membrane;endoplasmic reticulum;binding
Unigene205377	cytochrome p450	1421	gi|86279654|gb|ABC94482.1|putative taxane 13-alpha-hydroxylase cytochrome P450 [Artemisia annua]	ABC94482	2.63e-140	79.8013	422.935	7.48	0	6.29	0.59	0	0.5	0.29	0	2.97	catalytic activity;binding
Unigene224381	cytochrome p450 82c4	1423	gi|255580537|ref|XP_002531093.1|cytochrome P450, putative [Ricinus communis] gi|223529339|gb|EEF31307.1| cytochrome P450, putative [Ricinus communis]	XP_002531093, EEF31307	4.58e-106	76.2264	336.65	2.57	0.19	9.27	238.5	0.71	31.16	399.98	524.14	40.16	catalytic activity;binding	ec:1.14.13
Unigene50801	cytochrome p450	1427	gi|75161264|sp|Q8VWZ7.1|C76B6_CATRORecName: Full=Geraniol 8-hydroxylase; AltName: Full=Cytochrome P450 76B6; AltName: Full=Geraniol 10-hydroxylase; Short=CrG10H gi|17065916|emb|CAC80883.1| geraniol 10-hydroxylase [Catharanthus roseus]	Q8VWZ7, CAC80883	2.91e-100	70.068	320.472	6.51	1.6	7.75	1.5	0.86	1.05	3.48	0.47	16.39	catalytic activity;membrane;lipid metabolic process;endoplasmic reticulum;biosynthetic process;binding;cellular process	ec:1.14.13
Unigene156083	cytochrome p450	1436	gi|255537171|ref|XP_002509652.1|cytochrome P450, putative [Ricinus communis] gi|223549551|gb|EEF51039.1| cytochrome P450, putative [Ricinus communis]	XP_002509652, EEF51039	1.7e-58	59.4796	207.608	1.39	0.28	0.54	8.63	0.16	0.27	5.22	7.39	0.09	catalytic activity
Unigene231049	cytochrome p450	1445	gi|255556888|ref|XP_002519477.1|cytochrome P450, putative [Ricinus communis] gi|223541340|gb|EEF42891.1| cytochrome P450, putative [Ricinus communis]	XP_002519477, EEF42891	0	84.3521	637.491	2.6	0.65	9.65	0.77	0.77	0.93	0.63	0.23	8.03	oxygen binding;catalytic activity;plastid	ec:1.14.14.1-monooxygenase	Caffeine metabolism;Drug metabolism - cytochrome P450;Metabolism of xenobiotics by cytochrome P450;Retinol metabolism;Aminobenzoate degradation;Linoleic acid metabolism;Arachidonic acid metabolism;Steroid hormone biosynthesis;Tryptophan metabolism;Fatty acid degradation
Unigene206673	cytochrome p450	1448	gi|291195873|gb|ADD84651.1|CYP81B36 [Scoparia dulcis]	ADD84651	4.32e-36	73.1183	103.605	0.61	0.28	0.31	0.58	0.23	0.44	0.91	1.25	0.35	catalytic activity;binding
Unigene183989	cytochrome p450	1454	gi|224062902|ref|XP_002300926.1|cytochrome P450 [Populus trichocarpa] gi|222842652|gb|EEE80199.1| cytochrome P450 [Populus trichocarpa]	XP_002300926, EEE80199	2.13e-112	89.372	351.288	0.61	0.18	0.08	0.96	0.23	1.25	1.04	0.93	0.44	response to abiotic stimulus;catalytic activity;catabolic process;lipid metabolic process;binding;response to stress;cellular process	ec:1.14.13.93-acid 8'-hydroxylase	Carotenoid biosynthesis
Unigene104100	cytochrome p450	1462	gi|332071112|gb|AED99875.1|cytochrome P450 [Panax notoginseng]	AED99875	2.62e-116	90.1408	363.229	4.98	12.82	3.05	14.49	23.82	11.53	43.55	41.04	1.74	catalytic activity;binding	ec:1.14.13.88-3',5'-hydroxylase	Flavone and flavonol biosynthesis;Flavonoid biosynthesis
Unigene182407	cytochrome p450	1464	gi|225438704|ref|XP_002277723.1|PREDICTED: abscisic acid 8'-hydroxylase 3 [Vitis vinifera]	XP_002277723	2.46e-160	79.1086	474.167	0	0	0.08	0.57	0	0	0.21	0.23	0.61	catalytic activity;binding
Unigene25480	cytochrome p450	1469	gi|359483978|ref|XP_003633047.1|PREDICTED: cytochrome P450 716B2-like [Vitis vinifera]	XP_003633047	0	82.5991	662.144	0.68	2.82	0.08	0.13	3.42	0.54	0.41	1	0	catalytic activity;binding	ec:1.14.13.77-13alpha-hydroxylase	Diterpenoid biosynthesis
Unigene213290	cytochrome p450	1479	gi|255570861|ref|XP_002526382.1|cytochrome P450, putative [Ricinus communis] gi|223534244|gb|EEF35958.1| cytochrome P450, putative [Ricinus communis]	XP_002526382, EEF35958	6.45e-129	88.4615	395.586	0.07	0	0.08	0.56	0.08	0.9	0.41	0.08	0.17	cytoplasm;catalytic activity;binding	ec:1.3.3.9-synthase	Monoterpenoid biosynthesis
Unigene181604	cytochrome p450 90b1-like	1482	gi|297735169|emb|CBI17531.3|unnamed protein product [Vitis vinifera]	CBI17531	0	92.9319	692.96	3.12	4.96	3.67	1.69	1.43	1.64	1.63	0.53	0.86	signal transduction;multicellular organismal development;endoplasmic reticulum;anatomical structure morphogenesis;biosynthetic process;binding;catalytic activity;membrane;response to endogenous stimulus;lipid metabolic process;cellular component organization;cell growth	ec:1.14.13.76-10beta-hydroxylase	Diterpenoid biosynthesis
Unigene184274	cytochrome p450	1488	gi|255570861|ref|XP_002526382.1|cytochrome P450, putative [Ricinus communis] gi|223534244|gb|EEF35958.1| cytochrome P450, putative [Ricinus communis]	XP_002526382, EEF35958	2.34e-101	91.4894	225.713	0	0.09	0	0.31	0.07	0.69	0.41	0.3	0	cytoplasm;catalytic activity;membrane;binding	ec:1.3.3.9-synthase	Monoterpenoid biosynthesis
Unigene93390	cytochrome p450	1495	gi|297741099|emb|CBI31830.3|unnamed protein product [Vitis vinifera]	CBI31830	1.27e-105	70.6186	184.496	0	0.18	0	1.61	0.07	2	2.56	1.13	0.08	catalytic activity;binding	ec:1.14.13.71-3'-monooxygenase	Isoquinoline alkaloid biosynthesis
Unigene206668	cytochrome p450	1502	gi|78099686|gb|ABB20892.1|cytochrome P450, partial [Datura metel]	ABB20892	2.19e-14	86.9565	77.7962	0.15	0.8	0.22	0.18	0.07	0.1	0.8	0.82	0.34	catalytic activity;binding	ec:1.14.13.89-2'-hydroxylase	Isoflavonoid biosynthesis
Unigene102638	cytochrome p450 78a11	1504	gi|225423448|ref|XP_002273829.1|PREDICTED: cytochrome P450 78A4 [Vitis vinifera]	XP_002273829	3.54e-140	82.6087	173.711	0	0.35	0.07	0.12	1.92	0	0.2	0	0.68	oxygen binding;catalytic activity;flower development;membrane;endoplasmic reticulum;anatomical structure morphogenesis;cellular process;growth	ec:1.14.13.88-3',5'-hydroxylase	Flavone and flavonol biosynthesis;Flavonoid biosynthesis
Unigene158362	cytochrome p450 71d8-like	1505	gi|356522069|ref|XP_003529672.1|PREDICTED: cytochrome P450 71D8-like [Glycine max]	XP_003529672	1.46e-55	61.5385	203.756	1.53	2.22	0.88	0.06	15.74	0.16	0.07	0	0.25	catalytic activity;binding
Unigene220869	cytochrome p450	1516	gi|75161264|sp|Q8VWZ7.1|C76B6_CATRORecName: Full=Geraniol 8-hydroxylase; AltName: Full=Cytochrome P450 76B6; AltName: Full=Geraniol 10-hydroxylase; Short=CrG10H gi|17065916|emb|CAC80883.1| geraniol 10-hydroxylase [Catharanthus roseus]	Q8VWZ7, CAC80883	0	83.6066	596.275	2.53	5.1	6.14	6.22	3	1.81	18.91	6.28	38.05	catalytic activity;membrane;lipid metabolic process;endoplasmic reticulum;biosynthetic process;binding;cellular process	ec:1.14.13
Unigene102637	cytochrome p450 78a4-like	1530	gi|357487695|ref|XP_003614135.1|Cytochrome P450 78A11 [Medicago truncatula] gi|355515470|gb|AES97093.1| Cytochrome P450 78A11 [Medicago truncatula]	XP_003614135, AES97093	1.07e-140	81.6	187.193	0	0.26	0.07	0.12	0.87	0	0.13	0	2.07	oxygen binding;catalytic activity;flower development;membrane;endoplasmic reticulum;anatomical structure morphogenesis;cellular process;growth
Unigene55354	cytochrome p450	1538	gi|124484371|dbj|BAF46296.1|cytochrome P450 [Ipomoea nil]	BAF46296	3.09e-160	70.892	477.248	0.93	0.09	0.07	0.06	0	2.65	0	0.07	0	catalytic activity;binding
Unigene178691	cytochrome p450	1544	gi|359494295|ref|XP_003634756.1|PREDICTED: LOW QUALITY PROTEIN: cytochrome P450 71D10-like [Vitis vinifera]	XP_003634756	0	77.4336	579.326	0.85	0.52	0.57	0.78	0.86	0.71	1.69	1.23	3.93	catalytic activity;binding	ec:1.14.13
Unigene80642	cytochrome p450	1556	gi|89242710|gb|ABD60225.1|ent-kaurenoic acid 13-hydroxylase [Stevia rebaudiana] gi|189418962|gb|ACD93722.1| ent-kaurenoic acid 13-hydroxylase [Stevia rebaudiana]	ABD60225, ACD93722	1.73e-66	76.0638	233.032	3.09	0	2.41	0.12	0.07	0.05	0.13	0	1.46	catalytic activity;binding
Unigene209538	cytochrome p450	1558	gi|224097888|ref|XP_002334584.1|cytochrome P450 [Populus trichocarpa] gi|222873272|gb|EEF10403.1| cytochrome P450 [Populus trichocarpa]	XP_002334584, EEF10403	4.77e-173	75.8105	510.375	0	0	0.07	0	0	0.05	0.32	34.4	0.16	secondary metabolic process;catalytic activity;membrane;biosynthetic process;binding;intracellular
Unigene152157	cytochrome p450	1566	gi|252972646|dbj|BAH84784.1|cytochrome P450 [Nicotiana tabacum]	BAH84784	2.6e-161	77.2727	479.174	1.4	1.69	0.7	0.47	0.99	1.65	1.73	0.14	0.89	oxygen binding;catalytic activity;endoplasmic reticulum
Unigene197212	cytochrome p450	1568	gi|224056935|ref|XP_002299097.1|cytochrome P450 [Populus trichocarpa] gi|222846355|gb|EEE83902.1| cytochrome P450 [Populus trichocarpa]	XP_002299097, EEE83902	6.52e-70	85.5263	242.276	4.32	0	4.93	0.12	0	0.2	0.13	0	1.85	catalytic activity;binding	ec:1.14.13.77-13alpha-hydroxylase	Diterpenoid biosynthesis
Unigene59268	cytochrome p450	1570	gi|225458055|ref|XP_002278300.1|PREDICTED: cytochrome P450 83B1 [Vitis vinifera]	XP_002278300	0	81.2362	584.334	0.14	0	0.07	1.23	0	2.14	0.32	1.78	0.48	catalytic activity;binding	ec:1.14.13
Unigene196068	cytochrome p450	1578	gi|356569445|ref|XP_003552911.1|PREDICTED: taxadiene 5-alpha hydroxylase-like [Glycine max]	XP_003552911	4.41e-171	81.2834	503.827	0.07	0	1.26	0.41	0	1.09	0.25	0.07	4.96	catalytic activity;binding
Unigene190519	cytochrome p450	1582	gi|5915836|sp|P93531.1|C71D7_SOLCHRecName: Full=Cytochrome P450 71D7 gi|1762144|gb|AAB61965.1| putative cytochrome P450 [Solanum chacoense]	P93531, AAB61965	1.19e-62	85.8209	216.468	0.41	0.5	0.56	0.29	0.42	0.3	0.25	0	0.08	catalytic activity;membrane;endoplasmic reticulum;binding
Unigene216962	cytochrome p450	1592	gi|297739560|emb|CBI29742.3|unnamed protein product [Vitis vinifera]	CBI29742	1.5e-99	83.9024	311.227	8.71	8.07	12.17	126.25	6.03	10.28	147.3	72.31	5.94	catalytic activity;binding	ec:1.14.13.88-3',5'-hydroxylase	Flavone and flavonol biosynthesis;Flavonoid biosynthesis
Unigene203405	cytochrome p450	1604	gi|388827897|gb|AFK79031.1|cytochrome P450 CYP736A54 [Bupleurum chinense]	AFK79031	0	79.5181	656.366	0.54	0.08	4.18	0.11	0.41	0.05	0	0	8.79	catalytic activity;binding
Unigene183215	cytochrome p450	1609	gi|147818696|emb|CAN60733.1|hypothetical protein VITISV_023587 [Vitis vinifera]	CAN60733	0	82.4561	659.062	0.54	0	0.75	0.8	0.07	0.19	1.37	0.07	1.64	oxygen binding;catalytic activity	ec:1.14.13.68-oxime monooxygenase	Cyanoamino acid metabolism
Unigene90862	cytochrome p450	1610	gi|46359653|dbj|BAD15331.1|cytochrome P450 [Panax ginseng]	BAD15331	0	80.4396	597.816	9.75	1.56	8.06	2.45	1.3	0.87	1.8	0.21	10.71	catalytic activity;membrane;binding
Unigene196895	cytochrome p450	1633	gi|9757833|dbj|BAB08270.1|non-LTR retroelement reverse transcriptase-like protein [Arabidopsis thaliana]	BAB08270	1.79e-08	49.3671	59.3066	0.73	1.7	0.34	0.22	0.54	0.71	0.37	0.07	0
Unigene95548	cytochrome p450	1634	gi|224122014|ref|XP_002330709.1|cytochrome P450 [Populus trichocarpa] gi|222872313|gb|EEF09444.1| cytochrome P450 [Populus trichocarpa]	XP_002330709, EEF09444	3.03e-51	68.4615	135.961	0.27	0.24	0.6	29.17	0	2.23	45.94	54.88	3.46	catalytic activity;binding
Unigene56480	cytochrome p450	1637	gi|255584586|ref|XP_002533019.1|cytochrome P450, putative [Ricinus communis] gi|223527208|gb|EEF29373.1| cytochrome P450, putative [Ricinus communis]	XP_002533019, EEF29373	0	92.665	694.115	1.59	0.48	0.34	0.06	0.54	0.24	0.3	0.34	0.23	response to abiotic stimulus;catalytic activity;binding;response to stress	ec:1.14.13.93-acid 8'-hydroxylase	Carotenoid biosynthesis
Unigene168083	cytochrome p450	1638	gi|359482509|ref|XP_002275659.2|PREDICTED: 3-epi-6-deoxocathasterone 23-monooxygenase-like [Vitis vinifera]	XP_002275659	5.3e-172	90.9953	361.688	0.6	2.98	3.89	0.45	2.15	0.43	0.3	0	0.69	oxygen binding;generation of precursor metabolites and energy;catalytic activity;flower development;membrane;lipid metabolic process;endoplasmic reticulum;biosynthetic process;plastid	ec:1.14.13
Unigene221375	cytochrome p450	1641	gi|75161264|sp|Q8VWZ7.1|C76B6_CATRORecName: Full=Geraniol 8-hydroxylase; AltName: Full=Cytochrome P450 76B6; AltName: Full=Geraniol 10-hydroxylase; Short=CrG10H gi|17065916|emb|CAC80883.1| geraniol 10-hydroxylase [Catharanthus roseus]	Q8VWZ7, CAC80883	0	84.9765	606.675	3.51	10.13	10.77	6.42	7.38	2.89	22.71	7.71	72.75	catalytic activity;membrane;lipid metabolic process;endoplasmic reticulum;biosynthetic process;binding;cellular process	ec:1.14.13
Unigene214864	cytochrome p450	1651	gi|334305730|sp|A6YIH8.1|C7D55_HYOMURecName: Full=Premnaspirodiene oxygenase; Short=HPO; AltName: Full=Cytochrome P450 71D55 gi|151335776|gb|ABS00393.1| cytochrome P450 hydroxylase [Hyoscyamus muticus]	A6YIH8, ABS00393	1.09e-74	70.2247	167.548	6.71	6.07	15.41	1	10.66	0.94	0.66	0.07	25.83	catalytic activity;binding
Unigene30922	cytochrome p450	1660	gi|326324797|dbj|BAJ84106.1|cytochrome P450 [Vitis vinifera]	BAJ84106	0	80.9524	650.973	0	0	0	3.47	0.13	1.73	8.39	7.21	0.91	catalytic activity;membrane;binding	ec:1.14.13.77-13alpha-hydroxylase	Diterpenoid biosynthesis
Unigene173530	cytochrome p450	1662	gi|255555535|ref|XP_002518804.1|cytochrome P450, putative [Ricinus communis] gi|223542185|gb|EEF43729.1| cytochrome P450, putative [Ricinus communis]	XP_002518804, EEF43729	1.95e-149	84.878	307.76	7.97	0	9.43	0.11	0.4	0.09	0.12	0	0.15	oxygen binding;response to abiotic stimulus;catalytic activity;catabolic process;membrane;lipid metabolic process;post-embryonic development;plastid;cellular process;reproduction	ec:1.14.13.93-acid 8'-hydroxylase	Carotenoid biosynthesis
Unigene197064	cytochrome p450	1667	gi|363807278|ref|NP_001242618.1|uncharacterized protein LOC100803766 [Glycine max] gi|255642096|gb|ACU21314.1| unknown [Glycine max]	NP_001242618, ACU21314	0	86.4745	689.108	1.43	0.16	0.46	0.22	0.46	0.46	0.42	0.6	0.6	response to abiotic stimulus;catalytic activity;binding
Unigene57749	cytochrome p450	1675	gi|85068674|gb|ABC69417.1|CYP72A54 [Nicotiana tabacum]	ABC69417	5.09e-173	79.2035	283.878	1.1	1.18	3.27	6.82	2.82	5.32	24.22	16.98	3.81	catalytic activity;binding
Unigene137204	cytochrome p450	1675	gi|359491181|ref|XP_003634235.1|PREDICTED: uncharacterized protein LOC100248387 [Vitis vinifera]	XP_003634235	0	76.1194	557.755	0	0.16	0.07	0.16	0.85	0.05	0.18	0.79	0.07	catalytic activity;membrane;binding
Unigene25871	cytochrome p450 71a1-like	1676	gi|373501792|gb|AEY75215.1|cytochrome P450 CYP736A12 [Panax ginseng]	AEY75215	0	80.8036	626.706	1.23	0.08	0.33	0.55	1.51	0.23	0.71	0.13	3.81	catalytic activity;membrane;binding
Unigene192329	cytochrome p450	1676	gi|255548610|ref|XP_002515361.1|cytochrome P450, putative [Ricinus communis] gi|223545305|gb|EEF46810.1| cytochrome P450, putative [Ricinus communis]	XP_002515361, EEF46810	0	86.217	509.99	1.49	1.89	0.78	3	2.23	0.83	1.07	0.07	1.27	oxygen binding;catalytic activity;membrane;lipid metabolic process;biosynthetic process	ec:1.3.3.9-synthase	Monoterpenoid biosynthesis
Unigene47817	cytochrome p450	1681	gi|224059660|ref|XP_002299957.1|cytochrome P450 [Populus trichocarpa] gi|222847215|gb|EEE84762.1| cytochrome P450 [Populus trichocarpa]	XP_002299957, EEE84762	8.06e-175	71.519	514.612	0	0	0	1.3	0.07	1.2	3.96	6.38	0.6	catalytic activity;binding
Unigene230469	cytochrome p450	1690	gi|225440161|ref|XP_002278009.1|PREDICTED: cytochrome P450 94A1 [Vitis vinifera]	XP_002278009	0	83.9662	717.613	7.05	0.78	9.19	0.7	0.13	1.56	0.35	0	0.22	oxygen binding;catalytic activity;plastid	ec:1.14.14.1-monooxygenase	Caffeine metabolism;Drug metabolism - cytochrome P450;Metabolism of xenobiotics by cytochrome P450;Retinol metabolism;Aminobenzoate degradation;Linoleic acid metabolism;Arachidonic acid metabolism;Steroid hormone biosynthesis;Tryptophan metabolism;Fatty acid degradation
Unigene105432	cytochrome p450	1699	gi|373501792|gb|AEY75215.1|cytochrome P450 CYP736A12 [Panax ginseng]	AEY75215	8.23e-169	82.4074	306.22	8.29	3.4	9.78	7.2	2.19	5.46	5.78	1.43	9.64	catalytic activity;membrane;binding
Unigene25915	cytochrome p450	1703	gi|356522069|ref|XP_003529672.1|PREDICTED: cytochrome P450 71D8-like [Glycine max]	XP_003529672	0	80.3063	531.561	0.64	0.93	0.83	1.07	1.03	1.86	1.69	3.76	0.29	catalytic activity;membrane;binding	ec:1.14.13
Unigene25923	cytochrome p450	1705	gi|224137688|ref|XP_002327188.1|cytochrome P450 [Populus trichocarpa] gi|222835503|gb|EEE73938.1| cytochrome P450 [Populus trichocarpa]	XP_002327188, EEE73938	0	75.098	562.762	1.52	2	1.03	0.64	1.73	2.45	1.28	0.06	0.59	oxygen binding;catalytic activity;endoplasmic reticulum
Unigene25928	cytochrome p450	1707	gi|356503771|ref|XP_003520677.1|PREDICTED: cytochrome P450 76A2-like [Glycine max]	XP_003520677	5.56e-178	72.6496	524.242	0.32	0.85	0.06	0.27	1.41	0.18	0.41	0.71	0.73	catalytic activity;binding
Unigene205525	cytochrome p450	1712	gi|224134853|ref|XP_002321921.1|cytochrome P450 [Populus trichocarpa] gi|222868917|gb|EEF06048.1| cytochrome P450 [Populus trichocarpa]	XP_002321921, EEF06048	0	85.2	723.391	0	0	0	4.47	0	2.08	0.06	0.13	0	oxygen binding;catalytic activity
Unigene207991	cytochrome p450	1712	gi|373501798|gb|AEY75218.1|cytochrome P450 CYP72A129 [Panax ginseng]	AEY75218	0	83.0443	751.125	1.83	2.38	3.89	9.37	4.35	5.46	30.59	25.4	5.62	catalytic activity;membrane;binding
Unigene197210	cytochrome p450	1715	gi|86279654|gb|ABC94482.1|putative taxane 13-alpha-hydroxylase cytochrome P450 [Artemisia annua]	ABC94482	0	78.9474	661.759	2.46	3.45	2.61	1.59	7.72	3.15	1.33	0.58	7.36	catalytic activity;binding
Unigene240424	cytochrome p450 94a1-like	1718	gi|225456303|ref|XP_002279981.1|PREDICTED: cytochrome P450 94A1-like [Vitis vinifera]	XP_002279981	0	83.1579	706.442	0.44	0.53	0.76	3.02	0.06	2.11	0.06	0	1.89	oxygen binding;biosynthetic process;extracellular region;plastid;response to stress;cellular process;response to biotic stimulus;response to external stimulus;catalytic activity;flower development;response to endogenous stimulus	ec:1.14.14.1-monooxygenase	Caffeine metabolism;Drug metabolism - cytochrome P450;Metabolism of xenobiotics by cytochrome P450;Retinol metabolism;Aminobenzoate degradation;Linoleic acid metabolism;Arachidonic acid metabolism;Steroid hormone biosynthesis;Tryptophan metabolism;Fatty acid degradation
Unigene101548	cytochrome p450	1723	gi|224134853|ref|XP_002321921.1|cytochrome P450 [Populus trichocarpa] gi|222868917|gb|EEF06048.1| cytochrome P450 [Populus trichocarpa]	XP_002321921, EEF06048	0	72.3404	563.148	0	0	0	4.55	0	2.55	0.17	0	0	catalytic activity;binding	ec:1.3.3.9-synthase	Monoterpenoid biosynthesis
Unigene178610	cytochrome p450	1723	gi|147843657|emb|CAN79871.1|hypothetical protein VITISV_033483 [Vitis vinifera]	CAN79871	9.13e-137	83.7209	417.157	0.06	0	0.13	1.32	0	0	0.29	0.19	0.22	catalytic activity;binding
Unigene84189	cytochrome p450	1726	gi|27529726|dbj|BAC53892.1|cytochrome P450 [Petunia x hybrida]	BAC53892	0	76.0736	593.578	0.06	0	0	0.58	0.13	1.07	2.12	9.58	0.8	catalytic activity;binding
Unigene188667	cytochrome p450	1727	gi|225455437|ref|XP_002274530.1|PREDICTED: (S)-N-methylcoclaurine 3'-hydroxylase isozyme 2-like [Vitis vinifera]	XP_002274530	9.32e-149	72.7679	449.899	0	0.46	0	3.53	0.19	2.15	2.87	2.62	0	catalytic activity;binding
Unigene196065	cytochrome p450	1728	gi|356569445|ref|XP_003552911.1|PREDICTED: taxadiene 5-alpha hydroxylase-like [Glycine max]	XP_003552911	4.57e-74	84.9057	254.603	0.31	0	2.78	0.84	0	1.07	0.63	0.13	11.27	oxygen binding;catalytic activity;plastid
Unigene166676	cytochrome p450	1729	gi|46359653|dbj|BAD15331.1|cytochrome P450 [Panax ginseng]	BAD15331	0	79.6407	619.772	10.81	1.67	10.54	2.58	1.58	1.38	2.18	0	13.5	catalytic activity;membrane;binding
Unigene197063	cytochrome p450	1733	gi|356559677|ref|XP_003548125.1|PREDICTED: abscisic acid 8'-hydroxylase 3-like [Glycine max]	XP_003548125	0	90.4656	744.577	1.25	0.68	0.31	0.32	0.63	0.27	0.17	0.25	0.58	response to abiotic stimulus;catalytic activity;binding;response to stress	ec:1.14.13.93-acid 8'-hydroxylase	Carotenoid biosynthesis
Unigene166675	cytochrome p450 71a1-like	1735	gi|373501792|gb|AEY75215.1|cytochrome P450 CYP736A12 [Panax ginseng]	AEY75215	1.11e-127	82.4176	395.201	12.14	4.46	13.7	10.18	4.6	8.31	6.28	1.59	15.39	catalytic activity;membrane;binding	ec:1.14.13.88-3',5'-hydroxylase	Flavone and flavonol biosynthesis;Flavonoid biosynthesis
Unigene231046	cytochrome p450	1738	gi|225440161|ref|XP_002278009.1|PREDICTED: cytochrome P450 94A1 [Vitis vinifera]	XP_002278009	0	85.2391	740.725	4.16	1.36	5.08	1.78	1.38	0.75	3.47	1.58	1.58	oxygen binding;catalytic activity;plastid	ec:1.14.14.1-monooxygenase	Caffeine metabolism;Drug metabolism - cytochrome P450;Metabolism of xenobiotics by cytochrome P450;Retinol metabolism;Aminobenzoate degradation;Linoleic acid metabolism;Arachidonic acid metabolism;Steroid hormone biosynthesis;Tryptophan metabolism;Fatty acid degradation
Unigene205376	cytochrome p450	1740	gi|218764507|gb|ACL10147.1|cytochrome P450 monooxygenase [Stevia rebaudiana]	ACL10147	0	78.2313	597.43	8.94	0.08	10.34	0.31	0.13	0.27	0.46	0.06	4.51	catalytic activity;binding
Unigene202598	cytochrome p450	1753	gi|224059660|ref|XP_002299957.1|cytochrome P450 [Populus trichocarpa] gi|222847215|gb|EEE84762.1| cytochrome P450 [Populus trichocarpa]	XP_002299957, EEE84762	0	76.3713	570.081	0.18	0	0	1.35	0.12	1.19	5.92	8.41	0.85	catalytic activity;binding
Unigene70629	cytochrome p450	1754	gi|85068668|gb|ABC69414.1|CYP72A57 [Nicotiana tabacum]	ABC69414	0	74.9012	618.231	0.06	4.63	0	0	16.25	0	0.06	0	0.07	catalytic activity;membrane;binding
Unigene137203	cytochrome p450	1756	gi|359491181|ref|XP_003634235.1|PREDICTED: uncharacterized protein LOC100248387 [Vitis vinifera]	XP_003634235	0	81.4103	624.009	0	0.07	0	0.16	0.37	0.04	0.45	1	0	catalytic activity;membrane;binding
Unigene98073	cytochrome p450	1759	gi|225449736|ref|XP_002270736.1|PREDICTED: cytochrome P450 77A2 [Vitis vinifera] gi|296090394|emb|CBI40213.3| unnamed protein product [Vitis vinifera]	XP_002270736, CBI40213	0	88.961	463.766	1.72	0	2.66	0.05	0.12	0.57	0.17	0	0.85	oxygen binding;biosynthetic process;extracellular region;pollination;plastid;reproduction;response to stress;cellular process;response to abiotic stimulus;catalytic activity;flower development;mitochondrion;membrane;lipid metabolic process
Unigene198318	cytochrome p450	1763	gi|224058639|ref|XP_002299579.1|cytochrome P450 [Populus trichocarpa] gi|222846837|gb|EEE84384.1| cytochrome P450 [Populus trichocarpa]	XP_002299579, EEE84384	2.29e-89	64.1096	295.819	0	0	0	11.75	0	0	25.85	23.65	0	catalytic activity;membrane;lipid metabolic process;biosynthetic process;binding;cellular process	ec:1.14.13
Unigene166677	cytochrome p450	1764	gi|46359653|dbj|BAD15331.1|cytochrome P450 [Panax ginseng]	BAD15331	0	80.4391	651.744	9.35	1.26	10.24	3.76	1.67	1.75	2.13	0.12	10.45	catalytic activity;membrane;binding
Unigene159074	cytochrome p450 734a1-like	1765	gi|255570861|ref|XP_002526382.1|cytochrome P450, putative [Ricinus communis] gi|223534244|gb|EEF35958.1| cytochrome P450, putative [Ricinus communis]	XP_002526382, EEF35958	0	83.0645	537.724	23.03	1.56	32.68	1.13	0.37	0.74	1.06	0.06	5.36	cytoplasm;catalytic activity;binding	ec:1.3.3.9-synthase	Monoterpenoid biosynthesis
Unigene71592	cytochrome p450 71a1-like	1766	gi|373501792|gb|AEY75215.1|cytochrome P450 CYP736A12 [Panax ginseng]	AEY75215	0	79.1932	624.78	11.97	3.48	13.86	10.19	3.83	7.67	8.67	1.99	14.17	catalytic activity;membrane;binding
Unigene94123	cytochrome p450 734a1-like	1769	gi|255570861|ref|XP_002526382.1|cytochrome P450, putative [Ricinus communis] gi|223534244|gb|EEF35958.1| cytochrome P450, putative [Ricinus communis]	XP_002526382, EEF35958	0	82.6087	687.182	0.18	0	0.98	1.08	0.12	1.52	0.28	3.23	0	cytoplasm;catalytic activity;binding	ec:1.3.3.9-synthase	Monoterpenoid biosynthesis
Unigene184650	cytochrome p450	1769	gi|147843657|emb|CAN79871.1|hypothetical protein VITISV_033483 [Vitis vinifera]	CAN79871	0	91.8182	566.614	0.18	0.22	1.35	1.03	0	0.04	3.24	6.9	1.34	oxygen binding;catalytic activity;catabolic process;membrane;lipid metabolic process;extracellular region;cellular process	ec:1.14.13.93-acid 8'-hydroxylase	Carotenoid biosynthesis
Unigene176314	cytochrome p450	1770	gi|311294093|gb|ADP88811.1|fatty acid hydroperoxide lyase 2 [Vitis vinifera]	ADP88811	0	82.973	554.288	0	0	0	0.15	0	0.09	1.06	40.57	0.07	catalytic activity;binding
Unigene181299	cytochrome p450	1770	gi|359491185|ref|XP_002276558.2|PREDICTED: cytochrome P450 71A1-like [Vitis vinifera]	XP_002276558	0	82.4458	717.227	0.3	0.22	0.12	0.46	0.49	0.57	0.56	0.19	1.34	catalytic activity;membrane;binding
Unigene204667	cytochrome p450	1770	gi|332071112|gb|AED99875.1|cytochrome P450 [Panax notoginseng]	AED99875	3.07e-114	91.3462	361.303	4.39	12.27	3.07	12.42	25.21	9.83	32.1	32.37	2.18	catalytic activity;binding	ec:1.14.13.88-3',5'-hydroxylase	Flavone and flavonol biosynthesis;Flavonoid biosynthesis
Unigene162729	cytochrome p450	1774	gi|225444349|ref|XP_002265911.1|PREDICTED: cytochrome P450 77A3 [Vitis vinifera] gi|302144083|emb|CBI23188.3| unnamed protein product [Vitis vinifera]	XP_002265911, CBI23188	0	92.2449	771.926	45.81	0.81	1.1	3.43	0.18	2.04	3.17	0	0	oxygen binding;secondary metabolic process;catalytic activity;biosynthetic process;plasma membrane	ec:1.14.13;ec:1.14.14.1-monooxygenase	Caffeine metabolism;Drug metabolism - cytochrome P450;Metabolism of xenobiotics by cytochrome P450;Retinol metabolism;Aminobenzoate degradation;Linoleic acid metabolism;Arachidonic acid metabolism;Steroid hormone biosynthesis;Tryptophan metabolism;Fatty acid degradation
Unigene53200	cytochrome p450	1775	gi|255572197|ref|XP_002527038.1|cytochrome P450, putative [Ricinus communis] gi|223533600|gb|EEF35338.1| cytochrome P450, putative [Ricinus communis]	XP_002527038, EEF35338	0	75.9519	638.647	3.28	5.75	5.76	0.97	5.78	2.08	0.83	1.86	7.85	cytoplasm;catalytic activity;binding
Unigene100805	cytochrome p450	1783	gi|357509133|ref|XP_003624855.1|Cytochrome P450 [Medicago truncatula] gi|355499870|gb|AES81073.1| Cytochrome P450 [Medicago truncatula]	XP_003624855, AES81073	2.57e-143	75.9322	371.703	1.03	0.51	1.28	0.56	0.67	0.13	1.55	0.25	0.7	catalytic activity;binding
Unigene100804	cytochrome p450	1785	gi|357509133|ref|XP_003624855.1|Cytochrome P450 [Medicago truncatula] gi|355499870|gb|AES81073.1| Cytochrome P450 [Medicago truncatula]	XP_003624855, AES81073	2.57e-143	75.9322	371.703	0.78	0.59	1.4	0.71	1.34	0.09	1.66	1.11	1.32	catalytic activity;binding
Unigene178611	cytochrome p450	1790	gi|225428814|ref|XP_002282233.1|PREDICTED: abscisic acid 8'-hydroxylase 4-like [Vitis vinifera]	XP_002282233	0	80.7851	642.884	0	0	0.06	0.96	0	0	0.28	0.43	0.42	catalytic activity;binding
Unigene90514	cytochrome p450	1791	gi|147853671|emb|CAN82329.1|hypothetical protein VITISV_016031 [Vitis vinifera]	CAN82329	6.45e-61	86.6071	186.422	4.15	5.77	6.19	42.36	4.26	3.61	38.08	16.07	2.08	catalytic activity;binding
Unigene182372	cytochrome p450	1791	gi|18000072|gb|AAL54887.1|AF092916_1cytochrome P450-dependent fatty acid hydroxylase [Nicotiana tabacum]	AAL54887	0	81.2133	688.723	2.46	0.73	1.76	1.17	2.31	1.2	1.32	0.49	5.48	catalytic activity;membrane;endoplasmic reticulum;binding	ec:1.14.14.1-monooxygenase	Caffeine metabolism;Drug metabolism - cytochrome P450;Metabolism of xenobiotics by cytochrome P450;Retinol metabolism;Aminobenzoate degradation;Linoleic acid metabolism;Arachidonic acid metabolism;Steroid hormone biosynthesis;Tryptophan metabolism;Fatty acid degradation
Unigene31373	cytochrome p450	1792	gi|357483195|ref|XP_003611884.1|Cytochrome P450 [Medicago truncatula] gi|355513219|gb|AES94842.1| Cytochrome P450 [Medicago truncatula]	XP_003611884, AES94842	0	77.8013	579.326	0	0	0	0	0	0.09	1.43	12.38	0.42	catalytic activity;membrane;binding	ec:1.14.13
Unigene52533	cytochrome p450	1795	gi|359494295|ref|XP_003634756.1|PREDICTED: LOW QUALITY PROTEIN: cytochrome P450 71D10-like [Vitis vinifera]	XP_003634756	0	77.3626	566.229	0.9	0.36	1.94	1.11	1.7	0.6	2.2	3.85	5.75	catalytic activity;binding	ec:1.14.13
Unigene70217	cytochrome p450	1805	gi|225459971|ref|XP_002268401.1|PREDICTED: cytochrome P450 734A1-like [Vitis vinifera]	XP_002268401	0	78.3626	659.833	0.48	0.51	3.85	6.43	0.36	0.77	2.13	13.62	11.08	catalytic activity;binding
Unigene164682	cytochrome p450	1808	gi|302142620|emb|CBI19823.3|unnamed protein product [Vitis vinifera]	CBI19823	0	79.6499	628.632	7.97	0.22	2.94	0.9	0.3	2.59	1.31	0	0.76	catalytic activity;binding	ec:1.14.13
Unigene196183	cytochrome p450	1814	gi|225431255|ref|XP_002267958.1|PREDICTED: 3-epi-6-deoxocathasterone 23-monooxygenase [Vitis vinifera] gi|297735073|emb|CBI17435.3| unnamed protein product [Vitis vinifera]	XP_002267958, CBI17435	0	84.8341	613.224	2.85	4.25	3.23	8.94	2.64	6.94	5.54	3.51	7.25	oxygen binding;endoplasmic reticulum;anatomical structure morphogenesis;biosynthetic process;plastid;catalytic activity;flower development;membrane;lipid metabolic process;cellular component organization;cell growth	ec:1.14.13
Unigene197056	cytochrome p450	1814	gi|225458055|ref|XP_002278300.1|PREDICTED: cytochrome P450 83B1 [Vitis vinifera]	XP_002278300	0	80.4396	580.096	16.72	28.28	19.08	3.65	23.7	5.76	2.23	0	21.21	catalytic activity;binding	ec:1.14.13
Unigene182373	cytochrome p450	1818	gi|18000072|gb|AAL54887.1|AF092916_1cytochrome P450-dependent fatty acid hydroxylase [Nicotiana tabacum]	AAL54887	0	82.9746	709.909	2.42	0.79	2.98	1.64	2.75	1.56	2.06	0.84	4.64	catalytic activity;membrane;endoplasmic reticulum;binding	ec:1.14.14.1-monooxygenase	Caffeine metabolism;Drug metabolism - cytochrome P450;Metabolism of xenobiotics by cytochrome P450;Retinol metabolism;Aminobenzoate degradation;Linoleic acid metabolism;Arachidonic acid metabolism;Steroid hormone biosynthesis;Tryptophan metabolism;Fatty acid degradation
Unigene186664	cytochrome p450	1821	gi|224122432|ref|XP_002318833.1|cytochrome P450 [Populus trichocarpa] gi|222859506|gb|EEE97053.1| cytochrome P450 [Populus trichocarpa]	XP_002318833, EEE97053	2.76e-147	85.7143	305.834	1.24	0.5	5	1.29	0.66	1.39	0.92	0.18	9.27	catalytic activity;membrane;lipid metabolic process;endoplasmic reticulum;biosynthetic process;binding;cellular process	ec:1.14.13.71-3'-monooxygenase	Isoquinoline alkaloid biosynthesis
Unigene55493	cytochrome p450	1823	gi|359494295|ref|XP_003634756.1|PREDICTED: LOW QUALITY PROTEIN: cytochrome P450 71D10-like [Vitis vinifera]	XP_003634756	0	78.389	626.706	1.24	0.21	5.47	0.1	0.66	0.04	0	0	3.61	catalytic activity;binding	ec:1.14.13
Unigene168255	cytochrome p450	1824	gi|225458055|ref|XP_002278300.1|PREDICTED: cytochrome P450 83B1 [Vitis vinifera]	XP_002278300	2.44e-174	83.4646	363.999	0	0	0	0.4	0	0	1.4	17.01	0	catalytic activity;binding	ec:1.14.13.68-oxime monooxygenase	Cyanoamino acid metabolism
Unigene219487	cytochrome p450	1824	gi|224097888|ref|XP_002334584.1|cytochrome P450 [Populus trichocarpa] gi|222873272|gb|EEF10403.1| cytochrome P450 [Populus trichocarpa]	XP_002334584, EEF10403	0	75.6592	633.254	0	0	0.24	4.87	0	0	8.91	15.74	0.34	secondary metabolic process;catalytic activity;membrane;biosynthetic process;binding;intracellular
Unigene26106	cytochrome p450 734a1-like	1825	gi|225459971|ref|XP_002268401.1|PREDICTED: cytochrome P450 734A1-like [Vitis vinifera]	XP_002268401	0	84.5545	778.089	0.94	1.43	0.36	4.81	9	5.04	5.4	4.98	2.45	cytoplasm;catalytic activity;membrane;binding	ec:1.3.3.9-synthase	Monoterpenoid biosynthesis
Unigene57760	cytochrome p450	1827	gi|225428814|ref|XP_002282233.1|PREDICTED: abscisic acid 8'-hydroxylase 4-like [Vitis vinifera]	XP_002282233	0	89.1892	773.852	0.35	0.14	1.9	0.89	0	0.04	4.8	9.48	2.58	oxygen binding;catalytic activity;catabolic process;membrane;lipid metabolic process;extracellular region;cellular process	ec:1.14.13.93-acid 8'-hydroxylase	Carotenoid biosynthesis
Unigene158483	cytochrome p450	1828	gi|359483978|ref|XP_003633047.1|PREDICTED: cytochrome P450 716B2-like [Vitis vinifera]	XP_003633047	0	83.5165	700.664	0.59	0.29	0.3	29.62	2.26	48.47	2.53	1.92	1.97	catalytic activity;binding	ec:1.14.13.77-13alpha-hydroxylase	Diterpenoid biosynthesis
Unigene240241	cytochrome p450	1829	gi|75161264|sp|Q8VWZ7.1|C76B6_CATRORecName: Full=Geraniol 8-hydroxylase; AltName: Full=Cytochrome P450 76B6; AltName: Full=Geraniol 10-hydroxylase; Short=CrG10H gi|17065916|emb|CAC80883.1| geraniol 10-hydroxylase [Catharanthus roseus]	Q8VWZ7, CAC80883	0	87.7264	783.097	94.57	24.89	172.74	0.64	0.65	21.01	0.22	0.06	26.38	catalytic activity;membrane;lipid metabolic process;endoplasmic reticulum;biosynthetic process;binding;cellular process	ec:1.14.13;ec:1.14.14.1-monooxygenase	Caffeine metabolism;Drug metabolism - cytochrome P450;Metabolism of xenobiotics by cytochrome P450;Retinol metabolism;Aminobenzoate degradation;Linoleic acid metabolism;Arachidonic acid metabolism;Steroid hormone biosynthesis;Tryptophan metabolism;Fatty acid degradation
Unigene101246	cytochrome p450	1833	gi|334305730|sp|A6YIH8.1|C7D55_HYOMURecName: Full=Premnaspirodiene oxygenase; Short=HPO; AltName: Full=Cytochrome P450 71D55 gi|151335776|gb|ABS00393.1| cytochrome P450 hydroxylase [Hyoscyamus muticus]	A6YIH8, ABS00393	6.93e-66	74.8148	177.948	1.52	0.64	1.71	0.05	1.66	0	0.05	0.06	3.65	catalytic activity;membrane;endoplasmic reticulum;binding
Unigene184277	cytochrome p450 734a1-like	1834	gi|356569428|ref|XP_003552903.1|PREDICTED: cytochrome P450 734A1-like [Glycine max]	XP_003552903	0	85.9189	617.846	0	0	0	0.74	0	0.67	0.64	0.3	0	cytoplasm;catalytic activity;membrane;binding	ec:1.3.3.9-synthase	Monoterpenoid biosynthesis
Unigene238527	cytochrome p450	1837	gi|332071106|gb|AED99872.1|cytochrome P450 [Panax notoginseng]	AED99872	3.3e-137	76.1628	419.853	0.58	1.92	1.83	1.38	3.55	2.59	1.71	2.74	8.77	catalytic activity;membrane;binding
Unigene42251	cytochrome p450	1838	gi|225458055|ref|XP_002278300.1|PREDICTED: cytochrome P450 83B1 [Vitis vinifera]	XP_002278300	0	83.6645	639.417	0	0	0	0.3	0	0.04	3	20.26	0	catalytic activity;binding	ec:1.14.13.68-oxime monooxygenase	Cyanoamino acid metabolism
Unigene74669	cytochrome p450	1839	gi|224090875|ref|XP_002309107.1|cytochrome P450 [Populus trichocarpa] gi|222855083|gb|EEE92630.1| cytochrome P450 [Populus trichocarpa]	XP_002309107, EEE92630	0	84.9576	710.294	0.7	0.28	0.35	3.94	0.06	2.58	1.28	0.12	0	catalytic activity;binding	ec:1.14.13.88-3',5'-hydroxylase	Flavone and flavonol biosynthesis;Flavonoid biosynthesis
Unigene153560	cytochrome p450	1839	gi|224104401|ref|XP_002313425.1|cytochrome P450 [Populus trichocarpa] gi|222849833|gb|EEE87380.1| cytochrome P450 [Populus trichocarpa]	XP_002313425, EEE87380	0	91.5888	740.725	8.87	0.07	10.66	0.44	0.83	0	0.86	0	0.81	oxygen binding;catabolic process;post-embryonic development;extracellular region;plastid;response to stress;cellular process;reproduction;response to biotic stimulus;response to abiotic stimulus;response to external stimulus;catalytic activity;membrane;response to endogenous stimulus;lipid metabolic process	ec:1.14.13.93-acid 8'-hydroxylase	Carotenoid biosynthesis
Unigene231045	cytochrome p450	1840	gi|225440161|ref|XP_002278009.1|PREDICTED: cytochrome P450 94A1 [Vitis vinifera]	XP_002278009	0	84.2217	716.072	8.11	0.5	8.19	0.49	0.06	1.54	0.53	0	0.67	oxygen binding;catalytic activity;plastid	ec:1.14.14.1-monooxygenase	Caffeine metabolism;Drug metabolism - cytochrome P450;Metabolism of xenobiotics by cytochrome P450;Retinol metabolism;Aminobenzoate degradation;Linoleic acid metabolism;Arachidonic acid metabolism;Steroid hormone biosynthesis;Tryptophan metabolism;Fatty acid degradation
Unigene213294	cytochrome p450 734a1-like	1841	gi|356569428|ref|XP_003552903.1|PREDICTED: cytochrome P450 734A1-like [Glycine max]	XP_003552903	2.84e-169	85	380.563	0	0	0	0.59	0	0.83	0.53	0.36	0	cytoplasm;catalytic activity;binding	ec:1.3.3.9-synthase	Monoterpenoid biosynthesis
Unigene156084	cytochrome p450	1842	gi|359474446|ref|XP_003631468.1|PREDICTED: cytochrome P450 76C4-like [Vitis vinifera] gi|147827288|emb|CAN66456.1| hypothetical protein VITISV_011575 [Vitis vinifera]	XP_003631468, CAN66456	1.58e-135	65.3105	416.387	4.78	1.2	1.35	23.73	0.94	0.71	14.21	17.36	0.4	catalytic activity;binding
Unigene162714	cytochrome p450	1845	gi|296087804|emb|CBI35060.3|unnamed protein product [Vitis vinifera]	CBI35060	0	75.93	540.421	3.67	3.46	4.87	3.29	2.89	2.74	3.36	2.61	4.16	catalytic activity;binding
Unigene217967	cytochrome p450	1845	gi|225436277|ref|XP_002264897.1|PREDICTED: cytochrome P450 94A1 [Vitis vinifera] gi|147835182|emb|CAN76753.1| hypothetical protein VITISV_011074 [Vitis vinifera]	XP_002264897, CAN76753	0	86.2366	712.99	0.52	4.1	0.06	3.29	4.71	1	16.16	8.37	0.2	oxygen binding;signal transduction;biosynthetic process;extracellular region;intracellular;response to stress;response to biotic stimulus;response to abiotic stimulus;response to external stimulus;catalytic activity;response to endogenous stimulus	ec:1.14.14.1-monooxygenase;ec:1.14.15.3-1-monooxygenase	Caffeine metabolism;Drug metabolism - cytochrome P450;Metabolism of xenobiotics by cytochrome P450;Retinol metabolism;Aminobenzoate degradation;Linoleic acid metabolism;Arachidonic acid metabolism;Steroid hormone biosynthesis;Tryptophan metabolism;Fatty acid degradationRetinol metabolism;Arachidonic acid metabolism;Fatty acid degradation
Unigene217966	cytochrome p450	1852	gi|225436277|ref|XP_002264897.1|PREDICTED: cytochrome P450 94A1 [Vitis vinifera] gi|147835182|emb|CAN76753.1| hypothetical protein VITISV_011074 [Vitis vinifera]	XP_002264897, CAN76753	0	86.0515	712.22	0.52	4.22	0.35	1.46	5.57	0.79	11.47	6.09	0.13	oxygen binding;signal transduction;biosynthetic process;extracellular region;intracellular;response to stress;response to biotic stimulus;response to abiotic stimulus;response to external stimulus;catalytic activity;response to endogenous stimulus	ec:1.14.14.1-monooxygenase;ec:1.14.15.3-1-monooxygenase	Caffeine metabolism;Drug metabolism - cytochrome P450;Metabolism of xenobiotics by cytochrome P450;Retinol metabolism;Aminobenzoate degradation;Linoleic acid metabolism;Arachidonic acid metabolism;Steroid hormone biosynthesis;Tryptophan metabolism;Fatty acid degradationRetinol metabolism;Arachidonic acid metabolism;Fatty acid degradation
Unigene95563	cytochrome p450	1853	gi|85068676|gb|ABC69418.1|CYP92B3 [Nicotiana tabacum]	ABC69418	9.55e-166	78.626	494.582	1.85	2.74	2.63	0.78	0.59	0.12	1.65	5.08	13.97	catalytic activity;binding
Unigene87409	cytochrome p450	1854	gi|225449669|ref|XP_002264292.1|PREDICTED: cytochrome P450 94A1-like [Vitis vinifera]	XP_002264292	0	85.1931	681.789	0	0	1.4	0.05	0	0.04	0	0	5.08	generation of precursor metabolites and energy;cytoplasm;catalytic activity;binding	ec:1.14.14.1-monooxygenase	Caffeine metabolism;Drug metabolism - cytochrome P450;Metabolism of xenobiotics by cytochrome P450;Retinol metabolism;Aminobenzoate degradation;Linoleic acid metabolism;Arachidonic acid metabolism;Steroid hormone biosynthesis;Tryptophan metabolism;Fatty acid degradation
Unigene181298	cytochrome p450	1857	gi|359491185|ref|XP_002276558.2|PREDICTED: cytochrome P450 71A1-like [Vitis vinifera]	XP_002276558	0	77.9851	706.827	0.58	0.14	0.06	0.44	0.41	0.45	0.48	0.12	0.47	catalytic activity;membrane;binding
Unigene238528	cytochrome p450	1857	gi|332071106|gb|AED99872.1|cytochrome P450 [Panax notoginseng]	AED99872	4.11e-137	76.1628	419.853	0.69	2.1	1.75	1.41	3.04	3.09	1.64	2.36	9.2	catalytic activity;membrane;binding
Unigene100272	cytochrome p450	1858	gi|225449736|ref|XP_002270736.1|PREDICTED: cytochrome P450 77A2 [Vitis vinifera] gi|296090394|emb|CBI40213.3| unnamed protein product [Vitis vinifera]	XP_002270736, CBI40213	0	90.4	806.209	48.78	8.9	137.78	7.88	2.8	9.73	5.08	2.12	21.26	oxygen binding;biosynthetic process;extracellular region;pollination;plastid;reproduction;response to stress;cellular process;response to abiotic stimulus;catalytic activity;flower development;mitochondrion;membrane;lipid metabolic process	ec:1.14.13.21-3'-monooxygenase	Flavone and flavonol biosynthesis;Flavonoid biosynthesis
Unigene99170	cytochrome p450	1867	gi|332071098|gb|AED99868.1|cytochrome P450 [Panax notoginseng]	AED99868	0	90.8333	438.728	49.55	3.14	121.75	10.84	3.37	3.65	14.11	18.68	36.79	catalytic activity;membrane;binding	ec:1.14.13.77-13alpha-hydroxylase	Diterpenoid biosynthesis
Unigene38400	cytochrome p450	1868	gi|124484371|dbj|BAF46296.1|cytochrome P450 [Ipomoea nil]	BAF46296	0	73.0769	602.438	5.16	4.88	4.4	2.13	4.88	0.37	1.58	5.03	9.87	catalytic activity;binding
Unigene168670	cytochrome p450	1871	gi|85068594|gb|ABC69377.1|CYP81B2v2 [Nicotiana tabacum]	ABC69377	0	78.9062	665.611	4.01	6.12	2.14	1.35	4.41	3.93	0.84	0.41	1.85	catalytic activity;binding
Unigene51874	cytochrome p450	1877	gi|255556888|ref|XP_002519477.1|cytochrome P450, putative [Ricinus communis] gi|223541340|gb|EEF42891.1| cytochrome P450, putative [Ricinus communis]	XP_002519477, EEF42891	0	85.439	736.102	2.11	0.69	7.6	0.43	0.4	1.59	0.84	0.29	8.76	oxygen binding;catalytic activity;plastid	ec:1.14.14.1-monooxygenase	Caffeine metabolism;Drug metabolism - cytochrome P450;Metabolism of xenobiotics by cytochrome P450;Retinol metabolism;Aminobenzoate degradation;Linoleic acid metabolism;Arachidonic acid metabolism;Steroid hormone biosynthesis;Tryptophan metabolism;Fatty acid degradation
Unigene26178	cytochrome p450	1880	gi|356559993|ref|XP_003548280.1|PREDICTED: abietadienol/abietadienal oxidase-like [Glycine max]	XP_003548280	0	80.6	727.628	0.11	0.21	0.06	0.29	1.1	0.85	0.42	0.29	0.2	oxygen binding;catalytic activity
Unigene99159	cytochrome p450	1885	gi|225438595|ref|XP_002280620.1|PREDICTED: cytochrome P450 71A1 [Vitis vinifera]	XP_002280620	0	79.6429	371.703	0.68	0.07	5.96	0	0.29	0.08	0	0	13.71	catalytic activity;binding	ec:1.14.13.88-3',5'-hydroxylase	Flavone and flavonol biosynthesis;Flavonoid biosynthesis
Unigene206676	cytochrome p450	1885	gi|291195873|gb|ADD84651.1|CYP81B36 [Scoparia dulcis]	ADD84651	8.62e-71	69.5312	129.798	0.57	0.14	0.23	1.01	0.81	0.69	0.83	1.62	0.26	catalytic activity;binding	ec:1.14.13.89-2'-hydroxylase	Isoflavonoid biosynthesis
Unigene164683	cytochrome p450	1886	gi|302142620|emb|CBI19823.3|unnamed protein product [Vitis vinifera]	CBI19823	0	75.1553	612.453	8.18	0.14	2.06	0.62	0.17	1.91	0.68	0	1.05	catalytic activity;binding	ec:1.14.13
Unigene187027	cytochrome p450	1898	gi|225429670|ref|XP_002281332.1|PREDICTED: secologanin synthase [Vitis vinifera] gi|296081714|emb|CBI20719.3| unnamed protein product [Vitis vinifera]	XP_002281332, CBI20719	0	81.1284	704.901	2.59	5.13	2.05	0.48	2.8	0.76	0.62	0.17	3.97	catalytic activity;mitochondrion;binding	ec:1.3.3.9-synthase	Monoterpenoid biosynthesis
Unigene221971	cytochrome p450	1898	gi|359494295|ref|XP_003634756.1|PREDICTED: LOW QUALITY PROTEIN: cytochrome P450 71D10-like [Vitis vinifera]	XP_003634756	0	78.7819	649.047	1.13	0.48	2.11	7.51	0.11	0.32	20.52	6.44	1.63	catalytic activity;binding	ec:1.14.13.68-oxime monooxygenase	Cyanoamino acid metabolism
Unigene105469	cytochrome p450	1901	gi|124484371|dbj|BAF46296.1|cytochrome P450 [Ipomoea nil]	BAF46296	1.64e-134	66.5563	320.472	0.96	0	0	0.19	0.06	0.4	0.15	0	0.06	catalytic activity;binding
Unigene206677	cytochrome p450	1901	gi|291195873|gb|ADD84651.1|CYP81B36 [Scoparia dulcis]	ADD84651	1.94e-72	73.5537	135.191	0.79	0.34	0.68	0.57	0.85	0.36	0.93	1.21	0.26	catalytic activity;binding
Unigene165805	cytochrome p450	1906	gi|225455608|ref|XP_002270428.1|PREDICTED: cytochrome P450 704C1-like [Vitis vinifera]	XP_002270428	0	87.8601	717.998	0.34	0.55	0.06	0.62	1.25	0.84	1.03	0.92	0.58	cytoplasm;catalytic activity;binding
Unigene234275	cytochrome p450	1912	gi|147767047|emb|CAN67678.1|hypothetical protein VITISV_035274 [Vitis vinifera]	CAN67678	0	77.0742	579.711	12.7	17.93	46.85	2.07	7.59	2.72	2.82	0.74	174.16	catalytic activity;membrane;lipid metabolic process;binding;intracellular;cellular process	ec:1.14.13.104-synthase	Monoterpenoid biosynthesis
Unigene56826	cytochrome p450	1914	gi|225429670|ref|XP_002281332.1|PREDICTED: secologanin synthase [Vitis vinifera] gi|296081714|emb|CBI20719.3| unnamed protein product [Vitis vinifera]	XP_002281332, CBI20719	0	80.1653	486.493	2.29	3.87	1.52	0.47	1.47	0.44	0.56	0.17	2.84	catalytic activity;mitochondrion;binding	ec:1.3.3.9-synthase	Monoterpenoid biosynthesis
Unigene184283	cytochrome p450 734a1-like	1916	gi|356569428|ref|XP_003552903.1|PREDICTED: cytochrome P450 734A1-like [Glycine max]	XP_003552903	7e-169	84.4765	402.519	0	0	0	0.42	0	0.92	0.61	0.11	0.06	cytoplasm;catalytic activity;membrane;binding	ec:1.3.3.9-synthase	Monoterpenoid biosynthesis
Unigene50124	cytochrome p450	1931	gi|124484371|dbj|BAF46296.1|cytochrome P450 [Ipomoea nil]	BAF46296	0	72.1881	579.326	2.55	0.27	0	0.37	0.39	0.79	0.25	0.11	0	catalytic activity;binding
Unigene62131	cytochrome p450	1933	gi|359492126|ref|XP_003634367.1|PREDICTED: cytochrome P450 734A1 isoform 2 [Vitis vinifera]	XP_003634367	0	82.2176	619.772	0.5	0.4	0.17	1.26	1.12	1.66	1.11	0.79	0.38	catalytic activity;binding	ec:1.3.3.9-synthase	Monoterpenoid biosynthesis
Unigene52144	cytochrome p450	1935	gi|224123398|ref|XP_002330305.1|cytochrome P450 [Populus trichocarpa] gi|222871340|gb|EEF08471.1| cytochrome P450 [Populus trichocarpa]	XP_002330305, EEF08471	0	78.7476	697.197	7.78	8.31	1.62	2	2.96	2.36	1.47	0.23	0.32	catalytic activity;binding
Unigene54918	cytochrome p450	1936	gi|365927742|gb|AEX07772.1|cytochrome P450 [Catharanthus roseus] gi|365927744|gb|AEX07773.1| cytochrome P450 [Catharanthus roseus]	AEX07772, AEX07773	0	92.0635	766.148	60.86	2.75	153.46	14.42	4.36	5.63	18.06	20.31	46.82	catalytic activity;membrane;binding	ec:1.14.13.77-13alpha-hydroxylase	Diterpenoid biosynthesis
Unigene99172	cytochrome p450	1937	gi|461812|sp|Q05047.1|C72A1_CATRORecName: Full=Secologanin synthase; Short=SLS; AltName: Full=CYPLXXII; AltName: Full=Cytochrome P450 72A1 gi|167484|gb|AAA33106.1| cytochrome P-450 protein [Catharanthus roseus] gi|445604|prf||1909351A cytochrome P450	Q05047, AAA33106,	0	84.453	792.341	97.93	59.12	7.85	3.3	0.11	7.52	5.06	0.96	0.38	catalytic activity;membrane;binding;vacuole	ec:1.3.3.9-synthase	Monoterpenoid biosynthesis
Unigene105998	cytochrome p450	1945	gi|225470619|ref|XP_002263609.1|PREDICTED: secologanin synthase [Vitis vinifera]	XP_002263609	5.65e-176	77.7778	522.316	87.06	55.99	125.09	49.42	54.01	50.36	210.61	352.89	93.47	catalytic activity;binding
Unigene213289	cytochrome p450 734a1-like	1945	gi|255570861|ref|XP_002526382.1|cytochrome P450, putative [Ricinus communis] gi|223534244|gb|EEF35958.1| cytochrome P450, putative [Ricinus communis]	XP_002526382, EEF35958	0	85.3175	776.163	1.59	0.6	1.94	2.22	5.17	2.47	2.21	2.07	1.33	cytoplasm;catalytic activity;membrane;binding	ec:1.3.3.9-synthase	Monoterpenoid biosynthesis
Unigene151504	cytochrome p450	1950	gi|225459971|ref|XP_002268401.1|PREDICTED: cytochrome P450 734A1-like [Vitis vinifera]	XP_002268401	0	75.3906	609.757	19.21	5.98	53.75	2.81	56.4	3.2	4.62	1.06	69.39	catalytic activity;binding
Unigene51549	cytochrome p450	1951	gi|225449736|ref|XP_002270736.1|PREDICTED: cytochrome P450 77A2 [Vitis vinifera] gi|296090394|emb|CBI40213.3| unnamed protein product [Vitis vinifera]	XP_002270736, CBI40213	0	90.5312	728.398	52.74	8.5	136.04	8.39	2.22	9.49	4.01	1.34	19.52	oxygen binding;biosynthetic process;extracellular region;pollination;plastid;reproduction;response to stress;cellular process;response to abiotic stimulus;catalytic activity;flower development;mitochondrion;membrane;lipid metabolic process
Unigene163820	cytochrome p450	1956	gi|343796563|gb|AEM63674.1|p-coumarate 3'-hydroxylase [Platycodon grandiflorus]	AEM63674	0	95.5193	937.176	12.82	58.16	9.91	14.72	334.75	10.79	16.3	23.37	4.03	secondary metabolic process;protein binding;catalytic activity;mitochondrion;endoplasmic reticulum;biosynthetic process;plasma membrane;response to stress;cellular process	ec:1.14.13.36-3'-monooxygenase;ec:1.14.13.21-3'-monooxygenase	Stilbenoid, diarylheptanoid and gingerol biosynthesis;Flavonoid biosynthesis;Phenylpropanoid biosynthesisFlavone and flavonol biosynthesis;Flavonoid biosynthesis
Unigene166581	cytochrome p450	1964	gi|373501790|gb|AEY75214.1|cytochrome P450 CYP749A20 [Panax ginseng]	AEY75214	0	82.7935	655.21	3.96	6	1.75	8.84	11.27	2.13	16.53	14.34	1.82	catalytic activity;membrane;binding	ec:1.3.3.9-synthase	Monoterpenoid biosynthesis
Unigene189996	cytochrome p450	1971	gi|224122432|ref|XP_002318833.1|cytochrome P450 [Populus trichocarpa] gi|222859506|gb|EEE97053.1| cytochrome P450 [Populus trichocarpa]	XP_002318833, EEE97053	0	77.8742	567	1.62	0.66	4.8	1.64	0.22	1.85	1.19	0.33	9.99	catalytic activity;binding
Unigene231047	cytochrome p450	1972	gi|225440161|ref|XP_002278009.1|PREDICTED: cytochrome P450 94A1 [Vitis vinifera]	XP_002278009	0	85.0312	739.954	1.78	0.98	3	1.41	0.88	0.35	2.28	1.1	1.37	oxygen binding;catalytic activity;plastid	ec:1.14.14.1-monooxygenase	Caffeine metabolism;Drug metabolism - cytochrome P450;Metabolism of xenobiotics by cytochrome P450;Retinol metabolism;Aminobenzoate degradation;Linoleic acid metabolism;Arachidonic acid metabolism;Steroid hormone biosynthesis;Tryptophan metabolism;Fatty acid degradation
Unigene187026	cytochrome p450	1976	gi|225429670|ref|XP_002281332.1|PREDICTED: secologanin synthase [Vitis vinifera] gi|296081714|emb|CBI20719.3| unnamed protein product [Vitis vinifera]	XP_002281332, CBI20719	0	77.2222	690.263	2.16	6.22	1.52	0.27	1.75	0.58	0.69	0.17	1.43	catalytic activity;binding
Unigene184280	cytochrome p450	1985	gi|356569428|ref|XP_003552903.1|PREDICTED: cytochrome P450 734A1-like [Glycine max]	XP_003552903	1.59e-169	85.3801	493.812	0	0	0	0.5	0	0.88	0.44	0.44	0	cytoplasm;catalytic activity;membrane;binding	ec:1.3.3.9-synthase	Monoterpenoid biosynthesis
Unigene159073	cytochrome p450	1988	gi|255570861|ref|XP_002526382.1|cytochrome P450, putative [Ricinus communis] gi|223534244|gb|EEF35958.1| cytochrome P450, putative [Ricinus communis]	XP_002526382, EEF35958	0	84.585	765.377	41.53	2.8	53.38	1.85	0.98	1.84	1.72	0.27	11.14	cytoplasm;catalytic activity;binding	ec:1.3.3.9-synthase	Monoterpenoid biosynthesis
Unigene237002	cytochrome p450	1990	gi|332071116|gb|AED99877.1|cytochrome P450 [Panax notoginseng]	AED99877	0	90.6582	798.505	8.67	9.82	0.81	19.9	6.12	3.75	29.5	7.81	2.47	catalytic activity;binding
Unigene26301	cytochrome p450 78a4-like	1994	gi|359473608|ref|XP_002271641.2|PREDICTED: cytochrome P450 78A4-like [Vitis vinifera]	XP_002271641	0	81.4532	707.212	0.11	0.26	0	0.32	3.51	1.33	0.59	0	0.12	oxygen binding;catalytic activity;flower development;endoplasmic reticulum;anatomical structure morphogenesis;cellular process;growth	ec:1.14.13.88-3',5'-hydroxylase	Flavone and flavonol biosynthesis;Flavonoid biosynthesis
Unigene181301	cytochrome p450	1995	gi|359491185|ref|XP_002276558.2|PREDICTED: cytochrome P450 71A1-like [Vitis vinifera]	XP_002276558	0	86.3806	827.395	0.21	0.13	0.22	0.59	0.49	0.8	0.44	0.33	0.8	catalytic activity;membrane;binding;intracellular
Unigene201645	cytochrome p450	1997	gi|359492126|ref|XP_003634367.1|PREDICTED: cytochrome P450 734A1 isoform 2 [Vitis vinifera]	XP_003634367	1.78e-161	70.2055	317.005	1.07	1.3	0.59	0.36	1.35	0.27	0.49	0.38	0.49	catalytic activity;binding
Unigene180024	cytochrome p450	2001	gi|359491185|ref|XP_002276558.2|PREDICTED: cytochrome P450 71A1-like [Vitis vinifera]	XP_002276558	0	86.3806	828.165	0.11	0.13	0.21	0.49	0.32	0.68	0.73	0.38	0.61	catalytic activity;membrane;binding;intracellular
Unigene52726	cytochrome p450	2006	gi|302142620|emb|CBI19823.3|unnamed protein product [Vitis vinifera]	CBI19823	0	83.4783	696.041	6.16	1.55	7.6	0.49	0.48	0.08	1.7	4.17	0.31	catalytic activity;binding	ec:1.14.13.68-oxime monooxygenase	Cyanoamino acid metabolism
Unigene178609	cytochrome p450	2009	gi|225428814|ref|XP_002282233.1|PREDICTED: abscisic acid 8'-hydroxylase 4-like [Vitis vinifera]	XP_002282233	0	84.4059	587.03	0.05	0	0.27	0.8	0	0	0.24	0.16	0.31	catalytic activity;binding
Unigene200330	cytochrome p450	2013	gi|225449736|ref|XP_002270736.1|PREDICTED: cytochrome P450 77A2 [Vitis vinifera] gi|296090394|emb|CBI40213.3| unnamed protein product [Vitis vinifera]	XP_002270736, CBI40213	0	90.0596	807.364	49.53	8.86	136.26	9.18	4.01	10.57	5.53	1.94	23.5	oxygen binding;biosynthetic process;extracellular region;pollination;plastid;reproduction;response to stress;cellular process;response to abiotic stimulus;catalytic activity;flower development;mitochondrion;membrane;lipid metabolic process
Unigene82780	cytochrome p450	2015	gi|224111860|ref|XP_002316006.1|predicted protein [Populus trichocarpa] gi|222865046|gb|EEF02177.1| predicted protein [Populus trichocarpa]	XP_002316006, EEF02177	0	75.0996	631.713	1.11	1.03	0.05	2.4	2.19	0.75	3.82	2.32	0.24	catalytic activity;membrane;binding
Unigene200495	cytochrome p450	2018	gi|357481377|ref|XP_003610974.1|Cytochrome P450 [Medicago truncatula] gi|355512309|gb|AES93932.1| Cytochrome P450 [Medicago truncatula]	XP_003610974, AES93932	3.77e-101	91.2088	331.643	3.69	1.86	4.26	1.51	1.87	1.62	1.69	0.75	4.99	oxygen binding;catalytic activity;membrane;lipid metabolic process;biosynthetic process;plastid;cellular process	ec:1.14.14.1-monooxygenase	Caffeine metabolism;Drug metabolism - cytochrome P450;Metabolism of xenobiotics by cytochrome P450;Retinol metabolism;Aminobenzoate degradation;Linoleic acid metabolism;Arachidonic acid metabolism;Steroid hormone biosynthesis;Tryptophan metabolism;Fatty acid degradation
Unigene223426	cytochrome p450	2021	gi|224103367|ref|XP_002334061.1|cytochrome P450 [Populus trichocarpa] gi|222869630|gb|EEF06761.1| cytochrome P450 [Populus trichocarpa]	XP_002334061, EEF06761	7.72e-84	78.8462	273.863	0.42	0.26	0.37	1.2	0.64	0.68	0.92	1.18	0.49	catalytic activity;binding
Unigene104099	cytochrome p450	2033	gi|297742991|emb|CBI35858.3|unnamed protein product [Vitis vinifera]	CBI35858	0	91.9431	373.629	8.42	23.05	7.34	27.47	39.28	20.5	79.83	82.55	3.62	catalytic activity;binding
Unigene67696	cytochrome p450	2041	gi|224111880|ref|XP_002316010.1|cytochrome P450 [Populus trichocarpa] gi|222865050|gb|EEF02181.1| cytochrome P450 [Populus trichocarpa]	XP_002316010, EEF02181	0	80.2846	642.114	0.26	0.7	0	0.88	2.11	0.07	0.48	0.21	0	catalytic activity;membrane;binding	ec:1.3.3.9-synthase	Monoterpenoid biosynthesis
Unigene159869	cytochrome p450	2049	gi|224130624|ref|XP_002320887.1|cytochrome P450 [Populus trichocarpa] gi|222861660|gb|EEE99202.1| cytochrome P450 [Populus trichocarpa]	XP_002320887, EEE99202	0	82.2642	694.501	35.88	3.97	16.85	11.8	8.4	3.29	32.61	10.26	29.21	oxygen binding;catalytic activity;membrane;post-embryonic development;plastid;growth	ec:1.14.13.21-3'-monooxygenase	Flavone and flavonol biosynthesis;Flavonoid biosynthesis
Unigene133783	cytochrome p450	2051	gi|404688|gb|AAA17732.1|cytochrome P450 [Catharanthus roseus]	AAA17732	0	88.4615	864.374	778.95	51.13	1906.57	221.6	40.53	415.96	299.98	179.04	587.65	catalytic activity;membrane;binding;vacuole	ec:1.3.3.9-synthase	Monoterpenoid biosynthesis
Unigene203402	cytochrome p450	2059	gi|296082484|emb|CBI21489.3|unnamed protein product [Vitis vinifera]	CBI21489	1.56e-82	86.3636	282.722	0.31	0.31	0.99	0.04	0.37	0	0.14	0.16	3.04	catalytic activity;binding	ec:1.14.13.88-3',5'-hydroxylase	Flavone and flavonol biosynthesis;Flavonoid biosynthesis
Unigene203406	cytochrome p450	2060	gi|296082484|emb|CBI21489.3|unnamed protein product [Vitis vinifera]	CBI21489	1.56e-82	86.3636	282.722	0.31	0.25	1.66	0.04	0.52	0.07	0.05	0.21	2.62	catalytic activity;binding	ec:1.14.13.88-3',5'-hydroxylase	Flavone and flavonol biosynthesis;Flavonoid biosynthesis
Unigene219488	cytochrome p450	2066	gi|224097888|ref|XP_002334584.1|cytochrome P450 [Populus trichocarpa] gi|222873272|gb|EEF10403.1| cytochrome P450 [Populus trichocarpa]	XP_002334584, EEF10403	0	74.031	632.869	0	0	0.05	0.09	0	0.04	0.28	29.18	0	secondary metabolic process;catalytic activity;membrane;biosynthetic process;binding
Unigene184282	cytochrome p450	2067	gi|356569428|ref|XP_003552903.1|PREDICTED: cytochrome P450 734A1-like [Glycine max]	XP_003552903	2.41e-164	83	277.715	0	0	0	0.78	0	0.99	0.24	0.21	0	cytoplasm;catalytic activity;membrane;binding	ec:1.3.3.9-synthase	Monoterpenoid biosynthesis
Unigene92065	cytochrome p450	2068	gi|357446103|ref|XP_003593329.1|Cytochrome P450 89A2 [Medicago truncatula] gi|355482377|gb|AES63580.1| Cytochrome P450 89A2 [Medicago truncatula]	XP_003593329, AES63580	5.79e-104	64.497	161.77	2.87	4.49	2.23	40.51	6.81	13.08	32.38	28.94	5.21	catalytic activity;binding
Unigene88158	cytochrome p450	2069	gi|315439540|gb|ADU19849.1|putative secologanin synthase [Camptotheca acuminata]	ADU19849	0	76.1628	607.831	87.42	54.7	138.3	20.16	29.13	53.41	21.21	16.48	67.1	catalytic activity;membrane;binding;vacuole
Unigene223429	cytochrome p450	2099	gi|224103367|ref|XP_002334061.1|cytochrome P450 [Populus trichocarpa] gi|222869630|gb|EEF06761.1| cytochrome P450 [Populus trichocarpa]	XP_002334061, EEF06761	1.34e-83	78.8462	273.863	0.56	0.43	0.51	1.06	0.61	0.61	0.69	1.03	0.76	catalytic activity;binding
Unigene173810	cytochrome p450	2102	gi|147844260|emb|CAN80040.1|hypothetical protein VITISV_037194 [Vitis vinifera]	CAN80040	0	93.3457	957.977	24.05	5.39	62.7	6.46	0.87	9.76	3.05	1.18	5.76	oxygen binding;protein binding;catalytic activity;membrane;lipid metabolic process;extracellular region;cellular process;response to stress	ec:1.14.14.1-monooxygenase;ec:1.14.15.3-1-monooxygenase	Caffeine metabolism;Drug metabolism - cytochrome P450;Metabolism of xenobiotics by cytochrome P450;Retinol metabolism;Aminobenzoate degradation;Linoleic acid metabolism;Arachidonic acid metabolism;Steroid hormone biosynthesis;Tryptophan metabolism;Fatty acid degradationRetinol metabolism;Arachidonic acid metabolism;Fatty acid degradation
Unigene219486	cytochrome p450	2104	gi|224097888|ref|XP_002334584.1|cytochrome P450 [Populus trichocarpa] gi|222873272|gb|EEF10403.1| cytochrome P450 [Populus trichocarpa]	XP_002334584, EEF10403	0	75.534	647.892	0.05	0	0.41	4.03	0	0	9.38	20.55	0.29	secondary metabolic process;catalytic activity;membrane;biosynthetic process;binding
Unigene66732	cytochrome p450	2108	gi|225454627|ref|XP_002266611.1|PREDICTED: cytochrome P450 89A2-like [Vitis vinifera]	XP_002266611	0	76.0396	602.053	3.77	5.43	2.89	62.39	8.96	22.54	52.27	45.77	5.92	catalytic activity;binding
Unigene93689	cytochrome p450	2108	gi|255538130|ref|XP_002510130.1|cytochrome P450, putative [Ricinus communis] gi|223550831|gb|EEF52317.1| cytochrome P450, putative [Ricinus communis]	XP_002510130, EEF52317	0	77.6824	552.747	1.21	1.22	0.76	1.99	1.32	1	2.21	2.82	0.93	catalytic activity;binding
Unigene178608	cytochrome p450	2109	gi|225428814|ref|XP_002282233.1|PREDICTED: abscisic acid 8'-hydroxylase 4-like [Vitis vinifera]	XP_002282233	0	84.4059	587.03	0	0	0.15	0.72	0	0	0.23	0.36	0.41	catalytic activity;binding
Unigene26408	cytochrome p450	2112	gi|255541946|ref|XP_002512037.1|cytochrome P450, putative [Ricinus communis] gi|223549217|gb|EEF50706.1| cytochrome P450, putative [Ricinus communis]	XP_002512037, EEF50706	1.18e-138	73.75	189.889	1.71	0.55	1.77	0.17	0.81	0.29	0.18	0.1	3.19	catalytic activity;membrane;binding
Unigene84875	cytochrome p450	2113	gi|402234623|gb|AFQ37421.1|p-coumaroyl quinate/shikimate 3'-hydroxylase [Lonicera japonica]	AFQ37421	0	99.6078	1049.65	98.48	63.81	125.8	126.61	154.05	57.64	174.61	129.29	153.85	secondary metabolic process;protein binding;catalytic activity;mitochondrion;endoplasmic reticulum;biosynthetic process;plasma membrane;response to stress;cellular process	ec:1.14.13.36-3'-monooxygenase;ec:1.14.13.21-3'-monooxygenase	Stilbenoid, diarylheptanoid and gingerol biosynthesis;Flavonoid biosynthesis;Phenylpropanoid biosynthesisFlavone and flavonol biosynthesis;Flavonoid biosynthesis
Unigene99446	cytochrome p450	2121	gi|359491185|ref|XP_002276558.2|PREDICTED: cytochrome P450 71A1-like [Vitis vinifera]	XP_002276558	5.53e-143	88.7755	439.113	0.3	0	0.15	0.55	0.51	0.5	0.37	0.15	0.98	catalytic activity;membrane;endoplasmic reticulum;binding	ec:1.14.13
Unigene185211	cytochrome p450 89a2-like	2122	gi|225454627|ref|XP_002266611.1|PREDICTED: cytochrome P450 89A2-like [Vitis vinifera]	XP_002266611	0	74.7212	624.78	0.85	1.27	0.5	37.62	1.92	3.49	66.99	87.12	1.27	catalytic activity;binding
Unigene62901	cytochrome p450	2126	gi|297745311|emb|CBI40391.3|unnamed protein product [Vitis vinifera]	CBI40391	0	92.6518	567.385	1.15	0.24	0.55	4.49	0	4.23	0.5	0.2	0	oxygen binding;catalytic activity;membrane;lipid metabolic process;extracellular region;cellular process	ec:1.14.14.1-monooxygenase;ec:1.14.15.3-1-monooxygenase	Caffeine metabolism;Drug metabolism - cytochrome P450;Metabolism of xenobiotics by cytochrome P450;Retinol metabolism;Aminobenzoate degradation;Linoleic acid metabolism;Arachidonic acid metabolism;Steroid hormone biosynthesis;Tryptophan metabolism;Fatty acid degradationRetinol metabolism;Arachidonic acid metabolism;Fatty acid degradation
Unigene95540	cytochrome p450	2129	gi|224122014|ref|XP_002330709.1|cytochrome P450 [Populus trichocarpa] gi|222872313|gb|EEF09444.1| cytochrome P450 [Populus trichocarpa]	XP_002330709, EEF09444	4.07e-54	69.2913	135.576	0.6	0.06	4.72	27.5	0	2.24	43.64	49.69	17.45	catalytic activity;binding
Unigene26415	cytochrome p450	2131	gi|357480589|ref|XP_003610580.1|Cytochrome P450 [Medicago truncatula] gi|355511635|gb|AES92777.1| Cytochrome P450 [Medicago truncatula]	XP_003610580, AES92777	9.86e-149	66.2551	454.136	4.87	7.3	1.65	0.08	28.57	0.46	0.18	0.05	0.34	catalytic activity;binding
Unigene90396	cytochrome p450	2135	gi|225428814|ref|XP_002282233.1|PREDICTED: abscisic acid 8'-hydroxylase 4-like [Vitis vinifera]	XP_002282233	0	84.4059	587.03	0.05	0	0.25	0.88	0	0.11	0.41	0.35	0.46	catalytic activity;binding
Unigene165640	cytochrome p450	2141	gi|359487151|ref|XP_002265899.2|PREDICTED: cytochrome P450 734A1 [Vitis vinifera]	XP_002265899	0	77.7351	644.425	5.83	4.98	6.98	4.5	4.05	3.85	5.08	3.78	6.45	catalytic activity;binding
Unigene190522	cytochrome p450	2148	gi|356564460|ref|XP_003550472.1|PREDICTED: cytochrome P450 71D8-like [Glycine max]	XP_003550472	2.57e-138	64.859	427.557	1.48	1.14	0.75	0.42	0.25	0.67	0.32	0.15	0.11	catalytic activity;membrane;binding	ec:1.14.13
Unigene211832	cytochrome p450	2150	gi|225431255|ref|XP_002267958.1|PREDICTED: 3-epi-6-deoxocathasterone 23-monooxygenase [Vitis vinifera] gi|297735073|emb|CBI17435.3| unnamed protein product [Vitis vinifera]	XP_002267958, CBI17435	0	85.2679	654.825	2.41	2.87	2.98	9.5	1.3	7.55	5.46	2.86	6.93	oxygen binding;endoplasmic reticulum;anatomical structure morphogenesis;biosynthetic process;plastid;catalytic activity;flower development;membrane;lipid metabolic process;cellular component organization;cell growth	ec:1.14.13
Unigene171935	cytochrome p450	2163	gi|297745911|emb|CBI15967.3|unnamed protein product [Vitis vinifera]	CBI15967	0	74.5223	570.466	11.05	79.72	8.78	103.77	9.9	42.54	85.7	19.49	38.65	oxygen binding;catalytic activity;membrane;intracellular	ec:1.14.13
Unigene220348	cytochrome p450	2163	gi|332071110|gb|AED99874.1|cytochrome P450 [Panax notoginseng]	AED99874	1.57e-32	62.5	140.969	2.59	4.21	1.13	3.75	3.71	3.18	5.65	6.33	2.99	catalytic activity;binding
Unigene201647	cytochrome p450	2170	gi|359492126|ref|XP_003634367.1|PREDICTED: cytochrome P450 734A1 isoform 2 [Vitis vinifera]	XP_003634367	3.73e-105	83.1111	281.567	0.29	0.24	0.34	1.23	0.54	1.15	0.94	1.14	0.17	catalytic activity;binding	ec:1.3.3.9-synthase	Monoterpenoid biosynthesis
Unigene184272	cytochrome p450	2177	gi|224124864|ref|XP_002319441.1|cytochrome P450 [Populus trichocarpa] gi|222857817|gb|EEE95364.1| cytochrome P450 [Populus trichocarpa]	XP_002319441, EEE95364	0	84.2887	684.485	0	0	0.05	0.9	0.05	0.9	0.4	0.49	0	cytoplasm;catalytic activity;membrane;binding	ec:1.3.3.9-synthase	Monoterpenoid biosynthesis
Unigene221376	cytochrome p450	2192	gi|75161264|sp|Q8VWZ7.1|C76B6_CATRORecName: Full=Geraniol 8-hydroxylase; AltName: Full=Cytochrome P450 76B6; AltName: Full=Geraniol 10-hydroxylase; Short=CrG10H gi|17065916|emb|CAC80883.1| geraniol 10-hydroxylase [Catharanthus roseus]	Q8VWZ7, CAC80883	0	82.4242	674.855	20.81	6.32	32.68	4.96	2.68	3.89	10.69	3.05	58.29	catalytic activity;membrane;lipid metabolic process;endoplasmic reticulum;biosynthetic process;binding;cellular process	ec:1.14.13
Unigene206684	cytochrome p450	2207	gi|291195873|gb|ADD84651.1|CYP81B36 [Scoparia dulcis]	ADD84651	9.49e-29	76.4706	129.413	0.67	0.41	0.24	0.97	0.87	0.17	1.05	1.22	0.55	catalytic activity;binding	ec:1.14.13.89-2'-hydroxylase	Isoflavonoid biosynthesis
Unigene223427	cytochrome p450	2208	gi|224103367|ref|XP_002334061.1|cytochrome P450 [Populus trichocarpa] gi|222869630|gb|EEF06761.1| cytochrome P450 [Populus trichocarpa]	XP_002334061, EEF06761	2.83e-83	78.8462	273.863	0.76	0.81	0.29	0.69	0.87	0.61	1.36	1.46	0.5	catalytic activity;binding
Unigene52685	cytochrome p450	2222	gi|147844260|emb|CAN80040.1|hypothetical protein VITISV_037194 [Vitis vinifera]	CAN80040	0	93.3457	957.977	27.39	5.77	66.98	6.6	0.82	10.51	3.22	1.21	6.41	oxygen binding;protein binding;catalytic activity;membrane;lipid metabolic process;extracellular region;cellular process;response to stress	ec:1.14.14.1-monooxygenase;ec:1.14.15.3-1-monooxygenase	Caffeine metabolism;Drug metabolism - cytochrome P450;Metabolism of xenobiotics by cytochrome P450;Retinol metabolism;Aminobenzoate degradation;Linoleic acid metabolism;Arachidonic acid metabolism;Steroid hormone biosynthesis;Tryptophan metabolism;Fatty acid degradationRetinol metabolism;Arachidonic acid metabolism;Fatty acid degradation
Unigene206683	cytochrome p450	2231	gi|291195873|gb|ADD84651.1|CYP81B36 [Scoparia dulcis]	ADD84651	9.79e-29	76.4706	129.413	0.61	0.34	0.33	0.68	0.77	0.47	1.13	0.92	0.33	catalytic activity;binding	ec:1.14.13.89-2'-hydroxylase	Isoflavonoid biosynthesis
Unigene221377	cytochrome p450	2235	gi|75161264|sp|Q8VWZ7.1|C76B6_CATRORecName: Full=Geraniol 8-hydroxylase; AltName: Full=Cytochrome P450 76B6; AltName: Full=Geraniol 10-hydroxylase; Short=CrG10H gi|17065916|emb|CAC80883.1| geraniol 10-hydroxylase [Catharanthus roseus]	Q8VWZ7, CAC80883	0	79.2517	363.614	20.19	7.05	26.42	4.45	2.39	3.5	9.17	2.12	45.69	catalytic activity;membrane;lipid metabolic process;endoplasmic reticulum;biosynthetic process;binding;cellular process	ec:1.14.13;ec:1.14.14.1-monooxygenase	Caffeine metabolism;Drug metabolism - cytochrome P450;Metabolism of xenobiotics by cytochrome P450;Retinol metabolism;Aminobenzoate degradation;Linoleic acid metabolism;Arachidonic acid metabolism;Steroid hormone biosynthesis;Tryptophan metabolism;Fatty acid degradation
Unigene52143	cytochrome p450	2236	gi|224123398|ref|XP_002330305.1|cytochrome P450 [Populus trichocarpa] gi|222871340|gb|EEF08471.1| cytochrome P450 [Populus trichocarpa]	XP_002330305, EEF08471	0	78.626	687.952	9.52	7.1	14.51	6.36	5.73	8.38	10.98	9.57	14.48	catalytic activity;binding
Unigene106006	cytochrome p450	2248	gi|224124864|ref|XP_002319441.1|cytochrome P450 [Populus trichocarpa] gi|222857817|gb|EEE95364.1| cytochrome P450 [Populus trichocarpa]	XP_002319441, EEE95364	1.8e-100	75.2809	330.102	22.03	1.14	30.19	1.34	0.62	1.1	0.77	0.05	6.82	catalytic activity;binding
Unigene196270	cytochrome p450	2255	gi|359497035|ref|XP_002263860.2|PREDICTED: cytochrome P450 93A1-like [Vitis vinifera]	XP_002263860	2.49e-125	73.8806	163.696	0.75	0.4	0.14	0.2	0.24	0.4	0.3	0.48	0.05	oxygen binding;catalytic activity;endoplasmic reticulum;plastid
Unigene184270	cytochrome p450 734a1-like	2259	gi|356569428|ref|XP_003552903.1|PREDICTED: cytochrome P450 734A1-like [Glycine max]	XP_003552903	0	83.1804	457.603	0.05	0	0.09	0.55	0	0.73	0.13	0.38	0	cytoplasm;catalytic activity;membrane;binding	ec:1.3.3.9-synthase	Monoterpenoid biosynthesis
Unigene52946	cytochrome p450 90b1-like	2262	gi|297735169|emb|CBI17531.3|unnamed protein product [Vitis vinifera]	CBI17531	0	91.342	799.66	5.31	7.92	5.92	2.59	1.84	1.99	2.39	0.76	1.83	signal transduction;multicellular organismal development;endoplasmic reticulum;anatomical structure morphogenesis;biosynthetic process;binding;catalytic activity;membrane;response to endogenous stimulus;lipid metabolic process;cellular component organization;cell growth	ec:1.14.13.76-10beta-hydroxylase	Diterpenoid biosynthesis
Unigene200488	cytochrome p450	2270	gi|168034105|ref|XP_001769554.1|predicted protein [Physcomitrella patens subsp. patens] gi|162679265|gb|EDQ65715.1| predicted protein [Physcomitrella patens subsp. patens]	XP_001769554, EDQ65715	0	85.9375	404.831	8.07	3.72	7.91	3.75	2.58	3.28	2.68	2.88	6.91	oxygen binding;catalytic activity;membrane;lipid metabolic process;biosynthetic process;plastid;cellular process	ec:1.14.14.1-monooxygenase	Caffeine metabolism;Drug metabolism - cytochrome P450;Metabolism of xenobiotics by cytochrome P450;Retinol metabolism;Aminobenzoate degradation;Linoleic acid metabolism;Arachidonic acid metabolism;Steroid hormone biosynthesis;Tryptophan metabolism;Fatty acid degradation
Unigene79691	cytochrome p450	2287	gi|225440946|ref|XP_002277129.1|PREDICTED: cytochrome P450 94A1 [Vitis vinifera]	XP_002277129	0	85.4	756.518	0.32	0.67	0.74	2.17	0.89	0.03	0.42	0.14	1.17	oxygen binding;signal transduction;biosynthetic process;extracellular region;intracellular;response to stress;response to biotic stimulus;response to abiotic stimulus;response to external stimulus;catalytic activity;response to endogenous stimulus	ec:1.14.14.1-monooxygenase;ec:1.14.15.3-1-monooxygenase	Caffeine metabolism;Drug metabolism - cytochrome P450;Metabolism of xenobiotics by cytochrome P450;Retinol metabolism;Aminobenzoate degradation;Linoleic acid metabolism;Arachidonic acid metabolism;Steroid hormone biosynthesis;Tryptophan metabolism;Fatty acid degradationRetinol metabolism;Arachidonic acid metabolism;Fatty acid degradation
Unigene205378	cytochrome p450	2290	gi|359478809|ref|XP_003632173.1|PREDICTED: LOW QUALITY PROTEIN: cytochrome P450 716B2-like [Vitis vinifera]	XP_003632173	3.75e-128	77.2871	401.364	1.15	1.06	1.25	0.93	2.79	2.36	0.67	0.37	3.66	catalytic activity;binding
Unigene206685	cytochrome p450	2299	gi|291195873|gb|ADD84651.1|CYP81B36 [Scoparia dulcis]	ADD84651	2.45e-72	73.5537	135.191	0.64	0.33	0.28	0.73	0.42	0.42	0.63	0.61	0.69	catalytic activity;binding
Unigene194688	cytochrome p450	2321	gi|255566913|ref|XP_002524439.1|cytochrome P450, putative [Ricinus communis] gi|223536227|gb|EEF37879.1| cytochrome P450, putative [Ricinus communis]	XP_002524439, EEF37879	0	88.2704	833.173	2.99	0.94	6.12	1.03	1.01	1.16	3.49	2.91	0.63	oxygen binding;response to abiotic stimulus;catalytic activity;membrane;response to endogenous stimulus;lipid metabolic process;growth	ec:1.3.3.9-synthase	Monoterpenoid biosynthesis
Unigene200491	cytochrome p450	2333	gi|225464788|ref|XP_002266883.1|PREDICTED: cytochrome P450 97B2, chloroplastic [Vitis vinifera] gi|296087528|emb|CBI34117.3| unnamed protein product [Vitis vinifera]	XP_002266883, CBI34117	0	91.1927	918.687	8.42	3.23	8.04	3.84	2.64	2.8	3.1	3.12	6.97	oxygen binding;catalytic activity;membrane;lipid metabolic process;biosynthetic process;plastid;cellular process	ec:1.14.14.1-monooxygenase	Caffeine metabolism;Drug metabolism - cytochrome P450;Metabolism of xenobiotics by cytochrome P450;Retinol metabolism;Aminobenzoate degradation;Linoleic acid metabolism;Arachidonic acid metabolism;Steroid hormone biosynthesis;Tryptophan metabolism;Fatty acid degradation
Unigene173809	cytochrome p450	2337	gi|224130296|ref|XP_002320802.1|cytochrome P450 [Populus trichocarpa] gi|222861575|gb|EEE99117.1| cytochrome P450 [Populus trichocarpa]	XP_002320802, EEE99117	0	90.4762	881.708	8.05	2.18	12.39	2.5	0.96	6.87	1.28	0.55	2.49	oxygen binding;protein binding;catalytic activity;membrane;lipid metabolic process;extracellular region;cellular process;response to stress	ec:1.14.14.1-monooxygenase;ec:1.14.15.3-1-monooxygenase	Caffeine metabolism;Drug metabolism - cytochrome P450;Metabolism of xenobiotics by cytochrome P450;Retinol metabolism;Aminobenzoate degradation;Linoleic acid metabolism;Arachidonic acid metabolism;Steroid hormone biosynthesis;Tryptophan metabolism;Fatty acid degradationRetinol metabolism;Arachidonic acid metabolism;Fatty acid degradation
Unigene190521	cytochrome p450	2343	gi|130845569|gb|ABO32531.1|cytochrome P450-dependent monooxygenase-like protein [Ammi majus]	ABO32531	0	76.5286	596.275	1.52	0.54	1.04	0.42	0.5	0.9	0.49	0.27	0.16	catalytic activity;membrane;endoplasmic reticulum;binding
Unigene63134	cytochrome p450	2346	gi|71725821|gb|AAZ39038.1|cytochrome P450 90A2 [Camellia japonica]	AAZ39038	0	91.5332	727.243	13.97	24.19	18.21	24.35	15.18	24.07	19.62	16.15	11.16	oxygen binding;anatomical structure morphogenesis;biosynthetic process;carbohydrate metabolic process;response to abiotic stimulus;response to external stimulus;catalytic activity;flower development;mitochondrion;membrane;lipid metabolic process;cellular component organization;cell differentiation;cell growth
Unigene97705	cytochrome p450	2353	gi|224130296|ref|XP_002320802.1|cytochrome P450 [Populus trichocarpa] gi|222861575|gb|EEE99117.1| cytochrome P450 [Populus trichocarpa]	XP_002320802, EEE99117	0	89.9048	878.241	8.61	2.22	8.38	3.09	0.86	6.12	0.74	0.18	1.18	oxygen binding;protein binding;catalytic activity;membrane;lipid metabolic process;extracellular region;cellular process;response to stress	ec:1.14.14.1-monooxygenase;ec:1.14.15.3-1-monooxygenase	Caffeine metabolism;Drug metabolism - cytochrome P450;Metabolism of xenobiotics by cytochrome P450;Retinol metabolism;Aminobenzoate degradation;Linoleic acid metabolism;Arachidonic acid metabolism;Steroid hormone biosynthesis;Tryptophan metabolism;Fatty acid degradationRetinol metabolism;Arachidonic acid metabolism;Fatty acid degradation
Unigene198317	cytochrome p450	2355	gi|224058639|ref|XP_002299579.1|cytochrome P450 [Populus trichocarpa] gi|222846837|gb|EEE84384.1| cytochrome P450 [Populus trichocarpa]	XP_002299579, EEE84384	1.45e-48	62.5	187.963	0	0.05	0	10	0.05	0	19.62	17.54	0	catalytic activity;lipid metabolic process;biosynthetic process;cellular process	ec:1.14.13
Unigene230467	cytochrome p450	2359	gi|225440161|ref|XP_002278009.1|PREDICTED: cytochrome P450 94A1 [Vitis vinifera]	XP_002278009	0	83.1601	724.931	5.43	0.38	8.31	0.49	0.27	1.11	0.29	0.05	1.59	oxygen binding;catalytic activity;plastid	ec:1.14.14.1-monooxygenase	Caffeine metabolism;Drug metabolism - cytochrome P450;Metabolism of xenobiotics by cytochrome P450;Retinol metabolism;Aminobenzoate degradation;Linoleic acid metabolism;Arachidonic acid metabolism;Steroid hormone biosynthesis;Tryptophan metabolism;Fatty acid degradation
Unigene90155	cytochrome p450	2360	gi|147844260|emb|CAN80040.1|hypothetical protein VITISV_037194 [Vitis vinifera]	CAN80040	0	92.4214	942.184	17.52	3.94	46.1	4.2	0.59	6.89	1.71	0.54	4.57	oxygen binding;protein binding;catalytic activity;membrane;lipid metabolic process;extracellular region;cellular process;response to stress	ec:1.14.14.1-monooxygenase;ec:1.14.15.3-1-monooxygenase	Caffeine metabolism;Drug metabolism - cytochrome P450;Metabolism of xenobiotics by cytochrome P450;Retinol metabolism;Aminobenzoate degradation;Linoleic acid metabolism;Arachidonic acid metabolism;Steroid hormone biosynthesis;Tryptophan metabolism;Fatty acid degradationRetinol metabolism;Arachidonic acid metabolism;Fatty acid degradation
Unigene204540	cytochrome p450	2373	gi|359497035|ref|XP_002263860.2|PREDICTED: cytochrome P450 93A1-like [Vitis vinifera]	XP_002263860	0	84.5545	711.449	4.02	4.24	6.83	56.67	2.37	2.37	48.05	17.53	12.4	oxygen binding;catalytic activity;cell communication;response to extracellular stimulus;endoplasmic reticulum;transport;plastid;response to stress	ec:1.14.13.88-3',5'-hydroxylase	Flavone and flavonol biosynthesis;Flavonoid biosynthesis
Unigene105430	cytochrome p450 71a1-like	2389	gi|373501792|gb|AEY75215.1|cytochrome P450 CYP736A12 [Panax ginseng]	AEY75215	8.93e-98	81.7352	307.76	5.93	2.93	7.18	4.96	1.38	3.26	4.75	0.94	7.4	catalytic activity;membrane;binding
Unigene204538	cytochrome p450	2406	gi|359497035|ref|XP_002263860.2|PREDICTED: cytochrome P450 93A1-like [Vitis vinifera]	XP_002263860	0	84.5545	711.449	3.27	3.49	6.24	57.49	2.29	2.8	48.82	17.67	12.77	oxygen binding;catalytic activity;cell communication;response to extracellular stimulus;endoplasmic reticulum;transport;plastid;response to stress	ec:1.14.13.88-3',5'-hydroxylase	Flavone and flavonol biosynthesis;Flavonoid biosynthesis
Unigene198314	cytochrome p450	2419	gi|224058639|ref|XP_002299579.1|cytochrome P450 [Populus trichocarpa] gi|222846837|gb|EEE84384.1| cytochrome P450 [Populus trichocarpa]	XP_002299579, EEE84384	1.04e-43	56.3433	174.096	0	0.05	0.04	7.96	0	0	18.39	16.07	0	catalytic activity;lipid metabolic process;biosynthetic process;binding;cellular process	ec:1.14.13
Unigene66566	cytochrome p450	2454	gi|224130296|ref|XP_002320802.1|cytochrome P450 [Populus trichocarpa] gi|222861575|gb|EEE99117.1| cytochrome P450 [Populus trichocarpa]	XP_002320802, EEE99117	0	89.1941	895.19	6.78	1.71	6.28	1.98	0.73	5.05	0.98	0.26	0.84	oxygen binding;protein binding;catalytic activity;membrane;lipid metabolic process;extracellular region;cellular process;response to stress	ec:1.14.14.1-monooxygenase;ec:1.14.15.3-1-monooxygenase	Caffeine metabolism;Drug metabolism - cytochrome P450;Metabolism of xenobiotics by cytochrome P450;Retinol metabolism;Aminobenzoate degradation;Linoleic acid metabolism;Arachidonic acid metabolism;Steroid hormone biosynthesis;Tryptophan metabolism;Fatty acid degradationRetinol metabolism;Arachidonic acid metabolism;Fatty acid degradation
Unigene177569	cytochrome p450 89a2-like	2473	gi|225454627|ref|XP_002266611.1|PREDICTED: cytochrome P450 89A2-like [Vitis vinifera]	XP_002266611	0	77.0522	646.351	3.93	4.42	2.43	49.9	7.02	16.61	47.17	47.12	5.96	catalytic activity;binding
Unigene190518	cytochrome p450	2483	gi|225438545|ref|XP_002279670.1|PREDICTED: cytochrome P450 86B1 [Vitis vinifera]	XP_002279670	1e-173	76.0494	522.316	1.39	0.2	0.47	0.64	3.84	0.63	0.15	0.04	0.05	catalytic activity;binding
Unigene204539	cytochrome p450	2495	gi|359497035|ref|XP_002263860.2|PREDICTED: cytochrome P450 93A1-like [Vitis vinifera]	XP_002263860	0	84.5545	711.449	3.44	3.92	6.72	63.1	3.1	2.54	48.33	18.49	14.36	oxygen binding;catalytic activity;cell communication;response to extracellular stimulus;endoplasmic reticulum;transport;plastid;response to stress	ec:1.14.13.88-3',5'-hydroxylase	Flavone and flavonol biosynthesis;Flavonoid biosynthesis
Unigene207064	cytochrome p450	2512	gi|15217637|ref|NP_174634.1|cytochrome P450, family 76, subfamily C, polypeptide 5 [Arabidopsis thaliana] gi|332193498|gb|AEE31619.1| cytochrome P450, family 76, subfamily C, polypeptide 5 [Arabidopsis thaliana]	NP_174634, AEE31619	1.08e-67	73.8462	239.195	0	0.05	0	12.21	0.13	0	24.33	22.13	0	oxygen binding;response to abiotic stimulus;catalytic activity;cell communication;response to extracellular stimulus;lipid metabolic process;endoplasmic reticulum;biosynthetic process;extracellular region;response to stress
Unigene198316	cytochrome p450	2519	gi|15217637|ref|NP_174634.1|cytochrome P450, family 76, subfamily C, polypeptide 5 [Arabidopsis thaliana] gi|332193498|gb|AEE31619.1| cytochrome P450, family 76, subfamily C, polypeptide 5 [Arabidopsis thaliana]	NP_174634, AEE31619	1.07e-30	75.4717	134.035	0	0	0	5.98	0.08	0.03	12.17	11.79	0.1	oxygen binding;response to abiotic stimulus;catalytic activity;cell communication;response to extracellular stimulus;lipid metabolic process;biosynthetic process;extracellular region;response to stress
Unigene198315	cytochrome p450	2579	gi|15217637|ref|NP_174634.1|cytochrome P450, family 76, subfamily C, polypeptide 5 [Arabidopsis thaliana] gi|332193498|gb|AEE31619.1| cytochrome P450, family 76, subfamily C, polypeptide 5 [Arabidopsis thaliana]	NP_174634, AEE31619	1.15e-30	75.4717	134.035	0	0	0	7.47	0	0.03	15.72	14.09	0	oxygen binding;response to abiotic stimulus;catalytic activity;cell communication;response to extracellular stimulus;lipid metabolic process;biosynthetic process;extracellular region;response to stress
Unigene192331	cytochrome p450	2590	gi|224127989|ref|XP_002329227.1|cytochrome P450 [Populus trichocarpa] gi|222871008|gb|EEF08139.1| cytochrome P450 [Populus trichocarpa]	XP_002329227, EEF08139	0	85.0117	646.351	0.85	0.93	0.57	2.21	1.92	0.6	0.96	0.08	1.3	oxygen binding;catalytic activity;membrane;lipid metabolic process;biosynthetic process	ec:1.3.3.9-synthase	Monoterpenoid biosynthesis
Unigene206675	cytochrome p450	2616	gi|291195873|gb|ADD84651.1|CYP81B36 [Scoparia dulcis]	ADD84651	4.04e-48	68.2692	115.161	0.44	0.24	0.36	0.44	0.44	0.26	0.77	0.85	0.28	catalytic activity;binding
Unigene101243	cytochrome p450	2633	gi|356554292|ref|XP_003545482.1|PREDICTED: cytochrome P450 71D11-like [Glycine max]	XP_003545482	5.24e-56	76.3359	175.252	3.01	1.63	4.63	0	2.96	0.06	0	0	8.12	catalytic activity;binding
Unigene200490	cytochrome p450	2634	gi|225464788|ref|XP_002266883.1|PREDICTED: cytochrome P450 97B2, chloroplastic [Vitis vinifera] gi|296087528|emb|CBI34117.3| unnamed protein product [Vitis vinifera]	XP_002266883, CBI34117	0	90.2778	703.36	6.6	2.88	8.18	2.93	2.92	2.65	2.61	2.7	6.8	oxygen binding;catalytic activity;membrane;lipid metabolic process;biosynthetic process;plastid;cellular process	ec:1.14.14.1-monooxygenase	Caffeine metabolism;Drug metabolism - cytochrome P450;Metabolism of xenobiotics by cytochrome P450;Retinol metabolism;Aminobenzoate degradation;Linoleic acid metabolism;Arachidonic acid metabolism;Steroid hormone biosynthesis;Tryptophan metabolism;Fatty acid degradation
Unigene233357	cytochrome p450	2636	gi|359492645|ref|XP_002281995.2|PREDICTED: cytochrome P450 82A3 [Vitis vinifera]	XP_002281995	0	77.2374	625.165	13.98	38.81	6.3	16.12	61.46	15.76	9.64	7.73	11.08	catalytic activity;binding
Unigene104848	cytochrome p450	2736	gi|224101381|ref|XP_002312255.1|cytochrome P450 [Populus trichocarpa] gi|222852075|gb|EEE89622.1| cytochrome P450 [Populus trichocarpa]	XP_002312255, EEE89622	0	87.5	637.491	0.53	0.78	0.38	1.06	1.08	0.81	1.15	1.51	0.57	oxygen binding;generation of precursor metabolites and energy;cytoplasm;catalytic activity;multicellular organismal development;membrane;cellular component organization;anatomical structure morphogenesis;biosynthetic process	ec:1.14.14.1-monooxygenase;ec:1.14.15.3-1-monooxygenase	Caffeine metabolism;Drug metabolism - cytochrome P450;Metabolism of xenobiotics by cytochrome P450;Retinol metabolism;Aminobenzoate degradation;Linoleic acid metabolism;Arachidonic acid metabolism;Steroid hormone biosynthesis;Tryptophan metabolism;Fatty acid degradationRetinol metabolism;Arachidonic acid metabolism;Fatty acid degradation
Unigene94531	cytochrome p450	2747	gi|224127989|ref|XP_002329227.1|cytochrome P450 [Populus trichocarpa] gi|222871008|gb|EEF08139.1| cytochrome P450 [Populus trichocarpa]	XP_002329227, EEF08139	0	86.2191	432.565	0.79	0.78	0.72	1.98	1.34	0.4	0.45	0.12	1	oxygen binding;catalytic activity;membrane;lipid metabolic process;biosynthetic process	ec:1.3.3.9-synthase	Monoterpenoid biosynthesis
Unigene224376	cytochrome p450 76c4	2774	gi|359474446|ref|XP_003631468.1|PREDICTED: cytochrome P450 76C4-like [Vitis vinifera] gi|147827288|emb|CAN66456.1| hypothetical protein VITISV_011575 [Vitis vinifera]	XP_003631468, CAN66456	1.08e-78	68.4932	275.018	1.23	0.45	0.83	0.25	0.45	0.93	0.27	0.11	1.17	catalytic activity;membrane;lipid metabolic process;biosynthetic process;binding;cellular process	ec:1.14.13
Unigene92142	cytochrome p450	2819	gi|225454627|ref|XP_002266611.1|PREDICTED: cytochrome P450 89A2-like [Vitis vinifera]	XP_002266611	1.85e-160	70.1117	368.237	0	0	0.56	19.54	0.11	0.05	46.3	65.38	0.3	catalytic activity;binding
Unigene53692	cytochrome p450 89a2-like	2823	gi|225454627|ref|XP_002266611.1|PREDICTED: cytochrome P450 89A2-like [Vitis vinifera]	XP_002266611	0	73.9777	613.994	0.15	0.09	2.3	29.04	0.07	0.26	69.5	97.68	1.4	catalytic activity;binding
Unigene105043	cytochrome p450	2824	gi|255547910|ref|XP_002515012.1|cytochrome P450, putative [Ricinus communis] gi|223546063|gb|EEF47566.1| cytochrome P450, putative [Ricinus communis]	XP_002515012, EEF47566	0	83.4382	622.854	6.97	5.26	16.7	5.17	7.28	4.09	7.3	7.52	20.03	catalytic activity;membrane;binding;intracellular	ec:1.14.13.68-oxime monooxygenase	Cyanoamino acid metabolism
Unigene100902	cytochrome p450	2826	gi|296087804|emb|CBI35060.3|unnamed protein product [Vitis vinifera]	CBI35060	0	76.4706	659.062	5.65	5.52	6.7	4.11	5.53	4.58	4.84	4.56	6.05	catalytic activity;binding
Unigene216961	cytochrome p450 82c4	2860	gi|388827887|gb|AFK79026.1|cytochrome P450 CYP82T1 [Bupleurum chinense]	AFK79026	0	73.5125	611.298	18.54	23.4	26.05	183.89	17.34	19.02	171.92	81.65	11.57	catalytic activity;binding	ec:1.14.13
Unigene233413	cytochrome p450	2929	gi|359492645|ref|XP_002281995.2|PREDICTED: cytochrome P450 82A3 [Vitis vinifera]	XP_002281995	2.25e-100	74.5161	342.043	13.52	35.8	6.59	15.01	51.22	12.73	8.71	6.33	9.86	catalytic activity;binding
Unigene231402	cytochrome p450 82a3-like	2933	gi|359492645|ref|XP_002281995.2|PREDICTED: cytochrome P450 82A3 [Vitis vinifera]	XP_002281995	0	77.1536	615.92	0.18	0.6	0.28	1.25	0.89	0.15	10.96	82.07	0.65	catalytic activity;binding
Unigene90156	cytochrome p450	2986	gi|225454268|ref|XP_002275115.1|PREDICTED: cytochrome P450 86A2 [Vitis vinifera]	XP_002275115	0	92.3841	545.043	1.21	0.04	0.52	2.89	0.04	3.46	0.1	0.04	0.08	oxygen binding;catalytic activity;membrane;lipid metabolic process;extracellular region;cellular process	ec:1.14.14.1-monooxygenase;ec:1.14.15.3-1-monooxygenase	Caffeine metabolism;Drug metabolism - cytochrome P450;Metabolism of xenobiotics by cytochrome P450;Retinol metabolism;Aminobenzoate degradation;Linoleic acid metabolism;Arachidonic acid metabolism;Steroid hormone biosynthesis;Tryptophan metabolism;Fatty acid degradationRetinol metabolism;Arachidonic acid metabolism;Fatty acid degradation
Unigene181412	cytochrome p450	3071	gi|255547910|ref|XP_002515012.1|cytochrome P450, putative [Ricinus communis] gi|223546063|gb|EEF47566.1| cytochrome P450, putative [Ricinus communis]	XP_002515012, EEF47566	0	83.4382	622.854	11.35	7.5	19.28	6.12	8.97	4.77	8.16	7.83	26.54	catalytic activity;membrane;binding;intracellular	ec:1.14.13.68-oxime monooxygenase	Cyanoamino acid metabolism
Unigene93688	cytochrome p450	3079	gi|255538130|ref|XP_002510130.1|cytochrome P450, putative [Ricinus communis] gi|223550831|gb|EEF52317.1| cytochrome P450, putative [Ricinus communis]	XP_002510130, EEF52317	0	77.6824	552.747	1	1.02	0.74	1.33	0.75	0.41	2.15	2.15	0.85	catalytic activity;binding
Unigene51087	cytochrome p450 78a3-like	3282	gi|225456565|ref|XP_002265310.1|PREDICTED: cytochrome P450 78A4 isoform 1 [Vitis vinifera]	XP_002265310	0	86.1217	780.015	1.22	0.84	0.82	1.4	2	0.74	1.12	1.08	2.13	oxygen binding;catalytic activity;flower development;endoplasmic reticulum;anatomical structure morphogenesis;plastid;cellular process;growth	ec:1.14.13.88-3',5'-hydroxylase	Flavone and flavonol biosynthesis;Flavonoid biosynthesis
Unigene234807	cytochrome p450	3370	gi|334305730|sp|A6YIH8.1|C7D55_HYOMURecName: Full=Premnaspirodiene oxygenase; Short=HPO; AltName: Full=Cytochrome P450 71D55 gi|151335776|gb|ABS00393.1| cytochrome P450 hydroxylase [Hyoscyamus muticus]	A6YIH8, ABS00393	4.84e-68	77.7778	185.652	5.26	3.22	8.91	0.21	5.15	0.33	0.31	0.06	14.01	catalytic activity;membrane;endoplasmic reticulum;binding
Unigene101753	cytochrome p450	3371	gi|225438541|ref|XP_002279531.1|PREDICTED: cytochrome P450 86B1 [Vitis vinifera]	XP_002279531	0	75.3086	506.523	1.64	0.81	0.95	1.59	1.82	2.24	0.98	0.46	0.49	catalytic activity;binding
Unigene67056	cytochrome p450 82a3-like	3386	gi|359492645|ref|XP_002281995.2|PREDICTED: cytochrome P450 82A3 [Vitis vinifera]	XP_002281995	0	76.7098	616.305	0.36	0.66	0.21	1.23	0.77	0.32	8.06	64.2	0.45	catalytic activity;binding
Unigene221195	cytochrome p450 78a3-like	3395	gi|225456565|ref|XP_002265310.1|PREDICTED: cytochrome P450 78A4 isoform 1 [Vitis vinifera]	XP_002265310	0	86.1217	779.63	5.25	3.08	2.29	1.48	3	1.51	1.38	1.42	2.75	oxygen binding;catalytic activity;flower development;endoplasmic reticulum;anatomical structure morphogenesis;plastid;cellular process;growth	ec:1.14.13.88-3',5'-hydroxylase	Flavone and flavonol biosynthesis;Flavonoid biosynthesis
Unigene196070	cytochrome p450	3396	gi|356569445|ref|XP_003552911.1|PREDICTED: taxadiene 5-alpha hydroxylase-like [Glycine max]	XP_003552911	0	80.0429	612.068	0.12	0.07	2.35	1.76	0.06	1.51	0.72	0.18	7.52	catalytic activity;binding
Unigene93690	cytochrome p450	3422	gi|255538130|ref|XP_002510130.1|cytochrome P450, putative [Ricinus communis] gi|223550831|gb|EEF52317.1| cytochrome P450, putative [Ricinus communis]	XP_002510130, EEF52317	0	77.6824	552.747	1.02	0.65	0.48	1.47	0.82	0.79	1.95	2.1	0.69	catalytic activity;binding
Unigene221198	cytochrome p450 78a3-like	3647	gi|225456565|ref|XP_002265310.1|PREDICTED: cytochrome P450 78A4 isoform 1 [Vitis vinifera]	XP_002265310	0	86.1217	779.63	4.14	2.31	1.92	1.3	1.93	1.42	1.26	1	1.94	oxygen binding;catalytic activity;flower development;endoplasmic reticulum;anatomical structure morphogenesis;plastid;cellular process;growth	ec:1.14.13.88-3',5'-hydroxylase	Flavone and flavonol biosynthesis;Flavonoid biosynthesis
Unigene173691	cytochrome p450 78a3-like	3834	gi|225456565|ref|XP_002265310.1|PREDICTED: cytochrome P450 78A4 isoform 1 [Vitis vinifera]	XP_002265310	0	86.3118	774.622	3.37	1.91	1.18	1.37	1.99	1.65	1.51	1.22	2.64	oxygen binding;catalytic activity;flower development;endoplasmic reticulum;anatomical structure morphogenesis;plastid;cellular process;growth	ec:1.14.13.88-3',5'-hydroxylase	Flavone and flavonol biosynthesis;Flavonoid biosynthesis
Unigene55712	cytochrome p450	3902	gi|255563939|ref|XP_002522969.1|cytochrome P450, putative [Ricinus communis] gi|223537781|gb|EEF39399.1| cytochrome P450, putative [Ricinus communis]	XP_002522969, EEF39399	3.01e-135	85.614	433.721	0.89	1.17	0.37	0.4	0.77	0.73	0.45	0.32	0.63	catalytic activity;binding	ec:1.14.13.77-13alpha-hydroxylase	Diterpenoid biosynthesis
Unigene196069	cytochrome p450	4007	gi|356569445|ref|XP_003552911.1|PREDICTED: taxadiene 5-alpha hydroxylase-like [Glycine max]	XP_003552911	1.21e-151	81.8444	478.404	0.1	0	1.79	1.71	0	1.49	0.61	0.21	7.76	catalytic activity;binding
Unigene196066	cytochrome p450	4120	gi|356569445|ref|XP_003552911.1|PREDICTED: taxadiene 5-alpha hydroxylase-like [Glycine max]	XP_003552911	2.45e-151	81.8444	478.404	0.12	0.03	1.99	1.35	0.05	1.64	0.38	0.18	7.08	catalytic activity;binding
Unigene224377	cytochrome p450 76c4	4146	gi|359474446|ref|XP_003631468.1|PREDICTED: cytochrome P450 76C4-like [Vitis vinifera] gi|147827288|emb|CAN66456.1| hypothetical protein VITISV_011575 [Vitis vinifera]	XP_003631468, CAN66456	2.43e-77	68.4932	275.018	1.18	1.1	0.91	0.39	0.42	1.24	0.52	0.1	0.93	catalytic activity;membrane;lipid metabolic process;biosynthetic process;binding;cellular process	ec:1.14.13
Unigene206458	cytochrome p450	4222	gi|255563939|ref|XP_002522969.1|cytochrome P450, putative [Ricinus communis] gi|223537781|gb|EEF39399.1| cytochrome P450, putative [Ricinus communis]	XP_002522969, EEF39399	0	87.8151	378.252	1.2	1.14	0.8	0.85	1.14	1.12	0.84	0.47	0.97	cytoplasm;catalytic activity;binding	ec:1.14.13.77-13alpha-hydroxylase	Diterpenoid biosynthesis
Unigene206461	cytochrome p450	4266	gi|255563939|ref|XP_002522969.1|cytochrome P450, putative [Ricinus communis] gi|223537781|gb|EEF39399.1| cytochrome P450, putative [Ricinus communis]	XP_002522969, EEF39399	0	86.8195	547.74	1.31	1.27	1.1	0.88	1.08	1.2	0.74	0.56	0.8	catalytic activity;binding	ec:1.14.13.77-13alpha-hydroxylase	Diterpenoid biosynthesis
Unigene209093	cytochrome p450	4270	gi|224127989|ref|XP_002329227.1|cytochrome P450 [Populus trichocarpa] gi|222871008|gb|EEF08139.1| cytochrome P450 [Populus trichocarpa]	XP_002329227, EEF08139	0	85.8156	651.744	2.14	2.02	1.77	2.1	1.59	1.53	1.94	2.2	1.62	oxygen binding;catalytic activity;membrane;lipid metabolic process;biosynthetic process;nucleobase-containing compound metabolic process;plastid	ec:1.3.3.9-synthase	Monoterpenoid biosynthesis
Unigene101752	cytochrome p450	4273	gi|225438545|ref|XP_002279670.1|PREDICTED: cytochrome P450 86B1 [Vitis vinifera]	XP_002279670	2.81e-167	76.0494	522.316	1.49	0.55	0.6	0.98	2.4	1.69	0.98	0.53	0.6	catalytic activity;binding
Unigene209091	cytochrome p450	4278	gi|255548610|ref|XP_002515361.1|cytochrome P450, putative [Ricinus communis] gi|223545305|gb|EEF46810.1| cytochrome P450, putative [Ricinus communis]	XP_002515361, EEF46810	0	85.2761	724.546	1.68	1.61	1.96	2.28	1.85	1.29	2	1.79	2.02	oxygen binding;catalytic activity;membrane;lipid metabolic process;biosynthetic process;nucleobase-containing compound metabolic process;plastid	ec:1.3.3.9-synthase	Monoterpenoid biosynthesis
Unigene209092	cytochrome p450	4371	gi|225448347|ref|XP_002267035.1|PREDICTED: uncharacterized protein LOC100243301 [Vitis vinifera]	XP_002267035	0	82.4766	611.683	1.76	1.35	1.89	1.8	1.64	1.46	1.47	1.84	2.3	oxygen binding;membrane;lipid metabolic process;biosynthetic process;nucleobase-containing compound metabolic process;plastid;hydrolase activity	ec:1.3.3.9-synthase	Monoterpenoid biosynthesis
Unigene222238	cytochrome p450	4485	gi|224145291|ref|XP_002336215.1|cytochrome P450 [Populus trichocarpa] gi|222832659|gb|EEE71136.1| cytochrome P450 [Populus trichocarpa]	XP_002336215, EEE71136	1.05e-15	72.8814	90.8929	3.16	1.59	1.94	1.12	0.34	3.14	0.41	0.23	1.22	catalytic activity;multicellular organismal development;binding;growth
Unigene206459	cytochrome p450	4803	gi|255563939|ref|XP_002522969.1|cytochrome P450, putative [Ricinus communis] gi|223537781|gb|EEF39399.1| cytochrome P450, putative [Ricinus communis]	XP_002522969, EEF39399	1.77e-133	85.614	433.721	1.13	1.15	0.93	0.57	1.13	1.28	0.85	0.49	0.75	catalytic activity;binding	ec:1.14.13.77-13alpha-hydroxylase	Diterpenoid biosynthesis
Unigene224382	cytochrome p450	4920	gi|255580537|ref|XP_002531093.1|cytochrome P450, putative [Ricinus communis] gi|223529339|gb|EEF31307.1| cytochrome P450, putative [Ricinus communis]	XP_002531093, EEF31307	6.65e-91	70.6897	316.235	0.27	0.07	1.8	84.3	0.17	9.47	154.68	194.73	6.83	catalytic activity;binding
Unigene224384	cytochrome p450	4953	gi|255580537|ref|XP_002531093.1|cytochrome P450, putative [Ricinus communis] gi|223529339|gb|EEF31307.1| cytochrome P450, putative [Ricinus communis]	XP_002531093, EEF31307	7.03e-91	70.6897	316.235	0.61	0.02	1.93	84.8	0.06	8.63	145.74	184.28	8.57	catalytic activity;binding	ec:1.14.13
