# Supplementary material for: De novo transcriptome assembly and characterization of nine tissues of Lonicera japonica to identify potential candidate genes involved in chlorogenic acid, luteolosides, and secoiridoid biosynthesis pathways
Source: J Nat Med. 2016 Sep 14;71(1):1–15. doi: 10.1007/s11418-016-1041-x (PMC5214891; doi:10.1007/s11418-016-1041-x)
Supplement: Supplementary file 16 — Table S11 List of unigenes annotated as glycosyl transferase with sequence length >500 bps from L. japonica transcriptome assembly, and their expression values across all nine tissues (XLSX 49 kb) [file 11418_2016_1041_MOESM16_ESM.xlsx]

## Sheet: Sheet1
Assigned.Unigene_id	Sequence.desc.	Sequence.length	Hit.desc.	Hit.ACC	E.Value	Similarity	Bit.Score	FPKM_Shoot_apex	FPKM_leaf	FPKM_Young_Leaf	FPKM_white_flower_bud	FPKM_stem	FPKM_green_floral_bud	FPKM_white_flower	FPKM_yellow_flower	FPKM_mature_leaf	GOTerms	Enzymes	X
Unigene53244	udp-	649	gi|225441120|ref|XP_002265216.1|PREDICTED: UDP-glycosyltransferase 73C2 [Vitis vinifera]	XP_002265216	3.29e-44	65.9341	164.081	0.61	0.49	0	0	0.41	0	0.37	0.63	0.24	transferase activity
Unigene59371	udp-	904	gi|62241063|dbj|BAD93688.1|glucosyltransferase [Nicotiana tabacum]	BAD93688	8.4e-108	72.1612	333.569	0.67	0.32	0.94	0.45	0	0.95	0.12	0	0.61	transferase activity
Unigene54028	udp-	970	gi|147795324|emb|CAN67249.1|hypothetical protein VITISV_008684 [Vitis vinifera]	CAN67249	2.22e-97	84.1837	305.064	2.93	0.44	3.94	11.08	1.73	0.78	22.89	25.45	2.82	transferase activity	ec:2.4.1.121
Unigene72358	udp-	1002	gi|242199344|gb|ACS87993.1|UDP-glucosyltransferase family 1 protein [Citrus sinensis]	ACS87993	5.18e-115	83.1276	352.443	1.88	0.85	8.76	0.99	1.42	0	46.8	163.78	20.73	transferase activity	ec:2.4.1.121
Unigene208620	udp-	1511	gi|225441124|ref|XP_002265409.1|PREDICTED: UDP-glycosyltransferase 73C3 [Vitis vinifera]	XP_002265409	0	86.921	533.487	2.04	1.06	0.66	1.41	1.99	1.61	1.2	1.26	0.34	transferase activity	ec:2.4.1.115-3-O-glucosyltransferase
Unigene142277	udp-	1623	gi|359480385|ref|XP_003632443.1|PREDICTED: UDP-glycosyltransferase 74E2-like [Vitis vinifera]	XP_003632443	0	77.3626	583.563	0.27	0.08	0.34	0.4	0	3.59	0.25	0.07	2.17	transferase activity
Unigene25938	udp-	1716	gi|147811099|emb|CAN70169.1|hypothetical protein VITISV_006871 [Vitis vinifera]	CAN70169	4.52e-179	75.3363	524.628	2.9	1.53	3.05	0.16	0.26	0.63	0.23	0.71	1.97	transferase activity
Unigene240050	udp-	1865	gi|37993671|gb|AAR06921.1|UDP-glycosyltransferase 89B2 [Stevia rebaudiana]	AAR06921	0	76.8898	572.007	22.48	6.35	18.51	7.61	16.35	12.52	8.48	4.93	23.49	nucleus;catabolic process;lipid metabolic process;transferase activity;cellular process
Unigene160363	udp-	1887	gi|147864249|emb|CAN83016.1|hypothetical protein VITISV_041695 [Vitis vinifera]	CAN83016	0	73.7705	538.88	39.78	15.5	64.72	7.32	18.44	12.28	6.71	9.9	25.29	transferase activity
Unigene26184	udp-	1889	gi|62241063|dbj|BAD93688.1|glucosyltransferase [Nicotiana tabacum]	BAD93688	0	77.3931	621.698	0.62	1.24	0.8	1.05	2.64	0.85	3.27	17.11	1.37	transferase activity
Unigene56928	udp-	1999	gi|147864249|emb|CAN83016.1|hypothetical protein VITISV_041695 [Vitis vinifera]	CAN83016	0	75.7085	578.17	1.07	0.32	2.8	6.78	0.59	3.46	18.12	39.38	6.64	transferase activity
Unigene208624	udp-	2109	gi|225441124|ref|XP_002265409.1|PREDICTED: UDP-glycosyltransferase 73C3 [Vitis vinifera]	XP_002265409	0	86.2288	679.093	3.22	2.2	1.37	2.08	3.26	2.55	2.3	1.49	0.58	transferase activity;plastid	ec:2.4.1.115-3-O-glucosyltransferase
Unigene235379	udp-	2156	gi|225441120|ref|XP_002265216.1|PREDICTED: UDP-glycosyltransferase 73C2 [Vitis vinifera]	XP_002265216	0	79.3033	600.897	2.6	0.95	1.98	1.12	0.94	0.95	1.8	3.15	0.79	transferase activity
Unigene51520	udp-	2312	gi|359492584|ref|XP_002282952.2|PREDICTED: UDP-glucose flavonoid 3-O-glucosyltransferase 7-like [Vitis vinifera]	XP_002282952	0	79.4661	663.685	0.14	0.28	0	1.04	0.09	0.68	0.13	0	0.05	transferase activity
Unigene100581	udp-	2324	gi|147864249|emb|CAN83016.1|hypothetical protein VITISV_041695 [Vitis vinifera]	CAN83016	9.28e-96	71.6346	244.973	0.59	0.11	1.05	3.32	0.32	1.45	8.46	19.73	1.67	transferase activity
Unigene196597	udp-	2329	gi|359492584|ref|XP_002282952.2|PREDICTED: UDP-glucose flavonoid 3-O-glucosyltransferase 7-like [Vitis vinifera]	XP_002282952	0	79.4661	663.3	0.45	0.38	0.36	1.22	0.37	1	0.21	0.14	0.05	transferase activity
Unigene90838	udp-	2499	gi|359492584|ref|XP_002282952.2|PREDICTED: UDP-glucose flavonoid 3-O-glucosyltransferase 7-like [Vitis vinifera]	XP_002282952	0	79.4661	663.685	0.88	1.32	0.3	1.02	0.38	1.52	0.35	0.26	0.29	transferase activity
Unigene102329	udp-	2553	gi|147795324|emb|CAN67249.1|hypothetical protein VITISV_008684 [Vitis vinifera]	CAN67249	3.68e-113	84.8101	362.844	2.62	3.08	4.74	6.79	2.57	1.34	15.97	14.12	2.55	transferase activity	ec:2.4.1.121
Unigene196593	udp-	2559	gi|359492584|ref|XP_002282952.2|PREDICTED: UDP-glucose flavonoid 3-O-glucosyltransferase 7-like [Vitis vinifera]	XP_002282952	0	79.4661	662.914	2	2.43	0.66	2.34	1.07	2.85	0.82	0.25	0.42	transferase activity
Unigene208621	udp-	3644	gi|225441124|ref|XP_002265409.1|PREDICTED: UDP-glycosyltransferase 73C3 [Vitis vinifera]	XP_002265409	0	86.7532	560.836	1.65	1.16	0.28	0.97	0.99	2.42	1	0.63	0.29	transferase activity	ec:2.4.1.115-3-O-glucosyltransferase
Unigene100535	udp rhamnose:anthocyanidin-3-glucoside rhamnosyltransferase	559	gi|22759895|dbj|BAC10994.1|rhamnosyl transferase [Nierembergia sp. NB17]	BAC10994	4.74e-49	73.6364	134.035	0	0	0	0	0	2.52	0	0	0	transferase activity
Unigene82626	udp rhamnose:anthocyanidin-3-glucoside rhamnosyltransferase	615	gi|22759895|dbj|BAC10994.1|rhamnosyl transferase [Nierembergia sp. NB17]	BAC10994	6.24e-79	75.2427	254.218	0	0	0	0.55	0	2.04	0.2	0	0	transferase activity
Unigene99147	udp rhamnose:anthocyanidin-3-glucoside rhamnosyltransferase	1880	gi|22759895|dbj|BAC10994.1|rhamnosyl transferase [Nierembergia sp. NB17]	BAC10994	8.34e-157	78.1155	428.328	0.23	1.45	0	0.86	0.52	24.9	0.99	0.12	0.2	biosynthetic process;transferase activity	ec:2.4.1.115-3-O-glucosyltransferase
Unigene183141	udp-3-o-	683	gi|297737630|emb|CBI26831.3|unnamed protein product [Vitis vinifera]	CBI26831	2.41e-77	79.0698	246.128	0.57	0.46	0.38	0.48	0.96	0.54	0.87	0.39	0.44	carbohydrate metabolic process;mitochondrion;lipid metabolic process;biosynthetic process;plastid;cellular process;hydrolase activity	ec:3.5.1
Unigene183143	udp-3-o-	768	gi|297737630|emb|CBI26831.3|unnamed protein product [Vitis vinifera]	CBI26831	3.08e-85	78.7565	267.7	0.49	0.79	0.33	0	0.66	0.23	0.9	0.84	0	carbohydrate metabolic process;mitochondrion;lipid metabolic process;biosynthetic process;plastid;cellular process;hydrolase activity	ec:3.5.1
Unigene188963	udp-3-o-	802	gi|297737630|emb|CBI26831.3|unnamed protein product [Vitis vinifera]	CBI26831	1.12e-85	78.7565	269.24	0.62	0.19	0.62	0.39	0.16	0.33	0.71	0.79	0	carbohydrate metabolic process;mitochondrion;lipid metabolic process;biosynthetic process;plastid;cellular process;hydrolase activity	ec:3.5.1
Unigene183144	udp-3-o-	1093	gi|297737630|emb|CBI26831.3|unnamed protein product [Vitis vinifera]	CBI26831	5.32e-94	61.9808	294.278	0.95	0.9	0.53	0.8	0.53	0.6	0.39	0.76	0.73	carbohydrate metabolic process;mitochondrion;lipid metabolic process;biosynthetic process;plastid;cellular process;hydrolase activity	ec:3.5.1
Unigene25003	udp-3-o-	1276	gi|297737630|emb|CBI26831.3|unnamed protein product [Vitis vinifera]	CBI26831	8.4e-152	82.1918	444.121	1.5	1.39	0.89	0.45	0.45	0.94	0.81	0.81	0.61	carbohydrate metabolic process;mitochondrion;lipid metabolic process;biosynthetic process;plastid;cellular process;hydrolase activity	ec:3.5.1
Unigene183142	udp-3-o-	1300	gi|297737630|emb|CBI26831.3|unnamed protein product [Vitis vinifera]	CBI26831	2.71e-160	81.7891	466.077	1.9	1.05	1.57	0.36	0.7	0.92	0.95	0.97	0.5	carbohydrate metabolic process;mitochondrion;lipid metabolic process;biosynthetic process;plastid;cellular process;hydrolase activity	ec:3.5.1
Unigene204048	udp-galactose:fucoside alpha-3-galactosyltransferase	769	gi|255574023|ref|XP_002527929.1|conserved hypothetical protein [Ricinus communis] gi|223532704|gb|EEF34486.1| conserved hypothetical protein [Ricinus communis]	XP_002527929, EEF34486	5.31e-26	53.0612	114.005	0.65	1.19	0.82	1.37	0.99	1.05	0.89	0.67	1.32
Unigene204052	udp-galactose:fucoside alpha-3-galactosyltransferase	1305	gi|147790758|emb|CAN65938.1|hypothetical protein VITISV_008967 [Vitis vinifera]	CAN65938	1.38e-19	59.633	94.3597	0.86	0.21	0.43	1.37	0.17	1.47	0.16	0	0.5
Unigene204042	udp-galactose:fucoside alpha-3-galactosyltransferase	1339	gi|147790758|emb|CAN65938.1|hypothetical protein VITISV_008967 [Vitis vinifera]	CAN65938	1.12e-18	58.7156	92.0485	0.5	0.2	0.25	0.28	0	1.19	0.08	0.17	0.19
Unigene204049	udp-galactose:fucoside alpha-3-galactosyltransferase	1421	gi|147790758|emb|CAN65938.1|hypothetical protein VITISV_008967 [Vitis vinifera]	CAN65938	2.18e-19	59.633	94.3597	0.55	0.38	1.26	1.25	0	1.78	0.14	0.24	0.45
Unigene204043	udp-galactose:fucoside alpha-3-galactosyltransferase	1455	gi|147790758|emb|CAN65938.1|hypothetical protein VITISV_008967 [Vitis vinifera]	CAN65938	1.69e-18	58.7156	92.0485	0.38	0.09	0.46	0.89	0	1.03	0.28	0	0.44
Unigene204041	udp-galactose:fucoside alpha-3-galactosyltransferase	1544	gi|147790758|emb|CAN65938.1|hypothetical protein VITISV_008967 [Vitis vinifera]	CAN65938	2.19e-18	58.7156	92.0485	0.43	0.26	0.36	0.66	0.14	0.91	0.2	0.07	0.66
Unigene55050	udp-galactose:fucoside alpha-3-galactosyltransferase	1817	gi|255541750|ref|XP_002511939.1|conserved hypothetical protein [Ricinus communis] gi|223549119|gb|EEF50608.1| conserved hypothetical protein [Ricinus communis]	XP_002511939, EEF50608	0	88.5154	563.533	14.55	19.04	11.52	9.67	9.16	14.28	7.97	5.43	6.15	carbohydrate metabolic process;membrane;cellular component organization;Golgi apparatus;biosynthetic process;transferase activity;pollination;plastid
Unigene55860	udp-glucoronosyl and udp-glucosyl transferase	741	gi|163914211|dbj|BAF95874.1|UDP-glucoronosyl and UDP-glucosyl transferase [Vitis hybrid cultivar]	BAF95874	2e-28	78.2609	115.931	1.2	0.21	2.59	0.14	0.69	0.61	0.78	0	3.76	cytosol;transferase activity
Unigene58821	udp-glucoronosyl udp-glucosyl transferase family protein	547	gi|224106361|ref|XP_002314141.1|predicted protein [Populus trichocarpa] gi|222850549|gb|EEE88096.1| predicted protein [Populus trichocarpa]	XP_002314141, EEE88096	1.59e-42	61.2403	115.931	0.26	0	0	0	0	0	0	0	0	transferase activity
Unigene179462	udp-glucoronosyl udp-glucosyl transferase family protein	645	gi|224055407|ref|XP_002298501.1|predicted protein [Populus trichocarpa] gi|222845759|gb|EEE83306.1| predicted protein [Populus trichocarpa]	XP_002298501, EEE83306	3.11e-64	77.3006	216.083	3.71	0.75	1.25	0.86	1.04	0.59	0.56	1.27	1.19	transferase activity;intracellular
Unigene174665	udp-glucoronosyl udp-glucosyl transferase family protein	950	gi|296086138|emb|CBI31579.3|unnamed protein product [Vitis vinifera]	CBI31579	2.35e-60	69.2308	208.764	1.5	0.61	3.91	1.05	0.13	2.14	1.6	1.79	1.16	response to biotic stimulus;response to external stimulus;catabolic process;post-embryonic development;transferase activity;DNA metabolic process;response to stress	ec:2.4.1;ec:2.4.1.118
Unigene51038	udp-glucoronosyl udp-glucosyl transferase family protein	2129	gi|359495869|ref|XP_003635104.1|PREDICTED: putative UDP-rhamnose:rhamnosyltransferase 1-like [Vitis vinifera]	XP_003635104	1.3e-29	59.1837	74.3294	0.75	0.54	0.35	0.34	0.35	0.5	0.23	0.1	0.23	cytosol;transferase activity
Unigene95694	udp-glucoronosyl udp-glucosyl transferase family protein	2149	gi|255547035|ref|XP_002514575.1|UDP-glucosyltransferase, putative [Ricinus communis] gi|223546179|gb|EEF47681.1| UDP-glucosyltransferase, putative [Ricinus communis]	XP_002514575, EEF47681	0	75.2688	565.459	1.62	0.66	1.14	1.62	2.74	2.74	6.64	5.67	1.14	nucleus;transferase activity;DNA metabolic process;response to stress
Unigene48607	udp-glucoronosyl udp-glucosyl transferase family protein	2721	gi|255547035|ref|XP_002514575.1|UDP-glucosyltransferase, putative [Ricinus communis] gi|223546179|gb|EEF47681.1| UDP-glucosyltransferase, putative [Ricinus communis]	XP_002514575, EEF47681	0	75.2155	563.148	2.98	1.16	2	3.64	3.56	4.58	8.26	8.44	2.95	nucleus;transferase activity;DNA metabolic process;response to stress
Unigene102408	udp-glucoronosyl udp-glucosyl transferase-like protein	596	gi|297745834|emb|CBI15890.3|unnamed protein product [Vitis vinifera]	CBI15890	9.71e-53	67.9012	182.956	2.53	0.56	2.55	0	0.46	0.16	0	0	2.13	nucleus;flower development;cytosol;transferase activity;response to stress;cellular process
Unigene21391	udp-glucoronosyl udp-glucosyl transferase-like protein	714	gi|359478621|ref|XP_002274420.2|PREDICTED: UDP-glycosyltransferase 87A2-like [Vitis vinifera]	XP_002274420	9.4e-51	65.5	181.8	1.44	0	0.91	0	0	0	0.33	0	0.42	nucleus;flower development;cytosol;transferase activity
Unigene90351	udp-glucoronosyl udp-glucosyltransferase	1647	gi|225428920|ref|XP_002285408.1|PREDICTED: UDP-glycosyltransferase 84B1 [Vitis vinifera]	XP_002285408	1.24e-141	75.4153	357.066	1.19	0	6.99	3.28	0	2.87	1.33	0.67	12.95	transferase activity	ec:2.4.1.121
Unigene189301	udp-glucoronosyl udp-glucosyltransferase	1704	gi|255555269|ref|XP_002518671.1|UDP-glucosyltransferase, putative [Ricinus communis] gi|223542052|gb|EEF43596.1| UDP-glucosyltransferase, putative [Ricinus communis]	XP_002518671, EEF43596	0	71.8427	530.406	1.46	0	10.51	2.73	0	3.04	0.82	1.17	22.59	transferase activity	ec:2.4.1.121
Unigene88740	udp-glucose flavonoid 3-o-glucosyltransferase 3-like	788	gi|342306024|dbj|BAK55748.1|UDP-glucose glucosyltransferase [Gardenia jasminoides]	BAK55748	1.37e-97	67.87	305.064	1.26	2.68	6.22	4.78	1.44	5.98	1.59	0.81	1.28	transferase activity
Unigene217411	udp-glucose flavonoid 3-o-glucosyltransferase 6	1828	gi|224137372|ref|XP_002322541.1|predicted protein [Populus trichocarpa] gi|222867171|gb|EEF04302.1| predicted protein [Populus trichocarpa]	XP_002322541, EEF04302	0	75.6148	551.206	9.99	19.34	16.61	5.6	22.37	7.22	11.04	8.69	16.35	transferase activity
Unigene88266	udp-glucose flavonoid 3-o-glucosyltransferase 6-like	632	gi|147827556|emb|CAN66344.1|hypothetical protein VITISV_005101 [Vitis vinifera]	CAN66344	1.24e-71	86.3158	158.303	1.91	9.73	4.91	1.95	7.48	2.12	4.83	1.3	2.94	transferase activity
Unigene179480	udp-glucose flavonoid 3-o-glucosyltransferase 6-like	809	gi|380468132|gb|AFD61601.1|anthocyanidin 3-O-glucosyltransferase [Hevea brasiliensis]	AFD61601	8.62e-86	77.7202	274.633	0	0	0	0.64	0	0.11	0.56	1.1	0.18	transferase activity
Unigene179479	udp-glucose flavonoid 3-o-glucosyltransferase 6-like	832	gi|380468132|gb|AFD61601.1|anthocyanidin 3-O-glucosyltransferase [Hevea brasiliensis]	AFD61601	1.11e-85	77.7202	274.633	0.3	0	0.15	0.25	0.15	0.42	0.54	1.21	0	transferase activity
Unigene163873	udp-glucose flavonoid 3-o-glucosyltransferase 6-like	1089	gi|255574486|ref|XP_002528155.1|UDP-glucosyltransferase, putative [Ricinus communis] gi|223532453|gb|EEF34246.1| UDP-glucosyltransferase, putative [Ricinus communis]	XP_002528155, EEF34246	6.63e-123	81.4126	374.4	1.49	0.26	0.21	2.95	2.25	0.68	2.53	1.3	0.98	transferase activity	ec:2.4.1.115-3-O-glucosyltransferase
Unigene62631	udp-glucose flavonoid 3-o-glucosyltransferase 6-like	1618	gi|319759254|gb|ADV71363.1|glycosyltransferase GT03H24 [Pueraria montana var. lobata]	ADV71363	0	75.4237	585.104	1.62	0.25	0.68	3.4	1.84	0.96	2.96	1.79	1.71	transferase activity
Unigene128836	udp-glucose flavonoid 3-o-glucosyltransferase 6-like	1885	gi|283362116|dbj|BAI65911.1|UDP-sugar:glycosyltransferase [Forsythia x intermedia]	BAI65911	3.68e-165	69.5198	492.271	24.03	2	49.77	16.28	2.53	36.02	13.54	1.8	50.7	transferase activity
Unigene78035	udp-glucose glucosyltransferase	609	gi|296086886|emb|CBI33059.3|unnamed protein product [Vitis vinifera]	CBI33059	4.56e-86	76.2376	270.781	0	0.27	0	3.18	0.9	0.16	1.22	0	0.26	transferase activity
Unigene38009	udp-glucose glucosyltransferase	715	gi|342306004|dbj|BAK55738.1|UDP-glucose glucosyltransferase [Gardenia jasminoides]	BAK55738	6.1e-76	71.9008	245.743	0	0	0	0	0	0.38	1.47	0	0.21	transferase activity
Unigene42642	udp-glucose glucosyltransferase	1044	gi|283362122|dbj|BAI65914.1|UDP-sugar:glycosyltransferase [Forsythia x intermedia]	BAI65914	8.36e-107	75	332.413	0	0	0	0.38	0	0.72	0.51	1.71	0	transferase activity
Unigene25358	udp-glucose glucosyltransferase	1420	gi|225468356|ref|XP_002273866.1|PREDICTED: UDP-glycosyltransferase 74E2 isoform 1 [Vitis vinifera]	XP_002273866	1.72e-172	78.4916	504.212	0.39	0.38	1.73	3.28	0.24	0.45	62.81	124.82	4.41	transferase activity
Unigene225066	udp-glucose glucosyltransferase	1924	gi|342306024|dbj|BAK55748.1|UDP-glucose glucosyltransferase [Gardenia jasminoides]	BAK55748	4.21e-175	70.9016	518.464	5.44	4.79	12.95	7.45	3.04	9.96	4.74	1.59	4.3	transferase activity
Unigene213907	udp-glucose glucosyltransferase	1930	gi|242199344|gb|ACS87993.1|UDP-glucosyltransferase family 1 protein [Citrus sinensis]	ACS87993	0	79.7327	621.698	0.44	0.27	2.46	5.41	0.45	0.75	63.8	128.44	5.62	transferase activity
Unigene190803	udp-glucose glucosyltransferase	2055	gi|283362116|dbj|BAI65911.1|UDP-sugar:glycosyltransferase [Forsythia x intermedia]	BAI65911	7.3e-177	69.5122	524.242	4.7	0.69	7.67	1	1.46	2.14	1.09	0.37	11.4	transferase activity
Unigene212451	udp-glucose:anthocyanin 3 -o-glucosyltransferase	612	gi|133874210|dbj|BAF49308.1|putative glycosyltransferase [Eustoma grandiflorum]	BAF49308	1.61e-43	85.8268	161.384	3.54	1.07	15.63	24.31	0.67	5.85	12.52	14.08	32.78	protein binding;transferase activity	ec:2.4.1.128-glucosyltransferase;ec:2.4.1.115-3-O-glucosyltransferase;ec:2.4.1.238-3,5-di-O-glucoside 3'-O-glucosyltransferase
Unigene107334	udp-glucose:flavonoid 3-o-glucosyltransferase	522	gi|295486056|gb|ADG21956.1|UDP-glucose: flavonoid 3-O-glucosyltransferase, partial [Morella rubra]	ADG21956	1.77e-53	75.8621	179.489	4.73	15.12	9.27	27.48	11.5	24.44	21.81	7.73	0.32	response to abiotic stimulus;biosynthetic process;transferase activity	ec:2.4.1.115-3-O-glucosyltransferase
Unigene208746	udp-glucose:flavonoid 3-o-glucosyltransferase	1323	gi|378749122|gb|AFC37248.1|UDPG-flavonoid glucosyl transferase [Camellia chekiangoleosa]	AFC37248	6.01e-50	73.6196	185.652	5.5	0.92	3.41	1.57	0.43	1.99	4.96	9.5	1.27	response to abiotic stimulus;biosynthetic process;transferase activity	ec:2.4.1.115-3-O-glucosyltransferase
Unigene208745	udp-glucose:flavonoid 3-o-glucosyltransferase	1397	gi|378749122|gb|AFC37248.1|UDPG-flavonoid glucosyl transferase [Camellia chekiangoleosa]	AFC37248	1.01e-49	73.6196	185.652	6.28	1.74	4.33	2.14	0.64	1.08	2.98	9.41	1.65	response to abiotic stimulus;biosynthetic process;transferase activity	ec:2.4.1.115-3-O-glucosyltransferase
Unigene30081	udp-glucose:flavonoid 3-o-glucosyltransferase	1559	gi|359493630|ref|XP_002282825.2|PREDICTED: UDP-glycosyltransferase 79B6-like [Vitis vinifera]	XP_002282825	2.31e-171	77.2222	503.442	15.51	0.6	37.32	4.97	0.14	7.57	2.89	0.93	20.18	response to abiotic stimulus;response to endogenous stimulus;biosynthetic process;transferase activity;plastid;cellular process
Unigene100121	udp-glucose:flavonoid 3-o-glucosyltransferase	1611	gi|378749122|gb|AFC37248.1|UDPG-flavonoid glucosyl transferase [Camellia chekiangoleosa]	AFC37248	2.01e-175	75.0562	514.227	0	0	0	0.57	0	8.55	0	0	0	response to abiotic stimulus;biosynthetic process;transferase activity	ec:2.4.1.115-3-O-glucosyltransferase
Unigene98242	udp-glucose:flavonoid 3-o-glucosyltransferase	1655	gi|224135829|ref|XP_002327314.1|UDP-glucose:flavonoid 3-o-glucosyltransferase [Populus trichocarpa] gi|222835684|gb|EEE74119.1| UDP-glucose:flavonoid 3-o-glucosyltransferase [Populus trichocarpa]	XP_002327314, EEE74119	1.21e-141	64.9203	428.328	5.58	11.31	8.94	21.9	11.69	27.55	20.21	6.96	1.21	biosynthetic process;transferase activity	ec:2.4.1.115-3-O-glucosyltransferase
Unigene102516	udp-glucose:flavonoid 3-o-glucosyltransferase	1801	gi|378749122|gb|AFC37248.1|UDPG-flavonoid glucosyl transferase [Camellia chekiangoleosa]	AFC37248	3.67e-157	72.0358	469.929	16.55	4.28	10.79	5.89	0.85	4.35	15.44	31.81	2.97	biosynthetic process;transferase activity	ec:2.4.1.115-3-O-glucosyltransferase
Unigene208741	udp-glucose:flavonoid 3-o-glucosyltransferase	2439	gi|378749122|gb|AFC37248.1|UDPG-flavonoid glucosyl transferase [Camellia chekiangoleosa]	AFC37248	1.11e-160	73.0512	486.108	14.12	3.55	7.06	6.08	0.61	3.59	12.01	25.34	3.17	biosynthetic process;transferase activity	ec:2.4.1.115-3-O-glucosyltransferase
Unigene102515	udp-glucose:flavonoid 3-o-glucosyltransferase	3665	gi|40645337|dbj|BAD06514.1|anthocyanin 3-O-galactosyltransferase [Aralia cordata]	BAD06514	7.77e-99	77.1626	333.183	11.81	2.91	7.03	3.17	0.62	2.53	8.15	15.61	3.15	biosynthetic process;transferase activity	ec:2.4.1.115-3-O-glucosyltransferase
Unigene99536	udp-glucose:glycoprotein glucosyltransferase	5418	gi|298204497|emb|CBI23772.3|unnamed protein product [Vitis vinifera]	CBI23772	0	86.1905	1882.46	4.84	5.77	4.12	5.17	3.08	6.26	7.92	4.68	3.04	signal transduction;cellular protein modification process;endoplasmic reticulum;biosynthetic process;nucleobase-containing compound metabolic process;plastid;response to stress;carbohydrate metabolic process;response to biotic stimulus;cell death;response to external stimulus;transferase activity	ec:2.4.1
Unigene52012	udp-glucose:glycoprotein glucosyltransferase	5534	gi|225447947|ref|XP_002268972.1|PREDICTED: UDP-glucose:glycoprotein glucosyltransferase-like [Vitis vinifera]	XP_002268972	0	86.5625	2417.11	4.72	5.45	4.05	4.27	3.53	4.74	6.1	3.46	2.95	signal transduction;cellular protein modification process;endoplasmic reticulum;biosynthetic process;nucleobase-containing compound metabolic process;plastid;response to stress;carbohydrate metabolic process;response to biotic stimulus;cell death;response to external stimulus;transferase activity	ec:2.4.1
Unigene223539	udp-glucose:glycoprotein glucosyltransferase	5539	gi|225447947|ref|XP_002268972.1|PREDICTED: UDP-glucose:glycoprotein glucosyltransferase-like [Vitis vinifera]	XP_002268972	0	85.4446	2440.61	4.91	5.91	3.93	4.5	3.45	4.44	5.71	3.66	3.39	signal transduction;cellular protein modification process;endoplasmic reticulum;biosynthetic process;nucleobase-containing compound metabolic process;plastid;response to stress;carbohydrate metabolic process;response to biotic stimulus;cell death;response to external stimulus;transferase activity	ec:2.4.1
Unigene222518	udp-glucose:glycoprotein glucosyltransferase	5595	gi|225447947|ref|XP_002268972.1|PREDICTED: UDP-glucose:glycoprotein glucosyltransferase-like [Vitis vinifera]	XP_002268972	0	85.8795	2446	4.41	5.3	3.97	3.98	3.62	4.55	5.9	3.75	2.77	signal transduction;cellular protein modification process;endoplasmic reticulum;biosynthetic process;nucleobase-containing compound metabolic process;plastid;response to stress;carbohydrate metabolic process;response to biotic stimulus;cell death;response to external stimulus;transferase activity	ec:2.4.1
Unigene222519	udp-glucose:glycoprotein glucosyltransferase	5661	gi|225447947|ref|XP_002268972.1|PREDICTED: UDP-glucose:glycoprotein glucosyltransferase-like [Vitis vinifera]	XP_002268972	0	86.6261	2484.91	6.58	6.44	4.56	4.97	4.08	5.3	7.01	4.68	3.74	signal transduction;cellular protein modification process;endoplasmic reticulum;biosynthetic process;nucleobase-containing compound metabolic process;plastid;response to stress;carbohydrate metabolic process;response to biotic stimulus;cell death;response to external stimulus;transferase activity	ec:2.4.1
Unigene153165	udp-glucose:sterol glucosyltransferase	1226	gi|359476636|ref|XP_002273921.2|PREDICTED: sterol 3-beta-glucosyltransferase-like [Vitis vinifera]	XP_002273921	4.97e-127	91.1111	390.963	1.02	1.46	0.47	0.86	1.68	0.92	0.51	1.04	0.11	carbohydrate metabolic process;response to abiotic stimulus;lipid metabolic process;post-embryonic development;biosynthetic process;transferase activity;plasma membrane;response to stress;cellular process
Unigene226561	udp-glucosyl transferase 73d1	1841	gi|225441116|ref|XP_002265257.1|PREDICTED: UDP-glycosyltransferase 73D1 [Vitis vinifera] gi|147799194|emb|CAN65772.1| hypothetical protein VITISV_030408 [Vitis vinifera]	XP_002265257, CAN65772	0	87.4486	727.628	0.06	0.35	0.12	0.25	1.53	0.12	1.23	11.72	0.61	transferase activity;transport;plastid	ec:2.4.1.115-3-O-glucosyltransferase
Unigene58850	udp-glucosyl transferase 74b1	1400	gi|147795873|emb|CAN74227.1|hypothetical protein VITISV_041748 [Vitis vinifera]	CAN74227	5.9e-137	85.9091	324.324	0.71	1.15	0.88	1.94	1.92	0.11	0.44	0.08	0.27	secondary metabolic process;catabolic process;multicellular organismal development;anatomical structure morphogenesis;biosynthetic process;response to stress;response to biotic stimulus;response to external stimulus;cell differentiation;cellular component organization;transferase activity;cell growth	ec:2.4.1.121
Unigene223051	udp-glucosyl transferase 74b1	1729	gi|147795873|emb|CAN74227.1|hypothetical protein VITISV_041748 [Vitis vinifera]	CAN74227	0	84.2975	373.629	0.81	2.2	1.51	1.05	2.66	0.13	0.46	0.13	0.29	secondary metabolic process;catabolic process;multicellular organismal development;anatomical structure morphogenesis;biosynthetic process;response to stress;response to biotic stimulus;response to external stimulus;cell differentiation;cellular component organization;transferase activity;cell growth	ec:2.4.1.121
Unigene107165	udp-glucosyl transferase 89b1	1663	gi|255547075|ref|XP_002514595.1|UDP-glucosyltransferase, putative [Ricinus communis] gi|223546199|gb|EEF47701.1| UDP-glucosyltransferase, putative [Ricinus communis]	XP_002514595, EEF47701	1.27e-139	63.0573	424.091	8.49	0.24	16.27	0.88	0.4	9.46	0.36	0	81.78	response to abiotic stimulus;biosynthetic process;transferase activity
Unigene222273	udp-glucosyltransferase 74f2	1572	gi|225434168|ref|XP_002275170.1|PREDICTED: UDP-glycosyltransferase 74F2 [Vitis vinifera] gi|147815573|emb|CAN68287.1| hypothetical protein VITISV_017016 [Vitis vinifera]	XP_002275170, CAN68287	0	83.6245	672.544	0.42	0.34	1.82	2.17	1.13	1.34	13.25	21.99	12.28	cytoplasm;transferase activity;transport;cellular process	ec:2.4.1
Unigene208619	udp-glucuronosyltransferase 1-6	728	gi|147799193|emb|CAN65771.1|hypothetical protein VITISV_030407 [Vitis vinifera]	CAN65771	4.27e-09	72.973	42.3578	0.18	0.21	0.53	0.15	0.18	0.38	0.32	0	0.41	transferase activity
Unigene122186	udp-glycosyltransferase 1	502	gi|359487055|ref|XP_002271587.2|PREDICTED: flavanone 7-O-glucoside 2''-O-beta-L-rhamnosyltransferase-like [Vitis vinifera]	XP_002271587	2.83e-42	67.9739	155.606	0.3	0	0.6	0	0	0.21	0	0	0	transferase activity
Unigene171029	udp-glycosyltransferase 1	791	gi|297741634|emb|CBI32766.3|unnamed protein product [Vitis vinifera]	CBI32766	1.71e-74	86.7816	244.588	3.15	0.38	1.27	0	0.48	0.11	0	0	3.09	signal transduction;response to endogenous stimulus;transferase activity;intracellular	ec:2.4.1.115-3-O-glucosyltransferase
Unigene229069	udp-glycosyltransferase 1	882	gi|255586549|ref|XP_002533911.1|UDP-glucosyltransferase, putative [Ricinus communis] gi|223526132|gb|EEF28476.1| UDP-glucosyltransferase, putative [Ricinus communis]	XP_002533911, EEF28476	1.08e-31	77.907	130.954	37.3	31.57	25.88	33.9	46.99	38.28	48.79	87.54	22.82	transferase activity	ec:2.4.1.218
Unigene227172	udp-glycosyltransferase 1	988	gi|387135252|gb|AFJ53007.1|UDP-glycosyltransferase 1 [Linum usitatissimum]	AFJ53007	1.29e-06	72.3404	58.5362	0.24	0	0.24	0.1	0.36	0	0.22	0.49	0.28
Unigene192490	udp-glycosyltransferase 1	1070	gi|359478583|ref|XP_002281513.2|PREDICTED: UDP-glycosyltransferase 76E2-like [Vitis vinifera]	XP_002281513	9.87e-41	70.5882	158.688	1.08	0.53	1.2	0	0.22	0.08	0.1	0.22	1.38	transferase activity
Unigene92565	udp-glycosyltransferase 1	1140	gi|297741634|emb|CBI32766.3|unnamed protein product [Vitis vinifera]	CBI32766	7.77e-73	86.7816	244.588	2.31	0.73	0.81	0.08	0.2	0.07	0	0.1	2.67	signal transduction;response to endogenous stimulus;transferase activity;intracellular	ec:2.4.1.115-3-O-glucosyltransferase
Unigene54455	udp-glycosyltransferase 1	1762	gi|147811099|emb|CAN70169.1|hypothetical protein VITISV_006871 [Vitis vinifera]	CAN70169	5.4e-78	77.9904	264.233	1.96	0.52	1.42	0.1	0.62	0.09	0.06	0.06	1.13	nucleus;transferase activity
Unigene169723	udp-glycosyltransferase 1	1848	gi|255547071|ref|XP_002514593.1|UDP-glucosyltransferase, putative [Ricinus communis] gi|223546197|gb|EEF47699.1| UDP-glucosyltransferase, putative [Ricinus communis]	XP_002514593, EEF47699	1.38e-148	71.024	449.514	4.3	1.69	4.86	1.71	7.88	4.02	2.87	0.71	8.18	transferase activity
Unigene229067	udp-glycosyltransferase 1	2154	gi|224127890|ref|XP_002320189.1|predicted protein [Populus trichocarpa] gi|222860962|gb|EEE98504.1| predicted protein [Populus trichocarpa]	XP_002320189, EEE98504	5.46e-26	86.1111	120.553	21.36	18.31	18.14	10.06	26.69	12.34	15.08	26.93	13.89	transferase activity	ec:2.4.1.218
Unigene97231	udp-glycosyltransferase 1	2326	gi|224106818|ref|XP_002314296.1|predicted protein [Populus trichocarpa] gi|222850704|gb|EEE88251.1| predicted protein [Populus trichocarpa]	XP_002314296, EEE88251	0	82.8452	632.869	0	0	0	8.65	0	4.35	0.25	0.05	0	signal transduction;response to endogenous stimulus;transferase activity;intracellular	ec:2.4.1.115-3-O-glucosyltransferase
Unigene54603	udp-glycosyltransferase 73b3-like	621	gi|133874210|dbj|BAF49308.1|putative glycosyltransferase [Eustoma grandiflorum]	BAF49308	3.32e-41	80.5085	155.221	5.21	7.08	9.19	3.27	3.06	1.39	2.18	0.89	3.01	transferase activity	ec:2.4.1.115-3-O-glucosyltransferase
Unigene65138	udp-glycosyltransferase 73c3	532	gi|297739998|emb|CBI30180.3|unnamed protein product [Vitis vinifera]	CBI30180	4.17e-06	81.0811	53.9138	1.35	0.33	0	0.68	0.82	1.16	0.74	0.56	0.63
Unigene100580	udp-glycosyltransferase 73c3	1843	gi|147864249|emb|CAN83016.1|hypothetical protein VITISV_041695 [Vitis vinifera]	CAN83016	1.19e-146	75	244.588	0.64	0.42	1.65	4.12	0.53	1.66	10.95	25.54	2.82	response to abiotic stimulus;protein binding;transferase activity	ec:2.4.1.128-glucosyltransferase;ec:2.4.1.215-O-beta-D-glucosyltransferase;ec:2.4.1.203-O-beta-D-glucosyltransferase
Unigene153860	udp-glycosyltransferase 73c3-like	1598	gi|359474652|ref|XP_002263935.2|PREDICTED: UDP-glycosyltransferase 73C3-like [Vitis vinifera]	XP_002263935	1.68e-150	64.2706	450.669	2.05	0.66	0.48	0.75	1.11	1.27	0.75	0.21	0.32	transferase activity
Unigene162112	udp-glycosyltransferase 74b1	764	gi|297733834|emb|CBI15081.3|unnamed protein product [Vitis vinifera]	CBI15081	1.69e-87	78.341	276.559	0.33	0.2	0.5	0	1.5	0	0	0.17	0.76	biosynthetic process;transferase activity;response to stress;cellular process
Unigene223048	udp-glycosyltransferase 74b1	1206	gi|225424752|ref|XP_002267665.1|PREDICTED: UDP-glycosyltransferase 74B1 [Vitis vinifera]	XP_002267665	0	87.2222	564.303	0.75	2.17	1.62	2.14	2.48	0.27	1.12	0.1	0.22	secondary metabolic process;catabolic process;multicellular organismal development;anatomical structure morphogenesis;biosynthetic process;response to stress;response to biotic stimulus;response to external stimulus;cell differentiation;cellular component organization;transferase activity;cell growth	ec:2.4.1.121
Unigene223049	udp-glycosyltransferase 74b1	1285	gi|225424752|ref|XP_002267665.1|PREDICTED: UDP-glycosyltransferase 74B1 [Vitis vinifera]	XP_002267665	5.5e-154	89.5238	333.954	0.79	1.91	1.24	0.44	2.03	0.12	0.16	0.09	0.3	secondary metabolic process;catabolic process;multicellular organismal development;anatomical structure morphogenesis;biosynthetic process;response to stress;response to biotic stimulus;response to external stimulus;cell differentiation;cellular component organization;transferase activity;cell growth	ec:2.4.1.121
Unigene223050	udp-glycosyltransferase 74b1	1650	gi|225424752|ref|XP_002267665.1|PREDICTED: UDP-glycosyltransferase 74B1 [Vitis vinifera]	XP_002267665	0	86	696.812	1.12	1.2	1.33	1.78	3	0.14	0.66	0.13	0.38	secondary metabolic process;catabolic process;multicellular organismal development;anatomical structure morphogenesis;biosynthetic process;response to stress;response to biotic stimulus;response to external stimulus;cell differentiation;cellular component organization;transferase activity;cell growth	ec:2.4.1.121
Unigene198672	udp-glycosyltransferase 74b1	3028	gi|225457128|ref|XP_002280305.1|PREDICTED: UDP-glycosyltransferase 74B1 [Vitis vinifera]	XP_002280305	0	80.4444	617.076	0.61	0.29	2.34	0.03	1.66	0.07	0.19	0.1	2.91	membrane;biosynthetic process;transferase activity;response to stress;cellular process
Unigene198673	udp-glycosyltransferase 74b1	3169	gi|225457128|ref|XP_002280305.1|PREDICTED: UDP-glycosyltransferase 74B1 [Vitis vinifera]	XP_002280305	0	80.4444	617.076	0.62	0.2	1.7	0.03	1.38	0.05	0.09	0.07	2.59	biosynthetic process;transferase activity;response to stress;cellular process
Unigene149282	udp-glycosyltransferase 74e2-like	541	gi|225468356|ref|XP_002273866.1|PREDICTED: UDP-glycosyltransferase 74E2 isoform 1 [Vitis vinifera]	XP_002273866	1.91e-62	77.2727	209.92	0.53	0	0.53	0.44	0.53	0.38	0.24	0.54	0.61	transferase activity
Unigene158465	udp-glycosyltransferase 74e2-like	660	gi|242199344|gb|ACS87993.1|UDP-glucosyltransferase family 1 protein [Citrus sinensis]	ACS87993	6.02e-92	77.7273	288.5	0.2	0	0	0.33	0.2	0.14	0.55	0	0	transferase activity
Unigene154040	udp-glycosyltransferase 74e2-like	1293	gi|225468356|ref|XP_002273866.1|PREDICTED: UDP-glycosyltransferase 74E2 isoform 1 [Vitis vinifera]	XP_002273866	0	81.9372	561.607	0.96	1.05	0.09	0.15	0.09	0.19	0.24	0	0	transferase activity	ec:2.4.1.121
Unigene25262	udp-glycosyltransferase 74e2-like	1385	gi|225468356|ref|XP_002273866.1|PREDICTED: UDP-glycosyltransferase 74E2 isoform 1 [Vitis vinifera]	XP_002273866	0	82.8571	528.094	1.6	0.68	0.49	0.07	0.08	0.06	0.15	0	0	transferase activity	ec:2.4.1.121
Unigene191768	udp-glycosyltransferase 74e2-like	1422	gi|359478218|ref|XP_003632087.1|PREDICTED: UDP-glycosyltransferase 74E2-like [Vitis vinifera]	XP_003632087	6.84e-53	68.0365	194.512	2.57	3.02	3.46	1.38	2.28	0.44	1.85	1.27	2.7	transferase activity
Unigene25461	udp-glycosyltransferase 74e2-like	1461	gi|242199344|gb|ACS87993.1|UDP-glucosyltransferase family 1 protein [Citrus sinensis]	ACS87993	0	80.0885	585.874	0.3	1.1	0	0	5.35	0	0.07	0	0	transferase activity
Unigene27684	udp-glycosyltransferase 74e2-like	1601	gi|225468356|ref|XP_002273866.1|PREDICTED: UDP-glycosyltransferase 74E2 isoform 1 [Vitis vinifera]	XP_002273866	0	81.3793	643.269	1.16	0.58	0.62	0.11	0.07	0.05	0.06	0	0.16	transferase activity	ec:2.4.1.121
Unigene216217	udp-glycosyltransferase 74e2-like	1716	gi|359478218|ref|XP_003632087.1|PREDICTED: UDP-glycosyltransferase 74E2-like [Vitis vinifera]	XP_003632087	0	76.5237	545.428	4.22	3.6	8.52	23.06	2.42	1.26	54.48	51.51	5.24	transferase activity
Unigene219901	udp-glycosyltransferase 74e2-like	1717	gi|242199344|gb|ACS87993.1|UDP-glucosyltransferase family 1 protein [Citrus sinensis]	ACS87993	0	79.646	620.157	1.76	0.38	7.25	18.1	5.04	5.22	47.92	52.82	2.25	transferase activity
Unigene204974	udp-glycosyltransferase 74e2-like	2168	gi|359478218|ref|XP_003632087.1|PREDICTED: UDP-glycosyltransferase 74E2-like [Vitis vinifera]	XP_003632087	7.38e-140	66.8845	429.869	1.07	2.31	0.54	5.39	4.2	10.03	4.02	3.73	0.84	transferase activity
Unigene89137	udp-glycosyltransferase 74e2-like	2558	gi|359478218|ref|XP_003632087.1|PREDICTED: UDP-glycosyltransferase 74E2-like [Vitis vinifera]	XP_003632087	2.2e-138	66.8845	429.869	1.22	1.68	0.25	3.54	2.64	5.5	1.46	2.2	0.71	transferase activity
Unigene204972	udp-glycosyltransferase 74e2-like	2736	gi|359478218|ref|XP_003632087.1|PREDICTED: UDP-glycosyltransferase 74E2-like [Vitis vinifera]	XP_003632087	1.26e-137	66.8845	429.869	0.95	3.09	0.88	3.59	3.07	7.43	3.45	2.75	0.74	transferase activity
Unigene93372	udp-glycosyltransferase 74f2	737	gi|225468356|ref|XP_002273866.1|PREDICTED: UDP-glycosyltransferase 74E2 isoform 1 [Vitis vinifera]	XP_002273866	1.5e-27	75.5814	117.857	0.34	0	0.17	0	0	0.12	0.16	0.35	0	transferase activity
Unigene90516	udp-glycosyltransferase 75c1-like	4055	gi|342306014|dbj|BAK55743.1|UDP-glucose glucosyltransferase [Gardenia jasminoides]	BAK55743	2.24e-144	68.1034	458.759	6.67	5.21	7.79	5.16	8.45	5.4	5.68	7.25	8.5	transferase activity
Unigene100461	udp-glycosyltransferase 75d1	709	gi|393990624|dbj|BAM28983.1|UDP-glucose crocetin glucosyltransferase [Gardenia jasminoides]	BAM28983	1.48e-31	87.6712	129.413	0.36	0	0	5.18	0.18	6.08	11.6	28.25	0.21	transferase activity;plastid
Unigene55131	udp-glycosyltransferase 75d1-like	579	gi|225433624|ref|XP_002263301.1|PREDICTED: UDP-glycosyltransferase 75D1 [Vitis vinifera]	XP_002263301	1.52e-90	83.4197	283.493	7.66	3.47	7	6.02	5.31	20.16	1.96	0.98	7.75	carbohydrate metabolic process;lipid metabolic process;transferase activity;cellular process
Unigene56060	udp-glycosyltransferase 75d1-like	618	gi|209954707|dbj|BAG80544.1|UDP-glucose:glucosyltransferase [Lycium barbarum]	BAG80544	1.22e-73	74.0196	240.736	5.24	0.53	37.67	4.94	0.66	2.03	8.17	14.12	13.14	transferase activity;plastid
Unigene89273	udp-glycosyltransferase 75d1-like	618	gi|60650093|dbj|BAD90935.1|monoterpene glucosyltransferase [Eucalyptus perriniana]	BAD90935	4.45e-22	66.6667	101.293	0	0.26	0	9.52	0.22	6.86	14.15	34.29	0	transferase activity
Unigene228850	udp-glycosyltransferase 75d1-like	657	gi|20146093|dbj|BAB88935.1|glucosyltransferase [Nicotiana tabacum]	BAB88935	3.06e-87	77.3148	276.174	3.01	0	8.1	5.22	0.41	0.43	4.95	16.68	2.55	transferase activity;plastid
Unigene228025	udp-glycosyltransferase 75d1-like	702	gi|393990624|dbj|BAM28983.1|UDP-glucose crocetin glucosyltransferase [Gardenia jasminoides]	BAM28983	1.04e-95	80.4444	298.901	1.29	0	4.08	2.78	0.19	1.05	1.68	8.66	2.55	carbohydrate metabolic process;transferase activity;plastid
Unigene100452	udp-glycosyltransferase 75d1-like	858	gi|225433624|ref|XP_002263301.1|PREDICTED: UDP-glycosyltransferase 75D1 [Vitis vinifera]	XP_002263301	1.32e-42	89.0411	129.413	0.85	0	0.43	5.61	0.14	5.88	8.05	22.94	0.66	transferase activity;plastid
Unigene89272	udp-glycosyltransferase 75d1-like	1013	gi|225433620|ref|XP_002263700.1|PREDICTED: UDP-glycosyltransferase 75D1-like [Vitis vinifera]	XP_002263700	6.6e-21	63.9535	91.2781	0.12	0.28	0	5.16	0.35	3.72	8.16	14.2	0	transferase activity
Unigene228849	udp-glycosyltransferase 75d1-like	1281	gi|209954707|dbj|BAG80544.1|UDP-glucose:glucosyltransferase [Lycium barbarum]	BAG80544	1.17e-177	80.2057	516.153	2.46	0.21	8.59	2.81	0.44	1.5	8.6	21.06	5.37	carbohydrate metabolic process;transferase activity;plastid
Unigene216390	udp-glycosyltransferase 75d1-like	1289	gi|225433624|ref|XP_002263301.1|PREDICTED: UDP-glycosyltransferase 75D1 [Vitis vinifera]	XP_002263301	7.01e-152	80.2985	450.284	2.35	0.53	1.14	38.23	2.2	42.43	61.94	146.81	0.81	carbohydrate metabolic process;transferase activity
Unigene100445	udp-glycosyltransferase 75d1-like	1315	gi|225433620|ref|XP_002263700.1|PREDICTED: UDP-glycosyltransferase 75D1-like [Vitis vinifera]	XP_002263700	9.01e-117	72.9358	259.61	6.81	3.82	5.41	2.58	2.93	10.46	0.55	0.43	4.03	carbohydrate metabolic process;transferase activity
Unigene90197	udp-glycosyltransferase 75d1-like	1652	gi|20146093|dbj|BAB88935.1|glucosyltransferase [Nicotiana tabacum]	BAB88935	0	75.9174	546.969	2.37	1.2	2.59	2.11	0.53	4.6	0.6	0.13	0.53	transferase activity;plastid
Unigene228848	udp-glycosyltransferase 75d1-like	1827	gi|20146093|dbj|BAB88935.1|glucosyltransferase [Nicotiana tabacum]	BAB88935	0	80.6383	634.024	3.18	0	15.13	4.31	0.71	1.72	13.96	30.53	7.47	carbohydrate metabolic process;transferase activity;plastid
Unigene216391	udp-glycosyltransferase 75d1-like	1909	gi|225433620|ref|XP_002263700.1|PREDICTED: UDP-glycosyltransferase 75D1-like [Vitis vinifera]	XP_002263700	0	74.4635	563.533	1.57	0.88	0.57	41.47	1.19	44.12	73.86	179.71	0.84	carbohydrate metabolic process;transferase activity;plastid
Unigene213840	udp-glycosyltransferase 75d1-like	1971	gi|225433624|ref|XP_002263301.1|PREDICTED: UDP-glycosyltransferase 75D1 [Vitis vinifera]	XP_002263301	0	75.6989	578.17	1.03	1.05	0.49	33.02	1.26	34.34	47.46	104.16	0.56	carbohydrate metabolic process;transferase activity;plastid
Unigene213839	udp-glycosyltransferase 75d1-like	2020	gi|225433620|ref|XP_002263700.1|PREDICTED: UDP-glycosyltransferase 75D1-like [Vitis vinifera]	XP_002263700	0	74.6781	565.844	1.11	0.51	0.37	37.34	1.28	42.41	67.36	173.03	0.3	carbohydrate metabolic process;transferase activity;plastid
Unigene181760	udp-glycosyltransferase 76f1-like	1164	gi|224102563|ref|XP_002334160.1|predicted protein [Populus trichocarpa] gi|224112637|ref|XP_002316247.1| predicted protein [Populus trichocarpa] gi|222865287|gb|EEF02418.1| predicted protein [Populus trichocarpa] gi|222869921|gb|EEF07052.1| predicted protein [Populus trichocarpa]	XP_002334160, XP_002316247, EEF02418, EEF07052	8.96e-133	81.0997	399.823	2.75	0.12	3.86	1.73	0.2	2.73	1.44	3.81	0.79	nucleus;transferase activity
Unigene32154	udp-glycosyltransferase 79b9-like	796	gi|359493630|ref|XP_002282825.2|PREDICTED: UDP-glycosyltransferase 79B6-like [Vitis vinifera]	XP_002282825	1.96e-110	73.7828	337.421	2.65	1.51	14.49	9.83	0	5.9	17.83	8.31	14.61	transferase activity;plastid
Unigene134456	udp-glycosyltransferase 82a1-like	532	gi|225424981|ref|XP_002266304.1|PREDICTED: UDP-glycosyltransferase 82A1 [Vitis vinifera]	XP_002266304	5.74e-56	73.0061	192.971	1.08	0.33	0	0.23	0	0	0.25	0	0	transferase activity
Unigene137931	udp-glycosyltransferase 82a1-like	766	gi|225424981|ref|XP_002266304.1|PREDICTED: UDP-glycosyltransferase 82A1 [Vitis vinifera]	XP_002266304	1.56e-95	77.9736	298.516	2.79	0	0.66	0.28	0.17	0	0.45	0	0	transferase activity
Unigene157601	udp-glycosyltransferase 83a1	603	gi|225451707|ref|XP_002279299.1|PREDICTED: UDP-glycosyltransferase 83A1 [Vitis vinifera]	XP_002279299	7.53e-50	71.1409	177.563	1.36	0.55	0.23	1.14	0.46	0.65	0.62	0.7	0	transferase activity
Unigene133355	udp-glycosyltransferase 83a1	653	gi|224141477|ref|XP_002324098.1|predicted protein [Populus trichocarpa] gi|222867100|gb|EEF04231.1| predicted protein [Populus trichocarpa]	XP_002324098, EEF04231	3.47e-96	85.7895	298.901	0.2	0.24	0	0.34	0	1.88	0.18	0	0	binding;transferase activity	ec:2.4.1.115-3-O-glucosyltransferase
Unigene22229	udp-glycosyltransferase 83a1	788	gi|296082219|emb|CBI21224.3|unnamed protein product [Vitis vinifera]	CBI21224	5.58e-43	75.2066	157.532	0.16	0.77	0.16	0	0.32	0.56	0.43	0	0	transferase activity
Unigene66279	udp-glycosyltransferase 83a1	862	gi|225451709|ref|XP_002276804.1|PREDICTED: UDP-glycosyltransferase 83A1 [Vitis vinifera]	XP_002276804	8.61e-35	64.9682	139.813	0.99	0.17	0	0.12	0.57	0.5	0.65	0.29	0.16	transferase activity
Unigene186621	udp-glycosyltransferase 83a1	1065	gi|225451709|ref|XP_002276804.1|PREDICTED: UDP-glycosyltransferase 83A1 [Vitis vinifera]	XP_002276804	9.76e-142	79.932	421.009	0.33	0.26	0.33	0.83	0.55	1.01	0.6	1.78	0.38	transferase activity
Unigene160835	udp-glycosyltransferase 83a1	1100	gi|224141477|ref|XP_002324098.1|predicted protein [Populus trichocarpa] gi|222867100|gb|EEF04231.1| predicted protein [Populus trichocarpa]	XP_002324098, EEF04231	4.68e-141	80.6122	419.853	0.21	0	0.11	0.71	0	1.27	0	0	0	transferase activity
Unigene186620	udp-glycosyltransferase 83a1	1194	gi|225451709|ref|XP_002276804.1|PREDICTED: UDP-glycosyltransferase 83A1 [Vitis vinifera]	XP_002276804	1.06e-140	78.9116	420.239	0.29	0.12	0.38	2.97	1.93	1.97	2.27	3.11	0.55	transferase activity
Unigene192090	udp-glycosyltransferase 83a1	1230	gi|225451709|ref|XP_002276804.1|PREDICTED: UDP-glycosyltransferase 83A1 [Vitis vinifera]	XP_002276804	4.42e-89	62.8655	288.115	0.18	0.11	0	0.08	0	0.2	0.17	0.09	0	transferase activity
Unigene192092	udp-glycosyltransferase 83a1	1283	gi|296082219|emb|CBI21224.3|unnamed protein product [Vitis vinifera]	CBI21224	2.47e-61	73.8636	211.075	0.18	0.11	0.09	0	0.09	0.06	0.08	0.09	0	transferase activity
Unigene154666	udp-glycosyltransferase 83a1	1298	gi|225451707|ref|XP_002279299.1|PREDICTED: UDP-glycosyltransferase 83A1 [Vitis vinifera]	XP_002279299	4.83e-104	79.6296	327.405	0.69	0.42	0	0.44	0.35	0.43	0.55	0.18	0.2	binding;transferase activity	ec:2.4.1.115-3-O-glucosyltransferase
Unigene192085	udp-glycosyltransferase 83a1	1300	gi|296082219|emb|CBI21224.3|unnamed protein product [Vitis vinifera]	CBI21224	4.62e-59	78.7097	205.297	0.09	0.31	0	0.07	0.35	0	0	0.18	0	transferase activity
Unigene192087	udp-glycosyltransferase 83a1	1312	gi|296082219|emb|CBI21224.3|unnamed protein product [Vitis vinifera]	CBI21224	5.1e-59	78.7097	205.297	0.17	0.31	0.09	0.14	0.09	0.18	0.16	0.17	0.1	transferase activity
Unigene192089	udp-glycosyltransferase 83a1	1346	gi|225451709|ref|XP_002276804.1|PREDICTED: UDP-glycosyltransferase 83A1 [Vitis vinifera]	XP_002276804	1.48e-88	62.8655	288.115	0.17	0.1	0	0.07	0.25	0.24	0.15	0.08	0.19	transferase activity
Unigene192091	udp-glycosyltransferase 83a1	1376	gi|296082219|emb|CBI21224.3|unnamed protein product [Vitis vinifera]	CBI21224	5.37e-61	73.8636	211.075	0.08	0.1	0	0.14	0.08	0.35	0.15	0	0	transferase activity
Unigene192086	udp-glycosyltransferase 83a1	1393	gi|296082219|emb|CBI21224.3|unnamed protein product [Vitis vinifera]	CBI21224	9.76e-59	78.7097	205.297	0.08	0.19	0.16	0.13	0.16	0.11	0.07	0.08	0.09	transferase activity
Unigene192093	udp-glycosyltransferase 83a1	1399	gi|296082219|emb|CBI21224.3|unnamed protein product [Vitis vinifera]	CBI21224	6.36e-61	73.8636	211.075	0.24	0	0	0.07	0.24	0	0	0	0	transferase activity
Unigene192084	udp-glycosyltransferase 83a1	1405	gi|296082219|emb|CBI21224.3|unnamed protein product [Vitis vinifera]	CBI21224	1.07e-58	78.7097	205.297	0.08	0	0.16	0.07	0.24	0.23	0.29	0.08	0.09	transferase activity
Unigene192094	udp-glycosyltransferase 83a1	1492	gi|296082219|emb|CBI21224.3|unnamed protein product [Vitis vinifera]	CBI21224	6.35e-59	73.2955	206.453	0.07	0	0.07	0.12	0.07	0.11	0.07	0.08	0.34	transferase activity
Unigene186145	udp-glycosyltransferase 83a1	1508	gi|225451709|ref|XP_002276804.1|PREDICTED: UDP-glycosyltransferase 83A1 [Vitis vinifera]	XP_002276804	0	77.2926	588.186	0.29	0.62	0.22	2.21	0.81	1.3	0.93	1.56	0.84	transferase activity
Unigene186619	udp-glycosyltransferase 83a1	1624	gi|225451709|ref|XP_002276804.1|PREDICTED: UDP-glycosyltransferase 83A1 [Vitis vinifera]	XP_002276804	0	76.6376	586.645	0.27	0.16	0.14	4.86	1.29	2.11	2.52	3.49	1.7	transferase activity
Unigene93224	udp-glycosyltransferase 83a1	1668	gi|225451709|ref|XP_002276804.1|PREDICTED: UDP-glycosyltransferase 83A1 [Vitis vinifera]	XP_002276804	9.28e-153	79.8165	315.849	2.67	3.71	3.48	0.22	0.33	0.74	0	0.13	0.9	transferase activity
Unigene69856	udp-glycosyltransferase 83a1	1680	gi|225451709|ref|XP_002276804.1|PREDICTED: UDP-glycosyltransferase 83A1 [Vitis vinifera]	XP_002276804	0	76.5237	560.066	0.19	0.16	0.2	2.77	0.78	2.26	2.19	2.77	0.75	transferase activity
Unigene95489	udp-glycosyltransferase 83a1	1763	gi|224080163|ref|XP_002306038.1|predicted protein [Populus trichocarpa] gi|222849002|gb|EEE86549.1| predicted protein [Populus trichocarpa]	XP_002306038, EEE86549	2.57e-91	90	218.009	0.55	0	0	0.62	0	1.57	0	0	0	binding;transferase activity	ec:2.4.1.115-3-O-glucosyltransferase
Unigene92076	udp-glycosyltransferase 83a1	2062	gi|224080163|ref|XP_002306038.1|predicted protein [Populus trichocarpa] gi|222849002|gb|EEE86549.1| predicted protein [Populus trichocarpa]	XP_002306038, EEE86549	1.6e-99	71.8213	323.939	0.26	0.31	0.05	0.22	0.26	0.11	0.33	0.05	0	transferase activity
Unigene99541	udp-glycosyltransferase 83a1	2189	gi|296082219|emb|CBI21224.3|unnamed protein product [Vitis vinifera]	CBI21224	1.13e-81	89.3082	272.322	0.53	0.35	0.19	0.08	0.49	0.52	0.04	0.25	0.11	transferase activity	ec:2.4.1.115-3-O-glucosyltransferase
Unigene50375	udp-glycosyltransferase 83a1	3677	gi|224080163|ref|XP_002306038.1|predicted protein [Populus trichocarpa] gi|222849002|gb|EEE86549.1| predicted protein [Populus trichocarpa]	XP_002306038, EEE86549	3.08e-80	89.3082	275.404	0.47	0.44	0.17	0.3	0.2	0.2	0.13	0.11	0.03	transferase activity	ec:2.4.1.115-3-O-glucosyltransferase
Unigene55562	udp-glycosyltransferase 85a1	521	gi|225449258|ref|XP_002280528.1|PREDICTED: UDP-glycosyltransferase 85A1 [Vitis vinifera]	XP_002280528	4.54e-28	69.1358	89.3521	1.67	2.36	1.13	2.1	2.53	2.19	2.54	2.3	1.29	transferase activity
Unigene227163	udp-glycosyltransferase 85a1	543	gi|225449274|ref|XP_002281029.1|PREDICTED: UDP-glycosyltransferase 85A1 isoform 2 [Vitis vinifera]	XP_002281029	1.1e-62	83.4646	211.075	1.84	0.95	1.32	1.1	0.26	1.69	0.96	1.89	3.95	transferase activity
Unigene227723	udp-glycosyltransferase 85a1	584	gi|225449274|ref|XP_002281029.1|PREDICTED: UDP-glycosyltransferase 85A1 isoform 2 [Vitis vinifera]	XP_002281029	2.06e-61	83.2	208.379	2.36	0	2.15	0.59	1.19	1.69	0.22	0.24	2.19	transferase activity
Unigene227716	udp-glycosyltransferase 85a1	599	gi|387135252|gb|AFJ53007.1|UDP-glycosyltransferase 1 [Linum usitatissimum]	AFJ53007	1.76e-15	74.6479	82.8037	0.68	1.93	0.23	0	0.69	0	0	0	0.26	transferase activity
Unigene102878	udp-glycosyltransferase 85a1	626	gi|19911187|dbj|BAB86920.1|glucosyltransferase-2 [Vigna angularis]	BAB86920	7.05e-42	76.7123	110.538	4.08	2.85	3.68	0	4.76	0.15	0	0	5.21	transferase activity
Unigene90020	udp-glycosyltransferase 85a1	651	gi|224140329|ref|XP_002323535.1|predicted protein [Populus trichocarpa] gi|222868165|gb|EEF05296.1| predicted protein [Populus trichocarpa]	XP_002323535, EEF05296	1.54e-44	75.9615	129.028	0.41	0.74	1.03	0.17	0.62	0.29	0.19	0.63	1.65	transferase activity
Unigene154117	udp-glycosyltransferase 85a1	679	gi|224140329|ref|XP_002323535.1|predicted protein [Populus trichocarpa] gi|222868165|gb|EEF05296.1| predicted protein [Populus trichocarpa]	XP_002323535, EEF05296	2.8e-43	66.0819	160.229	0.38	0.93	0	0.97	0.58	1.23	0.7	0.79	0	transferase activity
Unigene227166	udp-glycosyltransferase 85a1	750	gi|224140329|ref|XP_002323535.1|predicted protein [Populus trichocarpa] gi|222868165|gb|EEF05296.1| predicted protein [Populus trichocarpa]	XP_002323535, EEF05296	1.28e-27	55.1515	117.857	0.34	0	0.17	0.28	0	0.12	0.15	0.17	0.39
Unigene90118	udp-glycosyltransferase 85a1	843	gi|359486567|ref|XP_002280470.2|PREDICTED: LOW QUALITY PROTEIN: UDP-glycosyltransferase 85A1-like [Vitis vinifera]	XP_002280470	2.01e-40	68.0233	155.606	0	0	0	0.37	0	0.52	0	0.89	0	transferase activity
Unigene50941	udp-glycosyltransferase 85a1	960	gi|225449274|ref|XP_002281029.1|PREDICTED: UDP-glycosyltransferase 85A1 isoform 2 [Vitis vinifera]	XP_002281029	1.34e-83	79.1878	271.166	2.59	3.29	2.12	4.99	5.25	4.67	4.41	3.54	2.28	transferase activity
Unigene227164	udp-glycosyltransferase 85a1	1041	gi|224140329|ref|XP_002323535.1|predicted protein [Populus trichocarpa] gi|222868165|gb|EEF05296.1| predicted protein [Populus trichocarpa]	XP_002323535, EEF05296	2.22e-25	54.878	113.62	0.56	0.54	0.45	0.19	0.34	0.08	0.31	0.69	0.13
Unigene48859	udp-glycosyltransferase 85a1	1074	gi|225449274|ref|XP_002281029.1|PREDICTED: UDP-glycosyltransferase 85A1 isoform 2 [Vitis vinifera]	XP_002281029	9.44e-146	80.3859	432.18	2.81	3.53	0.87	1.63	2.51	1.85	0.79	0.22	0.62	transferase activity
Unigene96781	udp-glycosyltransferase 85a1	1149	gi|225449282|ref|XP_002276771.1|PREDICTED: UDP-glycosyltransferase 85A1 [Vitis vinifera]	XP_002276771	5.15e-50	76.2195	184.882	19.13	4.11	36.3	1.09	1.41	1.99	1.09	0.81	8.75	transferase activity
Unigene227167	udp-glycosyltransferase 85a1	1289	gi|224140329|ref|XP_002323535.1|predicted protein [Populus trichocarpa] gi|222868165|gb|EEF05296.1| predicted protein [Populus trichocarpa]	XP_002323535, EEF05296	5.52e-25	54.878	113.62	0.52	0.63	0.09	0.29	0.35	0.31	0.16	0.09	0.2
Unigene227165	udp-glycosyltransferase 85a1	1361	gi|225449282|ref|XP_002276771.1|PREDICTED: UDP-glycosyltransferase 85A1 [Vitis vinifera]	XP_002276771	1.21e-141	70.3412	425.631	2.7	2.09	2.73	0.14	1.82	0.06	0.3	0.58	2.84	transferase activity
Unigene26133	udp-glycosyltransferase 85a1	1849	gi|225449274|ref|XP_002281029.1|PREDICTED: UDP-glycosyltransferase 85A1 isoform 2 [Vitis vinifera]	XP_002281029	0	77.0701	626.706	9.17	9.02	6.56	14.14	10.81	12.35	11.33	9.59	6.16	transferase activity
Unigene202909	udp-glycosyltransferase 85a1	1873	gi|225449274|ref|XP_002281029.1|PREDICTED: UDP-glycosyltransferase 85A1 isoform 2 [Vitis vinifera]	XP_002281029	7.66e-142	79.0997	432.18	32.9	4.79	47.93	0.87	2.2	3.68	1.31	1.4	14.33	transferase activity
Unigene94407	udp-glycosyltransferase 85a1	2166	gi|225449274|ref|XP_002281029.1|PREDICTED: UDP-glycosyltransferase 85A1 isoform 2 [Vitis vinifera]	XP_002281029	3.15e-135	68.4343	418.698	2.25	1.54	0.44	0.66	1.58	0.98	0.49	0.35	0.51	transferase activity
Unigene227721	udp-glycosyltransferase 85a1	2714	gi|225449282|ref|XP_002276771.1|PREDICTED: UDP-glycosyltransferase 85A1 [Vitis vinifera]	XP_002276771	5.03e-158	68.9507	483.411	1.49	1.44	1.28	0.32	2.17	0.25	0.53	0.27	2.21	transferase activity
Unigene227718	udp-glycosyltransferase 85a1	3012	gi|225449282|ref|XP_002276771.1|PREDICTED: UDP-glycosyltransferase 85A1 [Vitis vinifera]	XP_002276771	3.92e-150	68.9507	466.077	1.44	1.46	1.45	0.69	1.6	0.61	0.97	0.84	1.66	transferase activity
Unigene227717	udp-glycosyltransferase 85a1	3035	gi|225449282|ref|XP_002276771.1|PREDICTED: UDP-glycosyltransferase 85A1 [Vitis vinifera]	XP_002276771	7.09e-148	69.4064	460.299	2.18	1.86	1.82	0.77	1.93	0.85	1.12	0.94	1.88	transferase activity
Unigene43227	udp-glycosyltransferase 85a1-like	639	gi|359486567|ref|XP_002280470.2|PREDICTED: LOW QUALITY PROTEIN: UDP-glycosyltransferase 85A1-like [Vitis vinifera]	XP_002280470	2.26e-78	90.3509	195.282	0	0	0	0.35	0	0.45	0	0.86	0	transferase activity
Unigene64072	udp-glycosyltransferase 85a1-like	674	gi|147841210|emb|CAN68538.1|hypothetical protein VITISV_039646 [Vitis vinifera]	CAN68538	1.83e-51	68.5714	182.956	2.33	0	3.52	0	0	0.69	0	0.2	1.35	transferase activity
Unigene54401	udp-glycosyltransferase 85a1-like	749	gi|359486567|ref|XP_002280470.2|PREDICTED: LOW QUALITY PROTEIN: UDP-glycosyltransferase 85A1-like [Vitis vinifera]	XP_002280470	1.15e-58	66.8182	203.371	0	0	0	0.28	0	0.48	0.15	0.86	0	transferase activity
Unigene22389	udp-glycosyltransferase 85a1-like	802	gi|359486571|ref|XP_002276555.2|PREDICTED: UDP-glycosyltransferase 85A1-like [Vitis vinifera]	XP_002276555	2.91e-69	87.0748	232.646	0	0	0	0.39	0	0.88	0.28	1.42	0	transferase activity
Unigene109713	udp-glycosyltransferase 85a1-like	916	gi|359486567|ref|XP_002280470.2|PREDICTED: LOW QUALITY PROTEIN: UDP-glycosyltransferase 85A1-like [Vitis vinifera]	XP_002280470	3.86e-38	68.4848	150.214	0	0	0	0.44	0	0.37	0.24	1.07	0	transferase activity
Unigene90117	udp-glycosyltransferase 85a1-like	1046	gi|359486567|ref|XP_002280470.2|PREDICTED: LOW QUALITY PROTEIN: UDP-glycosyltransferase 85A1-like [Vitis vinifera]	XP_002280470	1.01e-97	68.4887	308.916	0	0	0	0.19	0	0.72	0.2	0.57	0	transferase activity
Unigene49727	udp-glycosyltransferase 85a1-like	1131	gi|225449274|ref|XP_002281029.1|PREDICTED: UDP-glycosyltransferase 85A1 isoform 2 [Vitis vinifera]	XP_002281029	1.38e-144	80.8581	429.869	5.48	0.25	9.12	0.09	0	0.36	0.09	0.41	2.46	transferase activity
Unigene227719	udp-glycosyltransferase 85a1-like	1253	gi|224140329|ref|XP_002323535.1|predicted protein [Populus trichocarpa] gi|222868165|gb|EEF05296.1| predicted protein [Populus trichocarpa]	XP_002323535, EEF05296	1.45e-28	68.8679	124.405	0.54	0.44	0.82	0.38	1.73	0.64	1.48	1.29	0.73	transferase activity
Unigene159627	udp-glycosyltransferase 85a1-like	1421	gi|359486575|ref|XP_002276665.2|PREDICTED: UDP-glycosyltransferase 85A1-like [Vitis vinifera]	XP_002276665	0	75.4137	531.946	2.26	0	5.66	0	0	0.06	0	0.08	0.54	transferase activity
Unigene167747	udp-glycosyltransferase 85a1-like	1456	gi|359486567|ref|XP_002280470.2|PREDICTED: LOW QUALITY PROTEIN: UDP-glycosyltransferase 85A1-like [Vitis vinifera]	XP_002280470	1.7e-170	75.9494	500.745	4.55	6.35	1.15	1.4	3.22	2.38	1.18	0.23	0.79	transferase activity
Unigene51179	udp-glycosyltransferase 85a1-like	1602	gi|359486575|ref|XP_002276665.2|PREDICTED: UDP-glycosyltransferase 85A1-like [Vitis vinifera]	XP_002276665	0	73.8494	596.275	2.79	0.5	2.06	0.8	0.55	1.7	1.31	0.9	3.46	transferase activity
Unigene88244	udp-glycosyltransferase 85a1-like	1646	gi|225449284|ref|XP_002276823.1|PREDICTED: UDP-glycosyltransferase 85A1-like [Vitis vinifera]	XP_002276823	3.75e-162	79.1809	415.616	1.45	0	2.93	0	0	0.28	0.06	0.07	0.46	transferase activity
Unigene159626	udp-glycosyltransferase 85a1-like	1646	gi|225449274|ref|XP_002281029.1|PREDICTED: UDP-glycosyltransferase 85A1 isoform 2 [Vitis vinifera]	XP_002281029	5.92e-113	81.8548	355.14	2.18	0.08	5.26	0	0.07	0.19	0.06	0.13	1.75	transferase activity
Unigene154118	udp-glycosyltransferase 85a1-like	1654	gi|225449284|ref|XP_002276823.1|PREDICTED: UDP-glycosyltransferase 85A1-like [Vitis vinifera]	XP_002276823	5.59e-150	68.0085	450.669	1.25	1.28	0.33	1.55	1.26	0.84	1.63	0.74	0.08	transferase activity
Unigene94408	udp-glycosyltransferase 85a1-like	1688	gi|359486575|ref|XP_002276665.2|PREDICTED: UDP-glycosyltransferase 85A1-like [Vitis vinifera]	XP_002276665	3.15e-168	75.3247	407.912	4.56	3.9	0.97	1.51	2.73	1.56	1	0.07	0.67	transferase activity
Unigene227169	udp-glycosyltransferase 85a1-like	1728	gi|387135252|gb|AFJ53007.1|UDP-glycosyltransferase 1 [Linum usitatissimum]	AFJ53007	1.61e-24	73.7705	81.6481	0.38	0.15	0.06	0.37	0.13	0.18	0.34	0.45	0.29	transferase activity
Unigene88245	udp-glycosyltransferase 85a1-like	1901	gi|225449274|ref|XP_002281029.1|PREDICTED: UDP-glycosyltransferase 85A1 isoform 2 [Vitis vinifera]	XP_002281029	1.86e-135	80.5461	416.387	1.58	0	3.52	0	0.06	0.12	0	0.17	0.78	transferase activity
Unigene201989	udp-glycosyltransferase 85a1-like	1940	gi|225449274|ref|XP_002281029.1|PREDICTED: UDP-glycosyltransferase 85A1 isoform 2 [Vitis vinifera]	XP_002281029	0	77.8017	590.497	42.83	6.42	66.72	1.62	3.96	4.72	1.87	1.57	19.38	transferase activity
Unigene227168	udp-glycosyltransferase 85a1-like	1940	gi|387135252|gb|AFJ53007.1|UDP-glycosyltransferase 1 [Linum usitatissimum]	AFJ53007	6.26e-26	73.7705	81.6481	0.28	0.13	0.28	0.05	0.39	0.31	0.35	0.39	0.13	transferase activity
Unigene227171	udp-glycosyltransferase 85a1-like	1983	gi|387135252|gb|AFJ53007.1|UDP-glycosyltransferase 1 [Linum usitatissimum]	AFJ53007	1.31e-24	73.7705	81.6481	0.27	0.39	0.33	0.27	0	0.27	0.1	0.22	0.12	transferase activity
Unigene88554	udp-glycosyltransferase 85a1-like	1985	gi|359486575|ref|XP_002276665.2|PREDICTED: UDP-glycosyltransferase 85A1-like [Vitis vinifera]	XP_002276665	0	73.8494	597.43	1.88	1.04	1.9	0.41	0.43	1.42	1.03	1.2	2.79	transferase activity
Unigene227170	udp-glycosyltransferase 85a1-like	2195	gi|387135252|gb|AFJ53007.1|UDP-glycosyltransferase 1 [Linum usitatissimum]	AFJ53007	1.15e-26	73.7705	81.6481	0.38	0.29	0.15	0.08	0.63	0.24	0.44	0.39	0.11	transferase activity
Unigene93617	udp-glycosyltransferase 85a2	1090	gi|342306002|dbj|BAK55737.1|UDP-glucose glucosyltransferase [Gardenia jasminoides]	BAK55737	4.41e-139	85.2632	415.616	0.42	0.77	0.11	1.34	0.32	0	0.39	0	0.12	lipid metabolic process;biosynthetic process;transferase activity;cellular process	ec:2.4.1.115-3-O-glucosyltransferase
Unigene140769	udp-glycosyltransferase 85a2	1414	gi|385718969|gb|AFI71901.1|flavonol 3-O-glucosyltransferase [Paeonia lactiflora]	AFI71901	8.94e-138	84.6154	416.772	8.39	5.14	6.09	4.88	3.25	7.05	2.94	4.56	12.85	transferase activity	ec:2.4.1.91-3-O-glucosyltransferase
Unigene25942	udp-glycosyltransferase 85a2	1719	gi|359496680|ref|XP_003635298.1|PREDICTED: UDP-glycosyltransferase 85A2-like [Vitis vinifera]	XP_003635298	0	80	660.218	2.96	5.5	37.27	0.11	12.61	0.54	0.86	0.13	118.04	lipid metabolic process;biosynthetic process;transferase activity;cellular process
Unigene163017	udp-glycosyltransferase 85a2	1725	gi|342306002|dbj|BAK55737.1|UDP-glucose glucosyltransferase [Gardenia jasminoides]	BAK55737	0	90.0208	792.341	2.44	0.46	4.87	74.58	1.78	0.98	54.97	68.6	3.98	lipid metabolic process;biosynthetic process;transferase activity;cellular process	ec:2.4.1.115-3-O-glucosyltransferase
Unigene52319	udp-glycosyltransferase 85a2	1819	gi|342306002|dbj|BAK55737.1|UDP-glucose glucosyltransferase [Gardenia jasminoides]	BAK55737	0	89.3971	788.875	0.41	1	0.12	111.57	2.75	1.65	85.8	108.19	0.61	lipid metabolic process;biosynthetic process;transferase activity;cellular process	ec:2.4.1.115-3-O-glucosyltransferase
Unigene163018	udp-glycosyltransferase 85a2	1833	gi|342306002|dbj|BAK55737.1|UDP-glucose glucosyltransferase [Gardenia jasminoides]	BAK55737	0	89.3971	788.489	0.47	1.49	0.18	143.37	3.02	1.92	110.81	129.99	1.49	lipid metabolic process;biosynthetic process;transferase activity;cellular process	ec:2.4.1.115-3-O-glucosyltransferase
Unigene26308	udp-glycosyltransferase 85a2	2000	gi|225465732|ref|XP_002263989.1|PREDICTED: UDP-glycosyltransferase 85A3 isoform 1 [Vitis vinifera]	XP_002263989	0	79.9172	681.789	0.69	0.84	0.32	2.69	1.94	0.53	3.51	4.72	1.35	signal transduction;lipid metabolic process;biosynthetic process;transferase activity	ec:2.4.1.210
Unigene111172	udp-glycosyltransferase 85a2 isoform 1	529	gi|342306002|dbj|BAK55737.1|UDP-glucose glucosyltransferase [Gardenia jasminoides]	BAK55737	1.05e-90	86.2857	283.878	0	0	0	2.28	0.28	0	0.75	0.56	0	lipid metabolic process;biosynthetic process;transferase activity;cellular process	ec:2.4.1.115-3-O-glucosyltransferase
Unigene50594	udp-glycosyltransferase 85a2 isoform 1	1617	gi|342306002|dbj|BAK55737.1|UDP-glucose glucosyltransferase [Gardenia jasminoides]	BAK55737	0	89.0756	770.385	11.52	1.88	31.81	0.23	0.34	0.72	0.19	0	16.02	lipid metabolic process;biosynthetic process;transferase activity;cellular process	ec:2.4.1.115-3-O-glucosyltransferase
Unigene198591	udp-glycosyltransferase 85a2 isoform 1	1721	gi|225459257|ref|XP_002285770.1|PREDICTED: UDP-glycosyltransferase 85A2 [Vitis vinifera]	XP_002285770	0	78.0142	560.836	16.34	2.59	43.5	15.14	0.57	25.26	84.89	279.14	24.88	lipid metabolic process;biosynthetic process;transferase activity;cellular process
Unigene95993	udp-glycosyltransferase 85a2 isoform 1	1983	gi|225465718|ref|XP_002263056.1|PREDICTED: UDP-glycosyltransferase 85A2 isoform 1 [Vitis vinifera]	XP_002263056	0	82.3383	581.252	0.32	0.2	3.63	7.75	0.54	50.3	0.44	0	7.57	transferase activity	ec:2.4.1.115-3-O-glucosyltransferase
Unigene174449	udp-glycosyltransferase 85a2 isoform 1	2036	gi|225465718|ref|XP_002263056.1|PREDICTED: UDP-glycosyltransferase 85A2 isoform 1 [Vitis vinifera]	XP_002263056	0	85	669.078	0.63	0.63	5.85	12.54	0.58	78.51	0.77	0.05	10.13	transferase activity	ec:2.4.1.115-3-O-glucosyltransferase
Unigene167704	udp-glycosyltransferase 85a2 isoform 2	506	gi|224066971|ref|XP_002302305.1|predicted protein [Populus trichocarpa] gi|222844031|gb|EEE81578.1| predicted protein [Populus trichocarpa]	XP_002302305, EEE81578	3.02e-77	89.1156	248.825	2.04	0.35	7.65	16.1	0.29	0.21	12.22	10.5	3.71	cell death;signal transduction;response to endogenous stimulus;lipid metabolic process;cellular component organization;biosynthetic process;transferase activity;transport;intracellular;response to stress	ec:2.4.1.115-3-O-glucosyltransferase;ec:2.4.1.17-1-naphthol glucuronyltransferase;ec:2.4.1.215-O-beta-D-glucosyltransferase;ec:2.4.1.203-O-beta-D-glucosyltransferase
Unigene141557	udp-glycosyltransferase 85a2 isoform 2	720	gi|225465720|ref|XP_002263100.1|PREDICTED: UDP-glycosyltransferase 85A2 isoform 2 [Vitis vinifera]	XP_002263100	3.64e-79	90.1734	256.144	14.93	3.66	0.9	0.6	0.54	0.25	0.49	0	0.21	transferase activity	ec:2.4.1.115-3-O-glucosyltransferase
Unigene130216	udp-glycosyltransferase 85a2-like	507	gi|356552900|ref|XP_003544800.1|PREDICTED: UDP-glycosyltransferase 85A2-like [Glycine max]	XP_003544800	9.43e-38	80.3279	93.5893	0.29	0.7	0.59	0	0.29	0	0	0	0.34	lipid metabolic process;biosynthetic process;transferase activity;cellular process	ec:2.4.1.115-3-O-glucosyltransferase
Unigene77146	udp-glycosyltransferase 85a2-like	1653	gi|359496680|ref|XP_003635298.1|PREDICTED: UDP-glycosyltransferase 85A2-like [Vitis vinifera]	XP_003635298	0	76.569	602.823	0.33	1.2	0.73	0.06	1.2	0.05	0.6	1.61	1.75	transferase activity
Unigene96673	udp-glycosyltransferase 85a7-like	3723	gi|224140329|ref|XP_002323535.1|predicted protein [Populus trichocarpa] gi|222868165|gb|EEF05296.1| predicted protein [Populus trichocarpa]	XP_002323535, EEF05296	1.54e-24	46.5116	117.087	0.33	0.33	0.39	0.25	0.22	0.16	0.25	0.28	0.13	transferase activity
Unigene102426	udp-glycosyltransferase 87a1-like	583	gi|297745834|emb|CBI15890.3|unnamed protein product [Vitis vinifera]	CBI15890	1.57e-40	81.9277	127.872	0.24	0	1.43	0	0	0	0	0	4.11	transferase activity	ec:2.4.1.121;ec:2.4.1.115-3-O-glucosyltransferase
Unigene164728	udp-glycosyltransferase 87a1-like	944	gi|224055407|ref|XP_002298501.1|predicted protein [Populus trichocarpa] gi|222845759|gb|EEE83306.1| predicted protein [Populus trichocarpa]	XP_002298501, EEE83306	3.12e-63	77.0186	217.238	1.77	0	0.13	2.76	0	0.72	2.54	1.68	0.44	transferase activity
Unigene94928	udp-glycosyltransferase 87a1-like	1094	gi|356551902|ref|XP_003544311.1|PREDICTED: UDP-glycosyltransferase 87A1-like [Glycine max]	XP_003544311	1.97e-58	62.4521	206.838	0.11	0	4.16	0	0	0	0	0	16.83	transferase activity
Unigene61839	udp-glycosyltransferase 87a1-like	1614	gi|359478621|ref|XP_002274420.2|PREDICTED: UDP-glycosyltransferase 87A2-like [Vitis vinifera]	XP_002274420	0	73.6383	561.992	0.94	0.16	0.07	0.97	0.2	2.02	0.62	0.34	0	transferase activity
Unigene223667	udp-glycosyltransferase 87a1-like	1632	gi|359478621|ref|XP_002274420.2|PREDICTED: UDP-glycosyltransferase 87A2-like [Vitis vinifera]	XP_002274420	4.58e-148	66.3736	444.891	7.13	2.67	9.22	0.22	1.21	0.1	0.61	0.14	10.93	transferase activity
Unigene225095	udp-glycosyltransferase 87a1-like	1654	gi|359478621|ref|XP_002274420.2|PREDICTED: UDP-glycosyltransferase 87A2-like [Vitis vinifera]	XP_002274420	1.54e-150	68.2927	451.44	1.05	0.56	2.98	0.11	0.27	0.05	0.06	0	6.6	transferase activity
Unigene72850	udp-glycosyltransferase 87a1-like	1697	gi|297745834|emb|CBI15890.3|unnamed protein product [Vitis vinifera]	CBI15890	2.5e-114	75.5034	355.525	3.06	0.31	2.51	0.48	1.87	0.18	0.82	0.91	1.47	transferase activity
Unigene26109	udp-glycosyltransferase 87a1-like	1826	gi|224055407|ref|XP_002298501.1|predicted protein [Populus trichocarpa] gi|222845759|gb|EEE83306.1| predicted protein [Populus trichocarpa]	XP_002298501, EEE83306	0	76.5351	572.007	7.94	0.36	1.43	7.84	0.06	2.14	6.85	3.48	1.7	secondary metabolic process;nucleus;response to biotic stimulus;response to external stimulus;catabolic process;flower development;cytosol;transferase activity;cellular process;response to stress
Unigene176672	udp-glycosyltransferase 87a1-like	1966	gi|359478621|ref|XP_002274420.2|PREDICTED: UDP-glycosyltransferase 87A2-like [Vitis vinifera]	XP_002274420	0	76.2222	553.903	3.09	0.66	2.57	0.82	1.37	0.27	1.49	1.6	1.57	transferase activity
Unigene61634	udp-glycosyltransferase 87a1-like	3455	gi|297745834|emb|CBI15890.3|unnamed protein product [Vitis vinifera]	CBI15890	1.26e-85	68.1356	292.352	0.06	0	1.35	0.03	0.03	0	0.03	0	6.23	transferase activity
Unigene188253	udp-glycosyltransferase 88a1-like	1707	gi|359490455|ref|XP_003634093.1|PREDICTED: UDP-glycosyltransferase 88A1-like [Vitis vinifera]	XP_003634093	3.14e-130	63.7475	400.593	0.82	0.85	0.13	0.43	1.8	0.27	0.64	0.45	0.29
Unigene25844	udp-glycosyltransferase 90a1-like	1659	gi|388827901|gb|AFK79033.1|glycosyltransferase UGT1 [Bupleurum chinense]	AFK79033	0	77.8252	611.298	0.33	0.4	0.33	0.39	0	0.65	2.52	2.14	0	transferase activity;plastid
Unigene91389	udp-glycosyltransferase 91a1-like	1131	gi|359495871|ref|XP_003635105.1|PREDICTED: UDP-glycosyltransferase 91A1-like [Vitis vinifera]	XP_003635105	8.97e-72	73.913	199.134	2.84	3.82	1.33	0.09	2.57	1.81	0.28	0.1	2.35	transferase activity
Unigene233436	udp-glycosyltransferase 91a1-like	1142	gi|359495871|ref|XP_003635105.1|PREDICTED: UDP-glycosyltransferase 91A1-like [Vitis vinifera]	XP_003635105	1.74e-120	76.412	368.622	15.86	9.37	30.79	3.13	5.48	5.16	1.93	0.41	30.14	transferase activity
Unigene53763	udp-glycosyltransferase 91a1-like	1314	gi|359495871|ref|XP_003635105.1|PREDICTED: UDP-glycosyltransferase 91A1-like [Vitis vinifera]	XP_003635105	1.01e-137	74	415.231	5.63	7.96	5.33	0.57	5.52	4.02	0.47	0.09	4.33	transferase activity
Unigene233435	udp-glycosyltransferase 91a1-like	1360	gi|225469538|ref|XP_002270260.1|PREDICTED: UDP-glycosyltransferase 91A1 [Vitis vinifera]	XP_002270260	2.72e-137	72.8814	414.461	11.88	7.16	26.71	1.93	5.8	5.15	1.2	0.33	19.11	transferase activity
Unigene200911	udp-glycosyltransferase 91a1-like	1771	gi|20149064|gb|AAM12787.1|putative anthocyanidine rhamnosyl-transferase [Capsicum annuum]	AAM12787	0	79.6137	623.239	5.42	1.03	1.66	10.88	2.34	3.13	5.3	2.05	1.05	transferase activity
Unigene233434	udp-glycosyltransferase 91a1-like	1849	gi|225469538|ref|XP_002270260.1|PREDICTED: UDP-glycosyltransferase 91A1 [Vitis vinifera]	XP_002270260	0	74.7863	561.607	34.01	19.94	80.01	5.67	15.04	11.68	5.27	1.18	65.66	transferase activity
Unigene234058	udp-glycosyltransferase 92a1-like	534	gi|255577628|ref|XP_002529691.1|UDP-glucosyltransferase, putative [Ricinus communis] gi|223530839|gb|EEF32702.1| UDP-glucosyltransferase, putative [Ricinus communis]	XP_002529691, EEF32702	1.11e-44	80.6452	163.696	1.61	0	2.17	0.68	0.27	0.96	2.7	1.11	0.31	transferase activity	ec:2.4.1.115-3-O-glucosyltransferase
Unigene84258	udp-glycosyltransferase 92a1-like	605	gi|397789324|gb|AFO67251.1|putative UDP-glycosyltransferase 92A, partial [Aralia elata]	AFO67251	3.59e-59	76	193.356	3.82	0	12.25	0.94	0	1.28	0.21	0	1.04	transferase activity
Unigene50724	udp-glycosyltransferase 92a1-like	641	gi|255577628|ref|XP_002529691.1|UDP-glucosyltransferase, putative [Ricinus communis] gi|223530839|gb|EEF32702.1| UDP-glucosyltransferase, putative [Ricinus communis]	XP_002529691, EEF32702	3.73e-52	78.6667	185.267	8.1	0	17.18	1.74	0.42	1.33	0.38	0	1.92	transferase activity
Unigene234055	udp-glycosyltransferase 92a1-like	650	gi|359477998|ref|XP_003632051.1|PREDICTED: UDP-glycosyltransferase 92A1-like [Vitis vinifera]	XP_003632051	4.96e-91	79.2271	286.96	2.04	0.74	9.46	0.51	0	1.6	0.37	0	1.89	transferase activity	ec:2.4.1.115-3-O-glucosyltransferase
Unigene234057	udp-glycosyltransferase 92a1-like	697	gi|255577628|ref|XP_002529691.1|UDP-glucosyltransferase, putative [Ricinus communis] gi|223530839|gb|EEF32702.1| UDP-glucosyltransferase, putative [Ricinus communis]	XP_002529691, EEF32702	4.08e-44	79.5276	164.466	6.12	1.57	7.67	3.27	0.75	4.24	10.51	7.79	3.22	transferase activity	ec:2.4.1.115-3-O-glucosyltransferase
Unigene92072	udp-glycosyltransferase 92a1-like	777	gi|359477998|ref|XP_003632051.1|PREDICTED: UDP-glycosyltransferase 92A1-like [Vitis vinifera]	XP_003632051	1.4e-99	73.9837	310.457	1.45	0	5.03	0.27	0	1.61	0	0.66	1.49	transferase activity
Unigene181854	udp-glycosyltransferase 92a1-like	786	gi|225435532|ref|XP_002283024.1|PREDICTED: UDP-glycosyltransferase 92A1-like [Vitis vinifera]	XP_002283024	1.39e-18	71.5909	93.2041	0.63	2.3	0	0	3.36	0.11	0	0	0	transferase activity
Unigene234053	udp-glycosyltransferase 92a1-like	822	gi|147846163|emb|CAN81633.1|hypothetical protein VITISV_034564 [Vitis vinifera]	CAN81633	6.96e-78	71.3043	254.988	2.1	1.09	3.63	2.27	1.97	1.39	1.51	0.31	10.04	transferase activity
Unigene234054	udp-glycosyltransferase 92a1-like	822	gi|359477998|ref|XP_003632051.1|PREDICTED: UDP-glycosyltransferase 92A1-like [Vitis vinifera]	XP_003632051	4.14e-87	73.0435	278.87	2.85	0	11.64	1.89	0.15	1.28	0.27	0.15	0.52	transferase activity
Unigene234056	udp-glycosyltransferase 92a1-like	1135	gi|359477998|ref|XP_003632051.1|PREDICTED: UDP-glycosyltransferase 92A1-like [Vitis vinifera]	XP_003632051	1.54e-111	76.4925	346.28	4.14	2.33	3.77	2.72	1.23	1.08	1.57	0	9.69	transferase activity
Unigene52369	udp-glycosyltransferase 92a1-like	1346	gi|359477998|ref|XP_003632051.1|PREDICTED: UDP-glycosyltransferase 92A1-like [Vitis vinifera]	XP_003632051	3.42e-157	74.3523	465.692	2.16	1.51	2.84	2.58	1.76	1.6	1.37	0.34	9.77	transferase activity
Unigene84264	udp-glycosyltransferase 92a1-like	1492	gi|359477998|ref|XP_003632051.1|PREDICTED: UDP-glycosyltransferase 92A1-like [Vitis vinifera]	XP_003632051	0	76.3797	613.609	10.4	4.65	10.64	5.22	2.61	8	22.03	10.54	6.05	transferase activity
Unigene230632	udp-glycosyltransferase 92a1-like	1831	gi|359477998|ref|XP_003632051.1|PREDICTED: UDP-glycosyltransferase 92A1-like [Vitis vinifera]	XP_003632051	0	74.1483	598.201	4.17	1.85	3.85	5.19	1.9	2.01	3.07	0.24	15.24	transferase activity
Unigene78970	udp-glycosyltransferase 92a1-like	1957	gi|225435532|ref|XP_002283024.1|PREDICTED: UDP-glycosyltransferase 92A1-like [Vitis vinifera]	XP_002283024	0	73.706	583.563	0.65	2.78	0	0	5.19	0.19	0.25	0	0.13	transferase activity
Unigene230633	udp-glycosyltransferase 92a1-like	2030	gi|359477998|ref|XP_003632051.1|PREDICTED: UDP-glycosyltransferase 92A1-like [Vitis vinifera]	XP_003632051	2.8e-155	74.4186	469.544	3.35	1.27	3.44	3.14	2.76	1.38	2.4	0.16	14.33	transferase activity
Unigene221839	udp-glycosyltransferase 92a1-like	2193	gi|397746860|gb|AFO63526.1|UDP-glucosyltransferase [Panax notoginseng]	AFO63526	0	80.1217	678.322	3.61	1.81	2.33	1.79	21.01	2.1	3.49	1.33	3.5	transferase activity	ec:2.4.1.17-1-naphthol glucuronyltransferase
Unigene104762	udp-glycosyltransferase family protein	1643	gi|356574667|ref|XP_003555467.1|PREDICTED: uncharacterized protein LOC100790929 [Glycine max]	XP_003555467	4.62e-27	76.25	99.3673	0.53	1.29	0.87	1.84	0.74	1.09	1.27	1.35	0.69	nucleus;endosome;Golgi apparatus;biosynthetic process;transferase activity;pollination
Unigene190332	udp-glycosyltransferase family protein	2352	gi|225448875|ref|XP_002270269.1|PREDICTED: uncharacterized protein LOC100254795 [Vitis vinifera]	XP_002270269	2.62e-80	85.5204	288.5	1.16	1.9	1.22	1.81	1.63	1.94	1.06	1.5	0.98	nucleus;endosome;Golgi apparatus;biosynthetic process;transferase activity;pollination
Unigene211992	udp-glycosyltransferase family protein	2499	gi|359489827|ref|XP_002276292.2|PREDICTED: uncharacterized protein LOC100262009 [Vitis vinifera]	XP_002276292	0	83.3916	865.529	2.55	1.93	2.11	1.45	1.78	2.09	1.57	0.68	1.74	response to abiotic stimulus;endosome;mitochondrion;lipid metabolic process;Golgi apparatus;biosynthetic process;transferase activity;pollination;response to stress;cellular process
Unigene204874	udp-glycosyltransferase family protein	2819	gi|356533887|ref|XP_003535489.1|PREDICTED: uncharacterized protein LOC100779157 [Glycine max]	XP_003535489	0	82.3899	794.653	1.32	2.1	1.52	2.67	1.75	2.44	1.99	1.72	1.91	nucleus;endosome;Golgi apparatus;biosynthetic process;transferase activity;pollination
Unigene47566	udp-glycosyltransferase family protein	3111	gi|356533887|ref|XP_003535489.1|PREDICTED: uncharacterized protein LOC100779157 [Glycine max]	XP_003535489	0	79.7587	944.88	1.23	1.93	1.37	2.65	1.48	2.1	2	1.38	1.18	nucleus;endosome;Golgi apparatus;biosynthetic process;transferase activity;pollination
Unigene204871	udp-glycosyltransferase family protein	3207	gi|225448875|ref|XP_002270269.1|PREDICTED: uncharacterized protein LOC100254795 [Vitis vinifera]	XP_002270269	0	79.7802	1132.47	1.64	2.1	1.78	2.6	1.82	2.79	2.26	1.89	1.81	nucleus;endosome;Golgi apparatus;biosynthetic process;transferase activity;pollination
Unigene101187	udp-glycosyltransferase family protein	3284	gi|359489827|ref|XP_002276292.2|PREDICTED: uncharacterized protein LOC100262009 [Vitis vinifera]	XP_002276292	0	79.5393	935.25	2.75	2.24	2.34	0.95	1.2	1.25	1.09	0.45	1.62	response to abiotic stimulus;endosome;mitochondrion;lipid metabolic process;Golgi apparatus;biosynthetic process;transferase activity;pollination;response to stress;cellular process
Unigene101171	udp-glycosyltransferase family protein	3632	gi|359489827|ref|XP_002276292.2|PREDICTED: uncharacterized protein LOC100262009 [Vitis vinifera]	XP_002276292	0	79.5393	935.25	2.95	2.15	3.09	0.81	0.88	1.43	1.16	0.6	1.59	response to abiotic stimulus;endosome;mitochondrion;lipid metabolic process;Golgi apparatus;biosynthetic process;transferase activity;pollination;response to stress;cellular process
Unigene212823	udp-glycosyltransferase family protein	3673	gi|359489827|ref|XP_002276292.2|PREDICTED: uncharacterized protein LOC100262009 [Vitis vinifera]	XP_002276292	0	81.528	1432.54	3.97	3.01	3.87	1.57	1.1	1.93	1.53	0.79	2.41	response to abiotic stimulus;endosome;mitochondrion;lipid metabolic process;Golgi apparatus;biosynthetic process;transferase activity;pollination;response to stress;cellular process
Unigene211993	udp-glycosyltransferase family protein	3730	gi|359489827|ref|XP_002276292.2|PREDICTED: uncharacterized protein LOC100262009 [Vitis vinifera]	XP_002276292	0	82.3129	1474.53	2.24	2.99	2.24	1.8	2.8	2.3	2.08	0.75	1.67	response to abiotic stimulus;endosome;mitochondrion;lipid metabolic process;Golgi apparatus;biosynthetic process;transferase activity;pollination;response to stress;cellular process
Unigene204873	udp-glycosyltransferase family protein	3814	gi|356533887|ref|XP_003535489.1|PREDICTED: uncharacterized protein LOC100779157 [Glycine max]	XP_003535489	0	83.2709	1045.42	1.47	2.4	1.54	2.8	2	3.07	2.45	1.74	2.34	nucleus;endosome;Golgi apparatus;biosynthetic process;transferase activity;pollination
Unigene212826	udp-glycosyltransferase family protein	3850	gi|359489827|ref|XP_002276292.2|PREDICTED: uncharacterized protein LOC100262009 [Vitis vinifera]	XP_002276292	0	77.1272	1397.88	3.84	2.7	3.26	1.09	1.26	1.76	1.53	0.86	1.83	response to abiotic stimulus;endosome;mitochondrion;lipid metabolic process;Golgi apparatus;biosynthetic process;transferase activity;pollination;response to stress;cellular process
Unigene212824	udp-glycosyltransferase family protein	4007	gi|147777557|emb|CAN69310.1|hypothetical protein VITISV_003086 [Vitis vinifera]	CAN69310	0	82.7586	1270.37	3.73	2.59	3.38	1.18	1.34	1.7	1.58	0.65	2.23	response to abiotic stimulus;endosome;mitochondrion;lipid metabolic process;Golgi apparatus;biosynthetic process;transferase activity;pollination;response to stress;cellular process
Unigene212825	udp-glycosyltransferase family protein	4038	gi|297745376|emb|CBI40456.3|unnamed protein product [Vitis vinifera]	CBI40456	0	80.4187	1069.3	3.75	3	3	1.06	1.3	1.64	1.32	0.41	2.27	response to abiotic stimulus;endosome;mitochondrion;lipid metabolic process;Golgi apparatus;biosynthetic process;transferase activity;pollination;response to stress;cellular process
Unigene212828	udp-glycosyltransferase family protein	4184	gi|147777557|emb|CAN69310.1|hypothetical protein VITISV_003086 [Vitis vinifera]	CAN69310	0	77.5027	1238.4	3.47	2	2.94	1.02	1.13	1.65	1.13	0.54	2.13	response to abiotic stimulus;endosome;mitochondrion;lipid metabolic process;Golgi apparatus;biosynthetic process;transferase activity;pollination;response to stress;cellular process
Unigene43933	udp-glycosyltransferase family protein	4369	gi|359489827|ref|XP_002276292.2|PREDICTED: uncharacterized protein LOC100262009 [Vitis vinifera]	XP_002276292	0	82.8627	1458.35	2.53	2.99	2.74	1.88	3.05	3.03	1.68	0.97	1.79	response to abiotic stimulus;endosome;mitochondrion;lipid metabolic process;Golgi apparatus;biosynthetic process;transferase activity;pollination;response to stress;cellular process
Unigene140356	udp-glycosyltransferase-like protein	729	gi|225440047|ref|XP_002276858.1|PREDICTED: UDP-glycosyltransferase 86A1 [Vitis vinifera]	XP_002276858	4.88e-90	85.5263	239.58	1.22	0.21	0.18	0	0.35	1.5	0	0	0.4	signal transduction;response to endogenous stimulus;transferase activity;intracellular	ec:2.4.1.115-3-O-glucosyltransferase
Unigene69807	udp-glycosyltransferase-like protein	907	gi|255547075|ref|XP_002514595.1|UDP-glucosyltransferase, putative [Ricinus communis] gi|223546199|gb|EEF47701.1| UDP-glucosyltransferase, putative [Ricinus communis]	XP_002514595, EEF47701	8.86e-30	69.6552	125.946	0.4	0	0	4.46	0	6.53	0	0.14	0	nucleus;response to abiotic stimulus;catabolic process;lipid metabolic process;biosynthetic process;transferase activity;DNA metabolic process
Unigene92941	udp-glycosyltransferase-like protein	1148	gi|225440047|ref|XP_002276858.1|PREDICTED: UDP-glycosyltransferase 86A1 [Vitis vinifera]	XP_002276858	2.03e-143	86.0294	427.557	3.29	0.48	0.3	0.42	0.2	1.64	0	0	0.46	signal transduction;response to endogenous stimulus;transferase activity;intracellular
Unigene171028	udp-glycosyltransferase-like protein	1189	gi|225440047|ref|XP_002276858.1|PREDICTED: UDP-glycosyltransferase 86A1 [Vitis vinifera]	XP_002276858	0	86.1257	570.466	2.11	0.46	1.06	0.32	0.48	1.09	0	0	1	signal transduction;response to endogenous stimulus;transferase activity;intracellular	ec:2.4.1.115-3-O-glucosyltransferase
Unigene174664	udp-glycosyltransferase-like protein	1664	gi|225449296|ref|XP_002281324.1|PREDICTED: UDP-glycosyltransferase 76C4 [Vitis vinifera]	XP_002281324	0	79.0393	595.89	3.46	0.55	4.61	1.15	0.46	3.63	1.26	3.19	1.21	nucleus;response to biotic stimulus;response to external stimulus;multicellular organismal development;transferase activity;response to stress	ec:2.4.1
Unigene71008	udp-glycosyltransferase-like protein	1709	gi|225440047|ref|XP_002276858.1|PREDICTED: UDP-glycosyltransferase 86A1 [Vitis vinifera]	XP_002276858	0	85.2248	737.258	0.06	0.08	0.38	0.16	0.26	0	0.17	0	12.21	signal transduction;response to endogenous stimulus;transferase activity;intracellular	ec:2.4.1.115-3-O-glucosyltransferase
Unigene144008	udp-glycosyltransferase-like protein	1709	gi|359488708|ref|XP_002274748.2|PREDICTED: UDP-glycosyltransferase 90A1-like [Vitis vinifera]	XP_002274748	0	77.8261	553.518	3.48	3.84	1.41	16.38	0.83	45.21	112.19	26.29	0.29	transferase activity
Unigene170313	udp-glycosyltransferase-like protein	1732	gi|171906258|gb|ACB56926.1|glycosyltransferase UGT90A7 [Hieracium pilosella]	ACB56926	0	79.6943	590.882	3.87	0.91	14.04	2.16	1.14	3.3	4.4	3.88	18.01	transferase activity;plastid
Unigene221854	udp-glycosyltransferase-like protein	1839	gi|297795735|ref|XP_002865752.1|UDP-glucoronosyl/UDP-glucosyl transferase family protein [Arabidopsis lyrata subsp. lyrata] gi|297311587|gb|EFH42011.1| UDP-glucoronosyl/UDP-glucosyl transferase family protein [Arabidopsis lyrata subsp. lyrata]	XP_002865752, EFH42011	2.19e-57	56	80.4925	0.76	0.57	0.12	0.39	0.83	0.29	0.37	0.18	0.13	cytosol;transferase activity
Unigene218922	udp-glycosyltransferase-like protein	2812	gi|225442687|ref|XP_002284822.1|PREDICTED: uncharacterized protein LOC100246448 [Vitis vinifera]	XP_002284822	0	83.4347	918.687	2.58	4.03	2.64	1.93	3.06	3.18	1.76	1.16	1.28	response to abiotic stimulus;lipid metabolic process;Golgi apparatus;biosynthetic process;transferase activity;response to stress;cellular process
Unigene218921	udp-glycosyltransferase-like protein	3298	gi|225442687|ref|XP_002284822.1|PREDICTED: uncharacterized protein LOC100246448 [Vitis vinifera]	XP_002284822	0	82.6866	920.228	2.43	4.43	2.14	1.42	2.46	2.87	1.51	1.43	1.22	response to abiotic stimulus;lipid metabolic process;Golgi apparatus;biosynthetic process;transferase activity;response to stress;cellular process
